# Supplementary material for: Integrated decision-control for social robot autonomous navigation considering nonlinear dynamics model
Source: PLoS One. 2025 Jun 6;20(6):e0324341. doi: 10.1371/journal.pone.0324341 (PMC12143553; doi:10.1371/journal.pone.0324341)
Supplement: Expert demonstration — (XLSX) [file pone.0324341.s001.xlsx]

## Sheet: Sheet1
-2.28122	3.82771	16.684	-4.916	10.606	0.212	9.084	6.264	-2.364	-0.65	-3.079	5.748	10.795	1.138	0.516	1.885	-0.622	-0.116	-0.488	0.102	0.592	-0.02	0.604	0.079	-0.531	0.11	0.6	0.6
-2.23808	4.02426	16.153	-5.447	10.075	0.322	8.553	6.374	-2.273	-0.424	-3.122	5.85	9.672	1.268	0.524	1.916	-0.432	-0.012	-0.574	0.069	0.584	-0.02	0.587	-0.015	-0.455	0.107	0.6	0.6
-2.18836	4.20543	15.698	-5.902	9.62	0.429	8.098	6.481	-2.296	-0.305	-3.003	5.919	8.633	1.395	0.562	2.038	-0.553	0.075	-0.586	-0.01	0.624	-0.066	0.617	-0.2	-0.463	0.067	0.6	0.6
-2.17965	4.3479	15.235	-6.365	9.157	0.496	7.635	6.548	-2.206	-0.313	-2.88	5.909	7.546	1.528	0.639	2.305	-0.485	-0.01	-0.517	-0.014	0.67	-0.022	0.673	-0.016	-0.468	0.068	0.6	0.6
-2.17057	4.49218	14.767	-6.833	8.689	0.564	7.167	6.616	-2.189	-0.235	-2.831	5.895	6.408	1.618	0.721	2.389	-0.411	-0.055	-0.559	0.108	0.604	-0.066	0.609	-0.06	-0.433	0.025	0.6	0.6
-2.20009	4.58776	14.334	-7.266	8.256	0.589	6.734	6.641	-2.211	-0.155	-2.705	6.003	5.371	1.709	0.638	2.474	-0.534	0.074	-0.53	0.027	0.596	-0.064	0.599	-0.058	-0.391	0.065	0.6	0.6
-2.18432	4.71649	13.943	-7.657	7.865	0.654	6.343	6.706	-2.068	-0.164	-2.566	6.03	4.384	1.838	0.676	2.597	-0.462	-0.012	-0.499	-0.015	0.64	-0.02	0.644	-0.015	-0.352	0.062	0.6	0.6
-2.16663	4.83587	13.591	-8.009	7.513	0.716	5.991	6.768	-1.958	-0.09	-2.419	6.015	3.392	1.92	0.753	2.674	-0.514	-0.051	-0.544	0.069	0.626	-0.064	0.678	-0.059	-0.394	0.15	0.6	0.6
-2.06624	5.05009	13.197	-8.403	7.119	0.866	5.597	6.918	-1.838	0.111	-2.269	6.084	2.372	2.134	0.834	2.883	-0.472	0.029	-0.466	0.065	0.572	-0.018	0.574	-0.013	-0.358	0.064	0.6	0.6
-2.04731	5.17244	12.839	-8.761	6.761	0.93	5.239	6.982	-1.724	0.146	-2.161	6.149	1.442	2.216	0.833	2.96	-0.384	0.148	-0.563	-0.013	0.747	-0.067	0.616	0.031	-0.224	0.056	0.6	0.6
-2.01951	5.26496	12.615	-8.985	6.537	0.986	5.015	7.038	-1.564	0.054	-1.822	6.136	0.471	2.339	0.902	2.985	-0.44	0.027	-0.482	0.025	0.644	-0.02	0.65	-0.015	-0.217	0.184	0.6	0.6
-1.86283	5.48433	12.398	-9.202	6.32	1.17	4.798	7.222	-1.341	0.211	-1.557	6.161	-0.39	2.543	1.061	3.184	-0.397	0.067	-0.485	0.067	0.591	0.025	0.596	0.03	-0.254	0.358	0.6	0.6
-1.53681	5.88373	12.144	-9.456	6.066	1.528	4.544	7.58	-1.198	0.502	-1.326	6.228	-1.235	2.876	1.352	3.512	-0.357	0.064	-0.499	-0.06	0.58	-0.018	0.584	-0.014	-0.092	0.006	0.6	0.6
-1.54239	5.90472	12.052	-9.548	5.974	1.534	4.452	7.586	-0.933	0.444	-0.919	6.168	-1.907	2.9	1.418	3.532	-0.324	-0.106	-0.415	-0.064	0.614	-0.02	0.619	-0.014	-0.251	-0.283	0.6	0.6
-1.85699	5.66264	11.801	-9.799	5.723	1.251	4.201	7.303	-0.86	0.267	-0.755	6.104	-2.772	2.637	1.199	3.263	-0.188	-0.074	-0.506	0.025	0.748	0.268	0.658	0.111	-0.172	0.226	0.6	0.6
-1.65265	5.91667	11.629	-9.971	5.551	1.477	4.029	7.529	-0.844	0.567	-0.421	6.129	-3.692	2.595	1.4	3.378	-0.273	0.059	-0.554	0.114	0.594	0.02	0.6	0.027	-0.123	0.266	0.6	0.6
-1.40213	6.20272	11.506	-10.094	5.428	1.743	3.906	7.795	-0.694	0.774	0.01	6.243	-4.409	2.841	1.552	3.617	-0.141	-0.034	-0.479	-0.063	0.584	0.02	0.591	0.026	-0.329	0.023	0.6	0.6
-1.42056	6.27935	11.177	-10.423	5.099	1.766	3.577	7.818	-0.882	0.831	0.16	6.18	-5.322	2.844	1.638	3.614	-0.322	0.063	-0.332	0.06	0.619	0.098	0.703	0.023	-0.326	0.11	0.6	0.6
-1.3516	6.44249	10.851	-10.7355	4.773	1.876	3.251	7.928	-0.886	0.878	0.166	6.24	-5.656	1.938	1.688	2.856	-0.38	-0.064	-0.376	0.151	-0.756	-0.126	0.607	0.057	-0.427	0.074	0.6	0.6
-1.33136	6.58609	10.424	-10.5747	4.346	1.95	2.824	8.002	-0.933	1.016	0.115	6.391	-5.327	2.138	1.611	2.873	-0.334	-0.023	-0.344	-0.027	-0.766	-0.004	0.519	0.099	-0.484	0.035	0.6	0.6
-1.35729	6.69998	9.94	-10.7807	3.862	1.985	2.34	8.037	-1.083	1.074	-0.025	6.364	-5.045	2.177	1.673	7.311	-0.343	-0.111	-0.353	-0.115	-0.785	-0.047	0.675	0.344	-0.496	-0.052	0.6	0.6
-1.47174	6.72883	9.444	-11.6898	3.366	1.933	1.844	7.985	-1.236	1.133	-0.168	6.249	-4.756	2.172	1.736	6.915	-0.276	0.191	-0.354	-0.072	-0.718	-0.136	0.351	0.382	-0.406	-0.104	0.6	0.6
-1.68916	6.7371	9.038	-12.562	2.96	1.829	1.438	7.881	-1.366	0.838	-0.22	6.177	-4.444	2.204	1.704	6.429	-0.567	0.255	-0.403	-0.025	-0.772	-0.051	0.642	0.147	-0.468	-0.191	0.6	0.6
-2.40975	6.96997	8.57	-13.03	2.492	1.638	0.97	7.69	-1.267	0.392	-0.285	6.152	-4.14	2.064	1.538	6.091	-0.456	-0.149	-0.357	-0.028	-0.798	-0.182	0.536	0.236	-0.431	-0.286	0.6	0.6
-3.18347	7.07433	8.139	-13.461	2.061	1.352	0.539	7.404	-1.242	0.255	-0.359	6.124	-3.773	1.96	1.28	5.569	-0.461	-0.151	-0.419	-0.117	-0.759	-0.057	0.42	0.14	-0.432	-0.244	0.6	0.6
-3.91632	7.22159	7.707	-13.893	1.629	1.108	0.107	7.16	-0.372	1.153	-1.213	6.998	-3.446	1.773	0.162	5.185	0	0	-0.46	-0.062	-0.735	-0.192	0.523	0.23	-0.43	-0.157	0.6	0.6
-4.55991	7.45404	7.277	-14.323	1.199	0.951	-0.323	7.003	-1.183	0.067	-0.802	6.007	-3.141	1.808	0.996	4.798	-0.617	-0.011	-0.676	-0.015	-0.743	-0.107	0.712	0.227	-0.356	-0.484	0.6	0.6
-5.44676	7.29247	6.921	-14.679	0.843	0.467	-0.679	6.519	-0.482	0.527	-0.922	6.925	-2.754	1.431	-0.406	4.087	-0.273	-0.125	-0.525	-0.061	-0.705	-0.066	0.454	0.179	-0.448	-0.254	0.6	0.6
-6.20771	7.44422	6.473	-15.127	0.395	0.213	-1.127	6.265	-0.657	0.398	-0.845	6.864	-2.497	1.243	-0.599	3.654	-0.283	-0.219	-0.439	-0.205	-0.67	-0.114	0.738	0.219	-0.395	-0.213	0.6	0.6
-6.8677	7.58898	6.078	-15.522	0	0	-1.522	6.052	-0.769	0.404	-0.801	6.659	-2.222	1.144	-0.607	3.222	0.01	0.01	0.01	0.01	0.01	0.01	0.419	-0.135	0.01	0.01	0.6	0.6
-1.3336	4.09238	19.048	-2.552	12.169	0.255	11.448	6.914	-0.715	1.166	2.364	6.264	13.159	1.788	0.65	2.535	-0.488	0.102	-0.531	0.11	0.592	-0.02	0.604	0.079	-0.622	-0.116	0.6	0.6
-1.52791	4.07776	18.426	-3.174	11.547	0.139	10.826	6.798	-0.849	0.948	2.273	6.374	11.945	1.692	0.424	2.34	-0.574	0.069	-0.455	0.107	0.584	-0.02	0.587	-0.015	-0.432	-0.012	0.6	0.6
-1.5943	4.13618	17.994	-3.606	11.115	0.127	10.394	6.786	-0.707	0.867	2.296	6.481	10.929	1.7	0.305	2.343	-0.586	-0.01	-0.463	0.067	0.624	-0.066	0.617	-0.2	-0.553	0.075	0.6	0.6
-1.58892	4.30132	17.441	-4.159	10.562	0.202	9.841	6.861	-0.674	0.952	2.206	6.548	9.752	1.841	0.313	2.618	-0.517	-0.014	-0.468	0.068	0.67	-0.022	0.673	-0.016	-0.485	-0.01	0.6	0.6
-1.65998	4.37037	16.956	-4.644	10.077	0.192	9.356	6.851	-0.642	0.956	2.189	6.616	8.597	1.853	0.235	2.624	-0.559	0.108	-0.433	0.025	0.604	-0.066	0.609	-0.06	-0.411	-0.055	0.6	0.6
-1.76672	4.38237	16.545	-5.055	9.666	0.137	8.945	6.796	-0.494	0.793	2.211	6.641	7.582	1.864	0.155	2.629	-0.53	0.027	-0.391	0.065	0.596	-0.064	0.599	-0.058	-0.534	0.074	0.6	0.6
-1.75996	4.54341	16.011	-5.589	9.132	0.211	8.411	6.87	-0.498	0.84	2.068	6.706	6.452	2.002	0.164	2.761	-0.499	-0.015	-0.352	0.062	0.64	-0.02	0.644	-0.015	-0.462	-0.012	0.6	0.6
-1.83012	4.60671	15.549	-6.051	8.67	0.199	7.949	6.858	-0.461	0.843	1.958	6.768	5.35	2.01	0.09	2.764	-0.544	0.069	-0.394	0.15	0.626	-0.064	0.678	-0.059	-0.514	-0.051	0.6	0.6
-1.94583	4.6395	15.035	-6.565	8.156	0.148	7.435	6.807	-0.431	0.723	1.838	6.918	4.21	2.023	-0.111	2.772	-0.466	0.065	-0.358	0.064	0.572	-0.018	0.574	-0.013	-0.472	0.029	0.6	0.6
-1.97626	4.74543	14.563	-7.037	7.684	0.177	6.963	6.836	-0.437	0.687	1.724	6.982	3.166	2.07	-0.146	2.814	-0.563	-0.013	-0.224	0.056	0.747	-0.067	0.616	0.031	-0.384	0.148	0.6	0.6
-1.8766	4.95602	14.179	-7.421	7.3	0.325	6.579	6.984	-0.258	0.848	1.564	7.038	2.035	2.285	-0.054	2.931	-0.482	0.025	-0.217	0.184	0.644	-0.02	0.65	-0.015	-0.44	0.027	0.6	0.6
-1.905	5.05474	13.739	-7.861	6.86	0.352	6.139	7.011	-0.216	0.85	1.341	7.222	0.951	2.332	-0.211	2.973	-0.485	0.067	-0.254	0.358	0.591	0.025	0.596	0.03	-0.397	0.067	0.6	0.6
-1.88798	5.18645	13.342	-8.258	6.463	0.419	5.742	7.078	-0.128	0.85	1.198	7.58	-0.037	2.374	-0.502	3.01	-0.499	-0.06	-0.092	0.006	0.58	-0.018	0.584	-0.014	-0.357	0.064	0.6	0.6
-1.86893	5.30865	12.985	-8.615	6.106	0.483	5.385	7.142	0.014	0.974	0.933	7.586	-0.974	2.456	-0.444	3.088	-0.415	-0.064	-0.251	-0.283	0.614	-0.02	0.619	-0.014	-0.324	-0.106	0.6	0.6
-2.01572	5.25546	12.661	-8.939	5.782	0.377	5.061	7.036	0.86	-0.267	0.105	6.104	-1.912	2.37	0.932	2.996	-0.172	0.226	-0.506	0.025	0.748	0.268	0.658	0.111	-0.188	-0.074	0.6	0.6
-2.11339	5.2121	12.473	-9.127	5.594	0.303	4.873	6.962	0.423	0.833	0.844	7.529	-2.848	2.028	-0.567	2.811	-0.554	0.114	-0.123	0.266	0.594	0.02	0.6	0.027	-0.273	0.059	0.6	0.6
-2.08876	5.3156	12.2	-9.4	5.321	0.362	4.6	7.021	0.694	-0.774	0.704	6.243	-3.715	2.067	0.778	2.843	-0.329	0.023	-0.479	-0.063	0.584	0.02	0.591	0.026	-0.141	-0.034	0.6	0.6
-2.14051	5.30458	12.059	-9.541	5.18	0.328	4.459	6.987	0.882	-0.831	1.042	6.18	-4.44	2.013	0.807	2.783	-0.326	0.11	-0.332	0.06	0.619	0.098	0.703	0.023	-0.322	0.063	0.6	0.6
-2.11805	5.42007	11.737	-9.863	4.858	0.391	4.137	7.05	0.886	-0.878	1.052	6.24	-4.77	1.06	0.81	1.978	-0.427	0.074	-0.376	0.151	-0.756	-0.126	0.607	0.057	-0.38	-0.064	0.6	0.6
-2.22989	5.41801	11.357	-10.243	4.478	0.327	3.757	6.986	1.048	0.595	0.933	8.002	-4.394	1.122	-1.016	1.857	-0.344	-0.027	-0.484	0.035	-0.766	-0.004	0.519	0.099	-0.334	-0.023	0.6	0.6
-2.29494	5.44945	11.023	-10.577	4.144	0.304	3.423	6.963	1.058	0.599	1.083	8.037	-3.962	1.103	-1.074	1.735	-0.353	-0.115	-0.496	-0.052	-0.785	-0.047	0.551	0.135	-0.343	-0.111	0.6	0.6
-2.44913	5.39436	10.68	-10.92	3.801	0.193	3.08	6.852	1.068	0.603	1.236	7.985	-3.52	1.039	-1.133	5.782	-0.354	-0.072	-0.406	-0.104	-0.718	-0.136	0.351	0.382	-0.276	0.191	0.6	0.6
-2.29288	5.63035	10.404	-11.196	3.525	0.384	2.804	7.043	1.146	0.866	1.366	7.881	-3.078	1.366	-0.838	5.591	-0.403	-0.025	-0.468	-0.191	-0.772	-0.051	0.642	0.147	-0.567	0.255	0.6	0.6
-2.10926	5.97777	9.837	-11.763	2.958	0.639	2.237	7.298	1.267	-0.392	0.982	6.152	-2.873	1.672	1.146	5.699	-0.431	-0.286	-0.357	-0.028	-0.798	-0.182	0.536	0.236	-0.456	-0.149	0.6	0.6
-2.31567	5.9031	9.381	-12.219	2.502	0.49	1.781	7.149	1.242	-0.255	0.883	6.124	-2.531	1.705	1.025	5.314	-0.432	-0.244	-0.419	-0.117	-0.759	-0.057	0.42	0.14	-0.461	-0.151	0.6	0.6
-2.70569	5.96098	8.92	-12.68	2.041	0.339	1.32	6.998	1.213	-0.162	0.841	6.007	-2.233	1.611	0.991	5.023	-0.43	-0.157	0	0	-0.735	-0.192	0.523	0.23	-0.46	-0.062	0.6	0.6
-3.28822	6.3156	8.46	-13.14	1.581	0.277	0.86	6.936	0.381	0.929	1.183	7.003	-1.958	1.741	-0.067	4.731	-0.676	-0.015	-0.356	-0.484	-0.743	-0.107	0.712	0.227	-0.617	-0.011	0.6	0.6
-3.99742	6.86341	7.843	-13.757	0.964	0.266	0.243	6.925	0.922	0.406	0.44	5.992	-1.832	1.837	0.933	4.493	-0.448	-0.254	-0.273	-0.125	-0.705	-0.066	0.454	0.179	-0.525	-0.061	0.6	0.6
-4.65251	7.27791	7.318	-14.282	0.439	0.205	-0.282	6.864	0.188	0.997	0.845	6.265	-1.652	1.842	0.599	4.253	-0.283	-0.219	-0.395	-0.213	-0.67	-0.114	0.738	0.219	-0.439	-0.205	0.6	0.6
-5.35428	7.47051	6.879	-14.721	0	0	-0.721	6.659	0.801	0.607	0.032	5.648	-1.421	1.751	1.011	3.829	0.01	0.01	0.01	0.01	0.01	0.01	0.419	-0.135	0.01	0.01	0.6	0.6
-8.00757	6.83415	5.889	-15.711	-13.941	-0.387	-1.711	5.126	0.175	0.747	-10.795	6.264	-13.159	-1.788	-1.138	-0.622	0.604	0.079	-0.531	0.11	-0.622	-0.116	-0.488	0.102	0.592	-0.02	0.6	0.6
-7.35766	6.27798	6.481	-15.119	-13.349	-0.407	-1.119	5.106	0.163	0.648	-9.672	6.374	-11.945	-1.692	-1.268	-0.744	0.587	-0.015	-0.455	0.107	-0.432	-0.012	-0.574	0.069	0.584	-0.02	0.6	0.6
-6.71681	5.72905	7.065	-14.535	-12.765	-0.427	-0.535	5.086	0.16	0.643	-8.633	6.481	-10.929	-1.7	-1.395	-0.833	0.617	-0.2	-0.463	0.067	-0.553	0.075	-0.586	-0.01	0.624	-0.066	0.6	0.6
-6.07669	5.09789	7.689	-13.911	-12.141	-0.493	0.089	5.02	0.167	0.777	-7.546	6.548	-9.752	-1.841	-1.528	-0.889	0.673	-0.016	-0.468	0.068	-0.485	-0.01	-0.517	-0.014	0.67	-0.022	0.6	0.6
-5.34052	4.46907	8.359	-13.241	-11.471	-0.515	0.759	4.998	0.164	0.771	-6.408	6.616	-8.597	-1.853	-1.618	-0.897	0.609	-0.06	-0.433	0.025	-0.411	-0.055	-0.559	0.108	0.604	-0.066	0.6	0.6
-4.72303	3.85603	8.963	-12.637	-10.867	-0.581	1.363	4.932	0.159	0.765	-5.371	6.641	-7.582	-1.864	-1.709	-1.071	0.599	-0.058	-0.391	0.065	-0.534	0.074	-0.53	0.027	0.596	-0.064	0.6	0.6
-4.57426	3.59308	9.559	-12.041	-10.271	-0.645	1.959	4.868	0.156	0.759	-4.384	6.706	-6.452	-2.002	-1.838	-1.162	0.644	-0.015	-0.352	0.062	-0.462	-0.012	-0.499	-0.015	0.64	-0.02	0.6	0.6
-4.51369	3.46876	10.199	-11.401	-9.631	-0.665	2.599	4.848	0.152	0.754	-3.392	6.768	-5.35	-2.01	-1.92	-1.167	0.678	-0.059	-0.394	0.15	-0.514	-0.051	-0.544	0.069	0.626	-0.064	0.6	0.6
-4.49887	3.30272	10.825	-10.775	-9.005	-0.729	3.225	4.784	0.1	0.749	-2.372	6.918	-4.21	-2.023	-2.134	-1.3	0.574	-0.013	-0.358	0.064	-0.472	0.029	-0.466	0.065	0.572	-0.018	0.6	0.6
-4.44486	3.19149	11.397	-10.203	-8.433	-0.747	3.797	4.766	0.098	0.744	-1.442	6.982	-3.166	-2.07	-2.216	-1.383	0.616	0.031	-0.224	0.056	-0.384	0.148	-0.563	-0.013	0.747	-0.067	0.6	0.6
-4.41781	3.00273	12.144	-9.456	-7.686	-0.814	4.544	4.699	0.229	0.646	-0.471	7.038	-2.293	-1.437	-2.339	-2.285	0.65	-0.015	-0.217	0.184	-0.482	0.025	-0.44	0.027	0.644	-0.02	0.6	0.6
-4.35673	2.87776	12.788	-8.812	-7.042	-0.834	5.188	4.679	0.223	0.641	-1.167	6.161	-0.951	-2.332	-1.482	-2.543	0.596	0.03	-0.485	0.067	-0.397	0.067	-0.254	0.358	0.591	0.025	0.6	0.6
-4.25732	2.80642	13.379	-8.221	-6.451	-0.809	5.779	4.704	0.218	0.636	-0.091	6.228	0.037	-2.374	-1.524	-2.876	0.584	-0.014	-0.499	-0.06	-0.357	0.064	-0.092	0.006	0.58	-0.018	0.6	0.6
-4.2023	2.69388	13.959	-7.641	-5.871	-0.827	6.359	4.686	0.214	0.632	0.988	6.168	0.974	-2.456	-1.482	-2.9	0.619	-0.014	-0.415	-0.064	-0.324	-0.106	-0.251	-0.283	0.614	-0.02	0.6	0.6
-4.145	2.5738	14.573	-7.027	-5.257	-0.847	6.973	4.666	0.209	0.626	2.017	6.104	1.912	-2.37	-1.438	-2.637	0.658	0.111	-0.506	0.025	-0.188	-0.074	-0.172	0.226	0.748	0.268	0.6	0.6
-3.78283	2.71988	15.321	-6.279	-4.509	-0.579	7.721	4.934	0.299	0.783	3.271	6.129	2.848	-2.028	-1.195	-1.092	0.6	0.027	-0.554	0.114	-0.273	0.059	-0.819	-0.036	0.594	0.02	0.6	0.6
-3.68804	2.64305	15.915	-5.685	-3.915	-0.559	8.315	4.954	0.293	0.776	-2.164	5.99	3.715	-2.067	-1.036	-1.289	0.591	0.026	-0.712	0.117	-0.141	-0.034	-0.479	-0.063	0.584	0.02	0.6	0.6
-3.59452	2.56786	16.499	-5.101	-3.331	-0.539	8.899	4.974	0.286	0.77	-0.868	6.107	4.44	-2.013	-1.133	-1.206	0.703	0.023	-0.86	-0.117	-0.322	0.063	-0.332	0.06	0.619	0.098	0.6	0.6
-3.41858	2.56497	17.118	-4.482	-2.712	-0.441	9.518	5.072	0.202	0.845	0.611	5.99	5.381	-1.978	-0.918	-1.168	0.612	0.064	-0.756	-0.126	-0.38	-0.064	-0.376	0.151	0.607	0.057	0.6	0.6
-3.28516	2.52302	17.725	-3.875	-2.105	-0.384	10.125	5.129	0.197	0.838	1.974	5.864	6.368	-1.857	-0.735	-1.262	0.523	0.106	-0.766	-0.004	-0.334	-0.023	-0.344	-0.027	0.519	0.099	0.6	0.6
-3.12082	2.53743	18.244	-3.356	-1.586	-0.285	10.644	5.228	0.193	0.831	3.259	5.86	7.221	-1.735	-0.632	-1.136	0.556	0.143	-0.785	-0.047	-0.343	-0.111	-0.353	-0.115	0.551	0.135	0.6	0.6
-2.91645	2.58262	18.795	-2.805	-1.035	-0.15	11.195	5.363	0.188	0.823	4.595	5.813	8.115	-1.489	-0.45	-0.886	0.572	-0.215	-0.718	-0.136	-0.276	0.191	-0.354	-0.072	0.579	0.092	0.6	0.6
-2.75155	2.58024	19.374	-2.226	-0.456	-0.058	11.774	5.455	0.195	1.13	5.892	5.677	8.97	-1.588	-0.222	-0.722	0.499	0.103	-0.772	-0.051	-0.567	0.255	-0.403	-0.025	0.456	0.058	0.6	0.6
-2.63614	2.56391	19.83	-1.77	0	0	12.23	5.513	0.152	1.085	7.12	5.626	9.993	-1.785	-0.113	-0.639	0.01	0.01	-0.798	-0.182	-0.456	-0.149	-0.357	-0.028	0.01	0.01	0.6	0.6
-8.9526	6.24565	5.714	-15.886	-13.964	-0.049	-1.886	4.379	-0.175	-0.747	-10.97	6.264	-13.334	-2.535	-1.885	-1.369	0.592	-0.02	-0.531	0.11	-0.622	-0.116	-0.488	0.102	0.604	0.079	0.6	0.6
-8.19011	5.77761	6.318	-15.282	-13.36	0.03	-1.282	4.458	-0.163	-0.648	-9.835	6.374	-12.108	-2.34	-1.916	-1.392	0.584	-0.02	-0.455	0.107	-0.432	-0.012	-0.574	0.069	0.587	-0.015	0.6	0.6
-7.54086	5.23096	6.905	-14.695	-12.773	0.015	-0.695	4.443	-0.16	-0.643	-8.793	6.481	-11.089	-2.343	-2.038	-1.476	0.624	-0.066	-0.463	0.067	-0.553	0.075	-0.586	-0.01	0.617	-0.2	0.6	0.6
-7.04266	4.47214	7.522	-14.078	-12.156	-0.185	-0.078	4.243	-0.167	-0.777	-7.713	6.548	-9.919	-2.618	-2.305	-1.666	0.67	-0.022	-0.468	0.068	-0.485	-0.01	-0.517	-0.014	0.673	-0.016	0.6	0.6
-6.2971	3.84661	8.195	-13.405	-11.483	-0.201	0.595	4.227	-0.164	-0.771	-6.572	6.616	-8.761	-2.624	-2.389	-1.668	0.604	-0.066	-0.433	0.025	-0.411	-0.055	-0.559	0.108	0.609	-0.06	0.6	0.6
-5.66795	3.23504	8.804	-12.796	-10.874	-0.261	1.204	4.167	-0.159	-0.765	-5.53	6.641	-7.741	-2.629	-2.474	-1.836	0.596	-0.064	-0.391	0.065	-0.534	0.074	-0.53	0.027	0.599	-0.058	0.6	0.6
-5.3529	2.85951	9.403	-12.197	-10.275	-0.319	1.803	4.109	-0.156	-0.759	-4.54	6.706	-6.608	-2.761	-2.597	-1.921	0.64	-0.02	-0.352	0.062	-0.462	-0.012	-0.499	-0.015	0.644	-0.015	0.6	0.6
-5.28682	2.73954	10.047	-11.553	-9.631	-0.334	2.447	4.094	-0.152	-0.754	-3.544	6.768	-5.502	-2.764	-2.674	-1.921	0.626	-0.064	-0.394	0.15	-0.514	-0.051	-0.544	0.069	0.678	-0.059	0.6	0.6
-5.26046	2.57003	10.725	-10.875	-8.953	-0.393	3.125	4.035	-0.1	-0.749	-2.472	6.918	-4.31	-2.772	-2.883	-2.049	0.572	-0.018	-0.358	0.064	-0.472	0.029	-0.466	0.065	0.574	-0.013	0.6	0.6
-5.2012	2.46346	11.299	-10.301	-8.379	-0.406	3.699	4.022	-0.098	-0.744	-1.54	6.982	-3.701	-2.127	-2.96	-2.814	0.747	-0.067	-0.224	0.056	-0.563	-0.013	-0.384	0.148	0.616	0.031	0.6	0.6
-5.09264	2.39405	11.915	-9.685	-7.763	-0.375	4.315	4.053	-0.229	-0.646	-0.7	7.038	-2.522	-2.083	-2.985	-2.931	0.644	-0.02	-0.217	0.184	-0.482	0.025	-0.44	0.027	0.65	-0.015	0.6	0.6
-5.02581	2.27311	12.565	-9.035	-7.113	-0.39	4.965	4.038	-0.223	-0.641	-1.39	6.161	0.167	-3.184	-2.123	-2.973	0.591	0.025	-0.485	0.067	-0.254	0.358	-0.397	0.067	0.596	0.03	0.6	0.6
-4.92077	2.20596	13.161	-8.439	-6.517	-0.36	5.561	4.068	-0.218	-0.636	-0.309	6.228	-0.181	-3.01	-2.16	-3.512	0.58	-0.018	-0.499	-0.06	-0.357	0.064	-0.092	0.006	0.584	-0.014	0.6	0.6
-4.86124	2.09677	13.745	-7.855	-5.933	-0.374	6.145	4.054	-0.214	-0.632	0.774	6.168	0.76	-3.088	-2.114	-3.532	0.614	-0.02	-0.415	-0.064	-0.324	-0.106	-0.251	-0.283	0.619	-0.014	0.6	0.6
-4.79731	1.98187	14.364	-7.236	-5.314	-0.388	6.764	4.04	-0.209	-0.626	1.808	6.104	1.703	-2.996	-2.064	-3.263	0.748	0.268	-0.506	0.025	-0.188	-0.074	-0.172	0.226	0.658	0.111	0.6	0.6
-4.60347	1.98561	15.022	-6.578	-4.656	-0.277	7.422	4.151	-0.299	-0.783	2.972	6.129	2.549	-2.811	-1.978	-1.875	0.594	0.02	-0.554	0.114	-0.273	0.059	-0.819	-0.036	0.6	0.027	0.6	0.6
-4.50093	1.91481	15.622	-5.978	-4.056	-0.25	8.022	4.178	-0.293	-0.776	-2.457	5.99	3.422	-2.843	-1.812	-2.065	0.584	0.02	-0.712	0.117	-0.141	-0.034	-0.479	-0.063	0.591	0.026	0.6	0.6
-4.40052	1.84448	16.213	-5.387	-3.465	-0.224	8.613	4.204	-0.286	-0.77	-1.154	6.107	4.154	-2.783	-1.903	-1.976	0.619	0.098	-0.86	-0.117	-0.322	0.063	-0.332	0.06	0.703	0.023	0.6	0.6
-4.28902	1.75289	16.916	-4.684	-2.762	-0.201	9.316	4.227	-0.202	-0.845	0.409	5.99	5.179	-2.823	-1.763	-2.013	0.607	0.057	-0.756	-0.126	-0.38	-0.064	-0.376	0.151	0.612	0.064	0.6	0.6
-4.14796	1.71714	17.528	-4.072	-2.15	-0.137	9.928	4.291	-0.197	-0.838	1.777	5.864	6.171	-2.695	-1.573	-2.1	0.519	0.099	-0.766	-0.004	-0.334	-0.023	-0.344	-0.027	0.523	0.106	0.6	0.6
-3.97612	1.73789	18.051	-3.549	-1.627	-0.031	10.451	4.397	-0.193	-0.831	3.066	5.86	7.028	-2.566	-1.463	-1.967	0.551	0.135	-0.785	-0.047	-0.343	-0.111	-0.353	-0.115	0.556	0.143	0.6	0.6
-3.76312	1.79026	18.607	-2.993	-1.071	0.112	11.007	4.54	-0.188	-0.823	4.407	5.813	7.927	-2.312	-1.273	-1.709	0.579	0.092	-0.718	-0.136	-0.276	0.191	-0.354	-0.072	0.572	-0.215	0.6	0.6
-3.9061	1.48202	19.179	-2.421	-0.499	-0.103	11.579	4.325	-0.195	-1.13	5.697	5.677	8.775	-2.718	-1.352	-1.852	0.456	0.058	-0.772	-0.051	-0.567	0.255	-0.403	-0.025	0.499	0.103	0.6	0.6
-3.74028	1.50369	19.678	-1.922	0	0	12.078	4.428	-0.152	-1.085	6.968	5.626	9.841	-2.87	-1.198	-1.724	0.01	0.01	-0.798	-0.182	-0.456	-0.149	-0.357	-0.028	0.01	0.01	0.6	0.6
-2.40958	2.80983	19.763	-1.837	12.916	0.1	12.163	5.748	0.715	-1.166	3.079	6.264	13.874	0.622	-0.516	1.369	-0.622	-0.116	-0.531	0.11	0.592	-0.02	0.604	0.079	-0.488	0.102	0.6	0.6
-2.36902	2.99137	19.275	-2.325	12.428	0.202	11.675	5.85	0.849	-0.948	3.122	6.374	12.794	0.744	-0.524	1.392	-0.432	-0.012	-0.455	0.107	0.584	-0.02	0.587	-0.015	-0.574	0.069	0.6	0.6
-2.37228	3.15394	18.701	-2.899	11.854	0.271	11.101	5.919	0.707	-0.867	3.003	6.481	11.636	0.833	-0.562	1.476	-0.553	0.075	-0.463	0.067	0.624	-0.066	0.617	-0.2	-0.586	-0.01	0.6	0.6
-2.45606	3.23945	18.115	-3.485	11.268	0.261	10.515	5.909	0.674	-0.952	2.88	6.548	10.426	0.889	-0.639	1.666	-0.485	-0.01	-0.468	0.068	0.67	-0.022	0.673	-0.016	-0.517	-0.014	0.6	0.6
-2.53515	3.30973	17.598	-4.002	10.751	0.247	9.998	5.895	0.642	-0.956	2.831	6.616	9.239	0.897	-0.721	1.668	-0.411	-0.055	-0.433	0.025	0.604	-0.066	0.609	-0.06	-0.559	0.108	0.6	0.6
-2.49753	3.50884	17.039	-4.561	10.192	0.355	9.439	6.003	0.494	-0.793	2.705	6.641	8.076	1.071	-0.638	1.836	-0.534	0.074	-0.391	0.065	0.596	-0.064	0.599	-0.058	-0.53	0.027	0.6	0.6
-2.53726	3.62223	16.509	-5.091	9.662	0.382	8.909	6.03	0.498	-0.84	2.566	6.706	6.95	1.162	-0.676	1.921	-0.462	-0.012	-0.352	0.062	0.64	-0.02	0.644	-0.015	-0.499	-0.015	0.6	0.6
-2.61508	3.68857	16.01	-5.59	9.163	0.367	8.41	6.015	0.461	-0.843	2.419	6.768	5.811	1.167	-0.753	1.921	-0.514	-0.051	-0.394	0.15	0.626	-0.064	0.678	-0.059	-0.544	0.069	0.6	0.6
-2.61457	3.84624	15.466	-6.134	8.619	0.436	7.866	6.084	0.431	-0.723	2.269	6.918	4.641	1.3	-0.834	2.049	-0.472	0.029	-0.358	0.064	0.572	-0.018	0.574	-0.013	-0.466	0.065	0.6	0.6
-2.60824	3.9872	15	-6.6	8.153	0.501	7.4	6.149	0.437	-0.687	2.161	6.982	3.603	1.383	-0.833	2.127	-0.384	0.148	-0.224	0.056	0.747	-0.067	0.616	0.031	-0.563	-0.013	0.6	0.6
-2.69212	4.06597	14.437	-7.163	7.59	0.488	6.837	6.136	0.258	-0.848	1.822	7.038	2.293	1.437	-0.902	2.083	-0.44	0.027	-0.217	0.184	0.644	-0.02	0.65	-0.015	-0.482	0.025	0.6	0.6
-2.72781	4.16953	13.955	-7.645	7.108	0.513	6.355	6.161	0.216	-0.85	1.557	7.222	1.167	1.482	-1.061	2.123	-0.397	0.067	-0.254	0.358	0.591	0.025	0.596	0.03	-0.485	0.067	0.6	0.6
-2.72187	4.31559	13.47	-8.13	6.623	0.58	5.87	6.228	0.128	-0.85	0.091	4.704	1.326	-1.352	1.524	2.16	-0.357	0.064	0.58	-0.018	-0.092	0.006	0.584	-0.014	-0.499	-0.06	0.6	0.6
-2.84469	4.33693	12.971	-8.629	6.124	0.52	5.371	6.168	-0.014	-0.974	0.919	7.586	-0.988	1.482	-1.418	2.114	-0.324	-0.106	-0.251	-0.283	0.614	-0.02	0.619	-0.014	-0.415	-0.064	0.6	0.6
-2.96094	4.34057	12.556	-9.044	5.709	0.456	4.956	6.104	-0.105	-0.932	0.755	7.303	-2.017	1.438	-1.199	2.064	-0.188	-0.074	-0.172	0.226	0.748	0.268	0.658	0.111	-0.506	0.025	0.6	0.6
-2.99965	4.44805	12.05	-9.55	5.203	0.481	4.45	6.129	-0.423	-0.833	0.421	7.529	-3.271	1.195	-1.4	1.978	-0.273	0.059	-0.123	0.266	0.594	0.02	0.6	0.027	-0.554	0.114	0.6	0.6
-2.95539	4.65235	11.496	-10.104	4.649	0.595	3.896	6.243	-0.704	-0.778	-0.01	7.795	-4.419	1.289	-1.552	2.065	-0.141	-0.034	-0.329	0.023	0.584	0.02	0.591	0.026	-0.479	-0.063	0.6	0.6
-3.0787	4.66743	11.017	-10.583	4.17	0.532	3.417	6.18	-1.042	-0.807	-0.16	7.818	-5.196	1.976	-1.638	1.206	-0.322	0.063	-0.326	0.11	0.703	0.023	0.619	0.098	-0.332	0.06	0.6	0.6
-3.0605	4.78155	10.685	-10.915	3.838	0.592	3.085	6.24	-1.052	-0.81	-0.166	7.928	-5.822	0.25	-1.688	1.168	-0.38	-0.064	-0.427	0.074	-0.756	-0.126	0.607	0.057	-0.376	0.151	0.6	0.6
-2.95684	4.99383	10.309	-11.291	3.462	0.743	2.709	6.391	-1.048	-0.595	-0.115	8.002	-5.442	0.527	-1.611	5.863	-0.334	-0.023	-0.484	0.035	-0.766	-0.004	0.29	0.198	-0.344	-0.027	0.6	0.6
-3.02715	5.0229	9.965	-11.635	3.118	0.716	2.365	6.364	-1.058	-0.599	0.025	8.037	-5.02	0.504	-1.673	5.638	-0.343	-0.111	-0.496	-0.052	-0.785	-0.047	0.675	0.344	-0.353	-0.115	0.6	0.6
-3.18659	4.96544	9.612	-11.988	2.765	0.601	2.012	6.249	-1.068	-0.603	0.168	7.985	-4.588	0.436	-1.736	5.179	-0.276	0.191	-0.406	-0.104	-0.718	-0.136	0.351	0.382	-0.354	-0.072	0.6	0.6
-3.30316	4.95115	9.258	-12.342	2.411	0.529	1.658	6.177	-1.146	-0.866	0.22	7.881	-4.224	0.5	-1.704	4.725	-0.567	0.255	-0.468	-0.191	-0.772	-0.051	0.642	0.147	-0.403	-0.025	0.6	0.6
-3.62524	5.17385	8.855	-12.745	2.008	0.504	1.255	6.152	-0.982	-1.146	0.285	7.69	-3.855	0.526	-1.538	4.553	-0.456	-0.149	-0.431	-0.286	-0.798	-0.182	0.536	0.236	-0.357	-0.028	0.6	0.6
-4.05722	5.46918	8.498	-13.102	1.651	0.476	0.898	6.124	0.359	-1.28	-0.883	7.149	-3.414	0.68	-1.025	4.289	-0.432	-0.244	-0.461	-0.151	-0.759	-0.057	0.42	0.14	-0.419	-0.117	0.6	0.6
-4.64836	5.73167	8.079	-13.521	1.232	0.359	0.479	6.007	0.372	-1.153	-0.841	6.998	-3.074	0.62	-0.991	4.032	-0.43	-0.157	-0.46	-0.062	-0.735	-0.192	0.523	0.23	0	0	0.6	0.6
-4.64836	5.73167	8.079	-13.521	1.232	0.359	0.479	6.007	-0.381	-0.929	0.802	7.003	-2.339	0.812	-0.996	3.802	-0.617	-0.011	-0.356	-0.484	-0.743	-0.107	0.712	0.227	-0.676	-0.015	0.6	0.6
-5.42833	6.32892	7.403	-14.197	0.556	0.344	-0.197	5.992	0.482	-0.527	-0.44	6.925	-2.272	0.904	-0.933	3.56	-0.448	-0.254	-0.525	-0.061	-0.705	-0.066	0.454	0.179	-0.273	-0.125	0.6	0.6
-5.86225	6.45118	7.13	-14.47	0.283	0.219	-0.47	5.867	0.657	-0.398	-0.188	6.864	-1.84	0.845	-0.997	3.256	-0.395	-0.213	-0.439	-0.205	-0.67	-0.114	0.738	0.219	-0.283	-0.219	0.6	0.6
-6.40149	6.48849	6.847	-14.753	0	0	-0.753	5.648	0.769	-0.404	-0.032	6.659	-1.453	0.74	-1.011	2.818	0.01	0.01	0.01	0.01	0.01	0.01	0.419	-0.135	0.01	0.01	0.6	0.6
-2.29852	2.9414	19.692	-1.908	11.392	0.96	12.092	5.868	5.119	1.202	5.328	4.04	7.031	-1.168	1.828	-0.236	0.748	0.268	0.658	0.111	-0.188	-0.074	-0.506	0.025	-0.794	0.158	0.6	0.6
-2.24048	3.22883	18.898	-2.702	10.598	1.118	11.298	6.026	3.577	1.092	3.876	4.151	6.425	-0.936	1.875	-0.103	0.594	0.02	0.6	0.027	-0.273	0.059	-0.554	0.114	-0.819	-0.036	0.6	0.6
-2.37959	3.32632	18.079	-3.521	9.779	1.082	10.479	5.99	2.164	1.036	2.457	4.178	5.879	-1.031	1.812	-0.253	0.584	0.02	0.591	0.026	-0.141	-0.034	-0.479	-0.063	-0.712	0.117	0.6	0.6
-2.35223	3.55938	17.367	-4.233	9.067	1.199	9.767	6.107	0.868	1.133	1.154	4.204	5.308	-0.88	1.903	-0.073	0.619	0.098	0.703	0.023	-0.322	0.063	-0.332	0.06	-0.86	-0.117	0.6	0.6
-2.57751	3.58256	16.507	-5.093	8.207	1.082	8.907	5.99	-0.611	0.918	-0.409	4.227	4.77	-1.06	1.763	-0.25	0.607	0.057	0.612	0.064	-0.38	-0.064	-0.376	0.151	-0.756	-0.126	0.6	0.6
-2.79869	3.57979	15.751	-5.849	7.451	0.956	8.151	5.864	-1.974	0.735	-1.777	4.291	4.394	-1.122	1.573	-0.527	0.519	0.099	0.523	0.106	-0.334	-0.023	-0.344	-0.027	-0.766	-0.004	0.6	0.6
-2.89913	3.70065	14.985	-6.615	6.685	0.952	7.385	5.86	-3.259	0.632	-3.066	4.397	3.962	-1.103	1.463	-0.504	0.551	0.135	0.556	0.143	-0.343	-0.111	-0.353	-0.115	-0.785	-0.047	0.6	0.6
-3.04496	3.7816	14.2	-7.4	5.9	0.905	6.6	5.813	3.52	-1.039	-4.407	4.54	4.588	-0.436	1.273	0.45	-0.276	0.191	0.572	-0.215	-0.354	-0.072	0.579	0.092	-0.718	-0.136	0.6	0.6
-3.27136	3.76263	13.482	-8.118	5.182	0.769	5.882	5.677	3.078	-1.366	4.224	6.177	4.444	-2.204	-0.5	1.352	-0.567	0.255	-0.403	-0.025	-0.468	-0.191	0.499	0.103	-0.772	-0.051	0.6	0.6
-3.41955	3.83747	12.71	-8.89	4.41	0.718	5.11	5.626	2.873	-1.672	3.855	6.152	4.14	-2.064	-0.526	4.027	-0.456	-0.149	-0.357	-0.028	-0.431	-0.286	0.536	0.236	-0.798	-0.182	0.6	0.6
-3.70202	3.78554	11.912	-9.688	3.612	0.536	4.312	5.444	2.531	-1.705	3.414	6.124	3.773	-1.96	-0.68	3.609	-0.461	-0.151	-0.419	-0.117	-0.432	-0.244	0.42	0.14	-0.759	-0.057	0.6	0.6
-3.85458	3.85226	11.153	-10.447	2.853	0.479	3.553	5.387	2.233	-1.611	3.074	6.007	3.446	-1.773	-0.62	3.412	-0.46	-0.062	0	0	-0.43	-0.157	0.523	0.23	-0.735	-0.192	0.6	0.6
-4.13911	3.78007	10.418	-11.182	2.118	0.287	2.818	5.195	2.339	-0.812	1.958	6.936	1.055	2.99	-1.741	-1.808	-0.676	-0.015	-0.617	-0.011	0.712	0.227	-0.356	-0.484	-0.743	-0.107	0.6	0.6
-4.33966	3.79418	9.675	-11.925	1.375	0.18	2.075	5.088	2.272	-0.904	1.832	6.925	-0.4	2.656	-1.837	-1.431	-0.273	-0.125	-0.525	-0.061	0.454	0.179	-0.448	-0.254	-0.705	-0.066	0.6	0.6
-4.62511	3.93969	8.97	-12.63	0.67	0.114	1.37	5.022	1.84	-0.845	1.652	6.864	2.497	-1.243	-1.842	2.411	-0.283	-0.219	-0.439	-0.205	-0.395	-0.213	0.738	0.219	-0.67	-0.114	0.6	0.6
-5.49728	4.43251	8.3	-13.3	0	0	0.7	4.908	1.453	-0.74	1.421	6.659	2.222	-1.144	-1.751	2.078	0.01	0.01	0.01	0.01	0.01	0.01	0.419	-0.135	0.01	0.01	0.6	0.6
-14.215	2.08745	5.012	-2.30479	-15.398	-5.478	-2.588	-0.415	-6.005	-6.595	-7.047	6.987	-6.165	-8.233	-7.402	-4.619	-0.332	0.06	-0.322	0.063	-0.326	0.11	0.703	0.023	0.332	0.592	0.6	0.6
-13.5733	2.37876	5.344	-2.62643	-15.066	-4.886	-2.256	0.177	-5.341	-6.063	-6.393	7.05	-5.507	-7.751	-6.873	-4.05	-0.376	0.151	-0.38	-0.064	-0.427	0.074	0.612	0.064	0.582	0.351	0.6	0.6
-12.5637	2.20264	5.926	-2.43198	-14.484	-4.535	-1.674	0.528	-4.383	-5.863	-5.431	6.986	-4.498	-7.474	-6.458	-5.336	-0.344	-0.027	-0.334	-0.023	-0.484	0.035	-0.766	-0.004	0.29	0.198	0.6	0.6
-12.0375	2.13799	6.216	-2.36059	-14.194	-4.337	-1.384	0.726	-3.749	-5.638	-4.807	6.963	-3.724	-7.311	-6.237	-5.134	-0.353	-0.115	-0.343	-0.111	-0.496	-0.052	-0.785	-0.047	0.675	0.344	0.6	0.6
-10.9297	1.87064	6.891	-2.06541	-13.519	-3.993	-0.709	1.07	-2.721	-5.179	-3.789	6.852	-2.553	-6.915	-5.782	-4.743	-0.354	-0.072	-0.276	0.191	-0.406	-0.104	-0.718	-0.136	0.351	0.382	0.6	0.6
-10.1505	1.93474	7.242	-3.4034	-13.168	-3.611	-0.358	1.452	-2.016	-4.725	-3.162	7.043	-1.796	-6.429	-5.591	-4.225	-0.403	-0.025	-0.567	0.255	-0.468	-0.191	-0.772	-0.051	0.642	0.147	0.6	0.6
-9.27703	1.50028	7.884	-3.66324	-12.526	-3.464	0.284	1.599	-0.971	-4.553	-1.953	7.298	-0.686	-6.091	-5.699	-4.027	-0.357	-0.028	-0.456	-0.149	-0.431	-0.286	-0.798	-0.182	0.536	0.236	0.6	0.6
-8.43449	1.25083	8.42	-4.57509	-11.99	-3.228	0.82	1.835	-0.078	-4.289	-3.492	5.444	-0.961	-5.314	-3.609	-5.569	-0.419	-0.117	-0.759	-0.057	-0.461	-0.151	-0.432	-0.244	0.42	0.14	0.6	0.6
-7.81922	1.01043	8.84	-5.01399	-11.57	-3.088	1.24	1.975	0.761	-4.032	-2.313	5.387	-0.08	-5.023	-3.412	-5.185	0	0	-0.735	-0.192	-0.46	-0.062	-0.43	-0.157	0.523	0.23	0.6	0.6
-7.26194	0.962031	9.363	-5.90203	-11.047	-2.858	1.763	2.205	-1.055	-2.99	1.284	6.007	0.903	-4.731	-3.802	-4.798	-0.743	-0.107	-0.676	-0.015	-0.617	-0.011	-0.356	-0.484	0.712	0.227	0.6	0.6
-6.9453	1.07298	10.075	-6.58267	-10.335	-2.631	2.475	2.432	0.4	-2.656	2.672	5.992	2.232	-4.493	-3.56	-4.087	-0.705	-0.066	-0.273	-0.125	-0.525	-0.061	-0.448	-0.254	0.454	0.179	0.6	0.6
-6.70914	1.17797	10.529	-7.22683	-9.881	-2.452	2.929	2.611	1.559	-2.411	3.399	5.867	3.211	-4.253	-3.256	-3.654	-0.67	-0.114	-0.283	-0.219	-0.439	-0.205	-0.395	-0.213	0.738	0.219	0.6	0.6
-6.39722	1.27668	11.267	-7.83239	-9.143	-2.233	3.667	2.83	2.967	-2.078	4.42	5.648	4.388	-3.829	-2.818	-3.222	0.01	0.01	0.01	0.01	0.01	0.01	0.01	0.01	0.419	-0.135	0.6	0.6
-5.6318	1.22423	14.098	-7.502	-6.312	-1.824	6.498	3.239	-6.336	-1.437	-6.283	5.295	-6.017	-2.954	-2.056	-3.71	0	0	0	0	-0.789	0.005	-0.416	-0.011	0.502	0.332	0.6	0.6
-5.2366	1.4744	14.6	-7	-5.81	-1.492	7	3.571	-4.726	-2.627	-4.678	6.938	-5.834	-1.105	-3.367	-1.724	-0.277	-0.258	-0.421	-0.011	0	0	0	0	0.527	0.117	0.6	0.6
-5.05325	1.5055	15.127	-6.473	-5.283	-1.375	7.527	3.688	-3.922	-2.252	-3.73	6.927	-5.307	-0.988	-3.239	-1.607	-0.346	0.018	-0.426	-0.011	0	0	0	0	0.565	0.197	0.6	0.6
-4.78512	1.6104	15.692	-5.908	-4.718	-1.178	8.092	3.885	-3.011	-2.073	-2.739	6.916	-3.894	-2.182	-3.031	-0.791	-0.428	0.022	-0.398	-0.132	-0.339	0.058	0	0	0.594	0.111	0.6	0.6
-4.59933	1.62458	16.286	-5.314	-4.124	-1.067	8.686	3.996	-1.989	-1.984	-1.747	6.784	-2.961	-2.129	-2.788	-0.68	-0.388	0.139	-0.358	-0.057	-0.306	0.016	-0.001	-0.039	0.545	0.151	0.6	0.6
-4.37972	1.68675	16.831	-4.769	-3.579	-0.916	9.231	4.147	-1.056	-1.972	-0.844	6.727	-2.11	-1.994	-2.58	-0.49	-0.194	0.13	-0.409	-0.175	-0.642	-0.518	-0.002	-0.038	0.495	0.15	0.6	0.6
-4.1674	1.75606	17.326	-4.274	-3.084	-0.766	9.726	4.297	-0.973	-1.326	-0.367	6.249	0.06	-2.255	-1.952	-0.302	-0.4	-0.141	-0.322	-0.062	-0.326	-0.061	-0.001	-0.039	0.525	0.066	0.6	0.6
-4.0353	1.73649	17.851	-3.749	-2.559	-0.7	10.251	4.363	-0.048	-1.119	0.48	6.187	0.911	-2.128	-1.824	-0.197	-0.444	-0.101	-0.125	-0.074	-0.334	-0.142	0.037	-0.001	0.481	0.146	0.6	0.6
-3.82874	1.80408	18.332	-3.268	-2.078	-0.554	10.732	4.509	0.877	-0.872	1.086	6.113	-2.135	-0.05	-1.604	-0.743	-0.409	-0.104	-0.327	-0.063	0.036	-0.04	0.073	-0.003	0.471	0.064	0.6	0.6
-3.70544	1.79131	18.803	-2.797	-1.607	-0.49	11.203	4.573	-0.539	-1.04	-1.7	4.519	-1.76	-0.676	0.054	-0.704	-0.53	0.182	0.01	0.01	0.01	0.01	-0.453	-0.063	0.389	0.106	0.6	0.6
-3.55047	1.8339	19.192	-2.408	-1.218	-0.384	11.592	4.679	0.38	-1.116	-1.221	6.253	0.34	-2.131	-1.574	-2.383	-0.384	0.098	-0.255	0.129	-0.423	0.067	-0.447	0.146	0.388	0.182	0.6	0.6
-3.31962	1.95266	19.58	-2.02	-0.83	-0.202	11.98	4.861	1.152	-1.032	-0.578	6.382	1.151	-2.016	-1.521	-2.347	-0.633	-0.048	-0.713	-0.035	-0.593	-0.081	-0.65	0.046	0.455	0.1	0.6	0.6
-3.16233	1.9785	20.035	-1.565	-0.375	-0.102	12.435	4.961	0.59	-1.386	-0.242	6.605	2.24	-0.884	-1.644	-2.293	-0.452	0.143	-0.4	0.255	-0.481	-0.016	-0.498	0.191	0.375	0.102	0.6	0.6
-3.01312	2.01937	20.41	-1.19	0	0	12.81	5.063	0.533	-1.797	1.417	6.49	3.096	-0.766	-1.427	-2.382	-0.631	0.235	-0.572	0.191	-0.447	-0.019	-0.474	-0.005	0.01	0.01	0.6	0.6
-3.3971	1.62846	20.434	-1.166	-0.069	0.157	12.834	4.676	0.053	-0.619	0.319	6.193	0.74	-2.273	-1.517	1.437	0	0	-0.789	0.005	-0.416	-0.011	0.502	0.332	0	0	0.6	0.6
-3.3971	1.62846	20.434	-1.166	-0.069	0.157	12.834	4.676	0.053	-0.619	1.108	6.198	1.156	-2.262	-1.522	1.105	0	0	-0.277	-0.258	-0.421	-0.011	0.527	0.117	0	0	0.6	0.6
-3.3971	1.62846	20.434	-1.166	-0.069	0.157	12.834	4.676	0.053	-0.619	1.385	5.94	1.577	-2.251	-1.264	0.988	0	0	-0.346	0.018	-0.426	-0.011	0.565	0.197	0	0	0.6	0.6
-3.3971	1.62846	20.434	-1.166	-0.069	0.157	12.834	4.676	0.053	-0.619	0.848	6.067	1.731	-1.282	-1.391	-2.24	0	0	-0.339	0.058	-0.428	0.022	-0.398	-0.132	0	0	0.6	0.6
-3.3971	1.62846	20.434	-1.166	-0.069	0.157	12.834	4.676	0.053	-0.619	1.187	6.125	-0.104	-2.027	-1.449	-1.304	0	0	-0.306	0.016	-0.395	0.293	-0.388	0.139	-0.001	-0.039	0.6	0.6
-3.43623	1.58962	20.433	-1.167	-0.07	0.118	12.833	4.637	0.052	-0.658	1.492	6.141	0.29	-2.359	-1.504	-1.482	-0.002	-0.039	-0.642	-0.518	-0.401	0.257	-0.194	0.13	-0.002	-0.038	0.6	0.6
-3.47448	1.55195	20.431	-1.169	-0.072	0.08	12.831	4.599	0.052	-0.657	-0.022	6.365	2.132	-1.024	-1.766	-2.654	0.037	-0.001	-0.369	0.021	-0.4	-0.141	-0.303	-0.055	-0.001	-0.039	0.6	0.6
-3.5136	1.51311	20.43	-1.17	-0.073	0.041	12.83	4.56	0.014	-0.695	0.346	6.386	2.579	0.197	-1.826	-0.922	0.074	-0.003	-0.441	0.22	0.481	0.146	-0.444	-0.101	0.037	-0.001	0.6	0.6
-3.50994	1.50608	20.467	-1.133	-0.036	0.04	12.867	4.559	-0.023	-0.693	2.135	4.509	0.824	-2.047	0.05	-0.822	0.073	-0.003	0.471	0.064	-0.411	0.141	-0.409	-0.104	0.036	-0.04	0.6	0.6
-3.54541	1.46021	20.503	-1.097	0	0	12.903	4.519	-0.06	-0.73	1.161	5.613	1.7	-0.054	-1.094	-2.276	0.01	0.01	-0.53	0.182	0.389	0.106	-0.549	0.267	0.01	0.01	0.6	0.6
-2.78477	2.2561	20.381	-1.219	-0.182	0.046	12.781	5.295	-0.053	0.619	0.266	6.193	0.687	-1.654	-0.898	2.056	0	0	-0.789	0.005	-0.416	-0.011	0.502	0.332	0	0	0.6	0.6
-2.78477	2.2561	20.381	-1.219	-0.182	0.046	12.781	5.295	-0.053	0.619	1.055	6.198	1.103	-1.643	-0.903	1.724	0	0	-0.277	-0.258	-0.421	-0.011	0.527	0.117	0	0	0.6	0.6
-2.78477	2.2561	20.381	-1.219	-0.182	0.046	12.781	5.295	-0.053	0.619	1.332	5.94	1.524	-1.632	-0.645	1.607	0	0	-0.346	0.018	-0.426	-0.011	0.565	0.197	0	0	0.6	0.6
-2.78477	2.2561	20.381	-1.219	-0.182	0.046	12.781	5.295	-0.053	0.619	0.795	6.067	1.678	-0.663	-0.772	-1.621	0	0	-0.339	0.058	-0.428	0.022	-0.398	-0.132	0	0	0.6	0.6
-2.78477	2.2561	20.381	-1.219	-0.182	0.046	12.781	5.295	-0.053	0.619	1.134	6.125	-0.157	-1.408	-0.83	-0.685	-0.001	-0.039	-0.306	0.016	-0.395	0.293	-0.388	0.139	0	0	0.6	0.6
-2.78477	2.2561	20.381	-1.219	-0.182	0.046	12.781	5.295	-0.052	0.658	1.44	6.141	0.238	-1.701	-0.846	-0.824	-0.002	-0.038	-0.642	-0.518	-0.401	0.257	-0.194	0.13	-0.002	-0.039	0.6	0.6
-2.82402	2.21742	20.379	-1.221	-0.184	0.007	12.779	5.256	-0.052	0.657	-0.074	6.365	0.637	-1.997	-1.109	-0.367	-0.001	-0.039	-0.369	0.021	-0.303	-0.055	-0.4	-0.141	0.037	-0.001	0.6	0.6
-2.82037	2.21039	20.416	-1.184	-0.147	0.006	12.816	5.255	-0.014	0.695	0.332	6.386	0.977	-1.943	-1.131	-0.227	0.037	-0.001	-0.441	0.22	-0.411	0.183	-0.444	-0.101	0.074	-0.003	0.6	0.6
-2.81405	2.19533	20.49	-1.11	-0.073	0.003	12.89	5.252	0.023	0.693	0.847	6.606	2.158	0.743	-1.354	-2.129	0.036	-0.04	-0.411	0.141	0.471	0.064	-0.419	0.109	0.073	-0.003	0.6	0.6
-2.80786	2.18043	20.563	-1.037	0	0	12.963	5.249	0.06	0.73	1.221	5.613	0.279	-1.546	-0.364	0.676	0.01	0.01	-0.53	0.182	-0.549	0.267	0.389	0.106	0.01	0.01	0.6	0.6
-1.92026	3.19745	20.115	-1.485	13.277	3.194	12.515	6.193	0.421	-0.756	-0.266	5.295	-0.319	1.517	0.898	2.954	-0.416	-0.011	0	0	0	0	0.502	0.332	-0.789	0.005	0.6	0.6
-2.0146	3.33106	19.326	-2.274	12.488	3.199	11.726	6.198	0.048	-0.74	-1.055	5.295	-1.108	1.522	0.903	2.627	-0.421	-0.011	0	0	0	0	0.527	0.117	-0.277	-0.258	0.6	0.6
-2.30747	3.11821	19.049	-2.551	12.211	2.941	11.449	5.94	0.192	-0.987	-1.332	5.295	-1.385	1.264	0.645	2.252	-0.426	-0.011	0	0	0	0	0.565	0.197	-0.346	0.018	0.6	0.6
-2.33303	3.19261	18.703	-2.897	11.865	2.959	11.103	5.958	-0.883	-0.109	0.272	6.916	-1.678	0.663	-0.958	1.282	-0.339	0.058	-0.398	-0.132	0	0	0	0	-0.428	0.022	0.6	0.6
-2.36492	3.28438	18.275	-3.325	11.437	2.981	10.675	5.98	0.242	-0.804	-0.972	6.125	-2.106	0.685	-0.145	-0.723	-0.358	-0.057	-0.306	0.016	0	0	-0.395	0.293	-0.388	0.139	0.6	0.6
-2.27477	3.48662	17.887	-3.713	11.049	3.12	10.287	6.119	0.212	-0.608	-1.054	6.141	1.056	1.972	-0.022	-0.877	-0.409	-0.175	-0.642	-0.518	0.495	0.15	-0.401	0.257	-0.194	0.13	0.6	0.6
-2.16919	3.64824	17.693	-3.907	10.855	3.25	10.093	6.249	0.427	-0.303	-0.606	5.623	0.367	1.952	0.626	-1.004	-0.326	-0.061	-0.4	-0.141	0.525	0.066	-0.303	-0.055	-0.322	-0.062	0.6	0.6
-2.27173	3.63873	17.371	-4.229	10.533	3.188	9.771	6.187	0.431	-0.304	-0.528	5.482	-0.48	1.824	0.705	-1.011	-0.334	-0.142	-0.444	-0.101	0.481	0.146	-0.411	0.183	-0.125	-0.074	0.6	0.6
-2.36147	3.5851	17.246	-4.354	10.408	3.114	9.646	6.113	0.64	-0.236	-0.209	5.381	-1.086	1.604	0.732	-1.268	-0.333	-0.063	-0.409	-0.104	0.471	0.064	-0.419	0.109	-0.327	-0.063	0.6	0.6
-2.46564	3.5754	16.919	-4.681	10.081	3.051	9.319	6.05	0.646	-0.236	-0.127	5.277	-1.69	-1.44	0.773	1.477	-0.462	-0.056	-0.453	-0.063	-0.425	0.07	0.389	0.106	-0.454	-0.058	0.6	0.6
-2.5808	3.5914	16.465	-5.135	9.627	2.993	8.865	5.992	0.654	-0.238	-0.128	5.214	-1.719	-1.568	0.778	0.197	-0.427	-0.101	-0.382	-0.189	-0.242	-0.14	-0.384	0.098	-0.42	-0.101	0.6	0.6
-2.73467	3.55886	16.045	-5.555	9.207	2.892	8.445	5.891	0.661	-0.238	-0.166	5.025	-2.383	-0.002	0.866	-1.529	-0.433	-0.102	-0.504	-0.023	-0.633	-0.048	-0.636	0.006	-0.607	-0.342	0.6	0.6
-3.1531	3.31581	15.438	-6.162	8.6	2.55	7.838	5.549	-0.269	0.547	0.487	6.027	-2.357	-0.296	-0.478	-1.877	-0.386	-0.068	-0.478	-0.018	-0.481	-0.016	-0.449	-0.088	-0.516	-0.06	0.6	0.6
-3.27806	3.33991	14.922	-6.678	8.084	2.49	7.322	5.489	-0.399	0.555	0.449	6.009	-2.392	-0.34	-0.52	-1.849	-0.435	-0.11	-0.444	-0.104	-0.447	-0.019	-0.45	-0.009	-0.44	-0.107	0.6	0.6
-3.44046	3.30463	14.482	-7.118	7.644	2.383	6.882	5.382	-0.404	0.558	0.453	5.905	-2.385	-0.428	-0.523	-1.947	-0.444	-0.154	-0.45	-0.105	-0.419	-0.183	-0.457	-0.009	-0.448	-0.15	0.6	0.6
-3.64686	3.22766	14.034	-7.566	7.196	2.233	6.434	5.232	-0.408	0.562	0.455	5.8	-2.414	-0.395	-0.568	-1.408	-0.449	-0.155	-0.496	-0.02	-0.417	-0.022	-0.459	-0.054	-0.49	-0.023	0.6	0.6
-3.73155	3.28453	13.544	-8.056	6.706	2.21	5.944	5.209	0.461	-0.571	-0.449	4.515	-2.487	-0.396	0.694	-1.377	-0.414	-0.067	-0.452	-0.115	-0.633	-0.013	-0.465	-0.055	-0.409	-0.07	0.6	0.6
-3.85304	3.2812	13.135	-8.465	6.297	2.14	5.535	5.139	0.466	-0.574	-0.406	4.4	-2.263	-0.453	0.739	-1.392	-0.467	-0.108	-0.415	-0.16	-0.397	-0.231	-0.469	-0.014	-0.463	-0.112	0.6	0.6
-4.02334	3.24466	12.672	-8.928	5.834	2.028	5.072	5.027	0.47	-0.578	-0.454	4.24	-2.329	-0.334	0.787	-1.49	-0.465	0.02	-0.424	-0.205	-0.473	0.061	-0.432	-0.017	-0.384	-0.246	0.6	0.6
-4.31768	3.06126	12.288	-9.312	5.45	1.782	4.688	4.781	-0.414	0.746	0.551	5.625	-2.24	-0.641	-0.844	-1.719	-0.423	-0.121	-0.379	-0.028	-0.308	-0.029	-0.486	-0.098	-0.424	-0.073	0.6	0.6
-4.44406	3.05737	11.864	-9.736	5.026	1.709	4.264	4.708	-0.415	0.794	0.506	5.597	-2.356	-0.685	-0.889	-1.694	-0.381	-0.123	-0.44	-0.157	-0.488	-0.022	-0.448	-0.102	-0.432	-0.118	0.6	0.6
-4.61645	3.00978	11.432	-10.168	4.594	1.591	3.832	4.59	-0.466	0.799	0.514	5.44	-2.3	-0.781	-0.85	-1.71	-0.432	-0.124	-0.439	-0.071	-0.539	-0.021	-0.496	-0.059	-0.434	-0.076	0.6	0.6
-4.74709	3.00453	10.998	-10.602	4.16	1.515	3.398	4.514	-0.468	0.847	0.519	5.369	-2.195	-0.836	-0.855	-1.727	-0.435	-0.081	-0.444	-0.071	-0.459	-0.068	-0.46	-0.104	-0.442	-0.12	0.6	0.6
-4.92274	2.95657	10.556	-11.044	3.718	1.395	2.956	4.394	-0.475	0.808	0.521	5.298	-2.178	-0.888	-0.904	-1.743	-0.388	-0.038	-0.456	-0.162	-0.427	-0.199	-0.425	-0.193	-0.399	-0.124	0.6	0.6
-5.09697	2.89761	10.157	-11.443	3.319	1.271	2.557	4.27	-0.486	0.722	0.578	5.136	-2.15	-0.813	-0.866	-1.674	-0.448	-0.128	-0.405	-0.075	-0.552	0.107	-0.554	0.069	-0.399	-0.08	0.6	0.6
-5.22721	2.88265	9.758	-11.842	2.92	1.191	2.158	4.19	-0.437	0.77	0.584	5.061	-1.997	-1	-0.871	-1.823	-0.401	-0.084	-0.459	-0.075	-0.474	-0.026	-0.472	-0.021	-0.454	-0.079	0.6	0.6
-5.36337	2.87765	9.304	-12.296	2.466	1.112	1.704	4.111	-0.49	0.775	0.589	4.986	-1.977	-1.053	-0.875	-1.881	-0.454	-0.085	-0.422	-0.168	-0.399	-0.25	-0.446	-0.242	-0.47	-0.217	0.6	0.6
-5.90701	2.93487	8.834	-12.766	1.996	0.895	1.234	3.894	-0.506	0.643	0.541	4.818	-2.048	-1.02	-0.924	-1.856	-0.363	-0.133	-0.419	-0.079	-0.573	0.108	-0.709	0.252	-0.367	-0.13	0.6	0.6
-6.4523	3.13726	8.467	-13.133	1.629	0.765	0.867	3.764	-0.51	0.646	0.593	4.739	-1.842	-1.258	-0.975	-2.238	-0.471	-0.178	-0.483	-0.17	-0.493	-0.028	-0.497	-0.065	-0.473	-0.129	0.6	0.6
-7.11655	3.43665	7.994	-13.606	1.156	0.636	0.394	3.635	-0.512	0.695	0.603	4.569	-1.822	-1.359	-0.934	-2.302	-0.375	-0.182	-0.444	-0.266	-0.559	-0.161	-0.506	-0.112	-0.383	-0.225	0.6	0.6
-7.77495	3.55854	7.611	-13.989	0.773	0.411	0.011	3.41	-0.52	0.652	0.664	4.303	-1.646	-1.423	-0.893	-2.415	-0.374	-0.137	-0.339	-0.225	-0.506	-0.029	-0.51	-0.068	-0.382	-0.181	0.6	0.6
-8.38822	3.72351	7.229	-14.3182	0.391	0.23	-0.371	3.229	-0.528	0.608	0.621	4.078	-1.522	-1.575	-0.849	-2.528	-0.333	-0.232	-0.726	-0.268	-0.454	0.059	-0.517	-0.069	-0.391	-0.23	0.6	0.6
-9.06068	3.84764	6.838	-13.2982	0	0	-0.762	2.999	-0.586	0.61	0.956	3.81	-1.459	-1.864	-0.811	-2.689	0.01	0.01	0.01	0.01	0.01	0.01	0.01	0.01	0.01	0.01	0.6	0.6
-1.21727	4.02208	19.694	-1.906	13.812	3.139	12.094	6.949	-0.421	0.756	-0.687	5.295	-0.74	2.273	1.654	3.71	-0.789	0.005	0	0	0	0	0.502	0.332	-0.416	-0.011	0.6	0.6
-1.28064	4.07889	19.278	-2.322	13.396	3.128	11.678	6.938	-0.048	0.74	-1.103	5.295	-1.156	2.262	1.643	3.367	-0.277	-0.258	0	0	0	0	0.527	0.117	-0.421	-0.011	0.6	0.6
-1.34464	4.13651	18.857	-2.743	12.975	3.117	11.257	6.927	-0.192	0.987	-1.524	5.295	-1.577	2.251	1.632	3.239	-0.346	0.018	0	0	0	0	0.565	0.197	-0.426	-0.011	0.6	0.6
-1.40928	4.19495	18.431	-3.169	12.549	3.106	10.831	6.916	-0.272	0.958	-1.155	6.067	-1.95	1.621	0.849	2.24	-0.428	0.022	-0.339	0.058	0	0	0	0	-0.398	-0.132	0.6	0.6
-1.59139	4.12782	18.033	-3.567	12.151	2.974	10.433	6.784	-0.242	0.804	-1.214	6.125	-2.505	0.081	0.659	1.489	-0.388	0.139	-0.306	0.016	-0.395	0.293	0	0	-0.358	-0.057	0.6	0.6
-1.69346	4.12918	17.675	-3.925	11.793	2.917	10.075	6.727	-0.212	0.608	-1.266	6.141	-2.468	-0.269	0.586	2.58	-0.194	0.13	-0.642	-0.518	-0.401	0.257	0.495	0.15	-0.409	-0.175	0.6	0.6
-1.91995	4.02084	17.266	-4.334	11.384	2.742	9.666	6.552	-0.427	0.303	-1.033	5.623	-0.06	2.255	0.929	-0.701	-0.322	-0.062	-0.4	-0.141	0.525	0.066	-0.303	-0.055	-0.326	-0.061	0.6	0.6
-2.02199	4.01298	16.94	-4.66	11.058	2.681	9.34	6.491	-0.431	0.304	-0.959	5.482	-0.911	2.128	1.009	-0.707	-0.125	-0.074	-0.444	-0.101	0.481	0.146	-0.411	0.183	-0.334	-0.142	0.6	0.6
-2.20604	3.92542	16.606	-4.994	10.724	2.539	9.006	6.349	-0.64	0.236	-0.849	5.381	-1.726	1.84	0.968	-1.032	-0.327	-0.063	-0.409	-0.104	0.471	0.064	-0.419	0.109	-0.333	-0.063	0.6	0.6
-2.31097	3.9167	16.273	-5.327	10.391	2.476	8.673	6.286	-0.646	0.236	-0.773	5.277	-2.336	-1.204	1.009	-0.461	-0.454	-0.058	-0.453	-0.063	-0.425	0.07	-0.38	0.063	-0.462	-0.056	0.6	0.6
-2.42514	3.93601	15.811	-5.789	9.929	2.42	8.211	6.23	-0.654	0.238	-0.782	5.214	-2.373	-1.33	1.016	0.435	-0.42	-0.101	-0.382	-0.189	-0.242	-0.14	-0.384	0.098	-0.427	-0.101	0.6	0.6
-2.57989	3.90461	15.384	-6.216	9.502	2.319	7.784	6.129	-0.661	0.238	-0.827	5.025	-2.558	-1.291	1.104	0.236	-0.607	-0.342	-0.504	-0.023	-0.636	0.006	-0.633	-0.048	-0.433	-0.102	0.6	0.6
-2.73641	3.87319	14.951	-6.649	9.069	2.217	7.351	6.027	-0.487	0.478	-0.756	5.002	-2.355	-1.399	1.025	0.182	-0.516	-0.06	-0.386	-0.068	-0.449	-0.088	-0.481	-0.016	-0.478	-0.018	0.6	0.6
-2.81459	3.9331	14.473	-7.127	8.591	2.199	6.873	6.009	-0.449	0.52	-0.848	4.934	-2.384	-1.329	1.075	0.18	-0.44	-0.107	-0.435	-0.11	-0.45	-0.009	-0.447	-0.019	-0.444	-0.104	0.6	0.6
-2.97449	3.90147	14.029	-7.571	8.147	2.095	6.429	5.905	-0.453	0.523	-0.857	4.824	-2.378	-1.424	1.081	0.095	-0.448	-0.15	-0.444	-0.154	-0.457	-0.009	-0.419	-0.183	-0.45	-0.105	0.6	0.6
-3.13614	3.86982	13.579	-8.021	7.697	1.99	5.979	5.8	-0.455	0.568	-0.863	4.67	-2.371	-1.52	1.13	0.173	-0.49	-0.023	-0.449	-0.155	-0.286	0.142	-0.417	-0.022	-0.496	-0.02	0.6	0.6
-3.21859	3.93067	13.083	-8.517	7.201	1.97	5.483	5.78	-0.461	0.571	-0.91	4.515	-2.948	0.175	1.265	-0.806	-0.409	-0.07	-0.452	-0.115	-0.633	-0.013	-0.465	-0.055	-0.414	-0.067	0.6	0.6
-3.33771	3.93115	12.669	-8.931	6.787	1.903	5.069	5.713	-0.466	0.574	-0.872	4.4	-2.729	0.121	1.313	-0.818	-0.463	-0.112	-0.415	-0.16	-0.397	-0.231	-0.469	-0.014	-0.467	-0.108	0.6	0.6
-3.50451	3.89927	12.202	-9.398	6.32	1.795	4.602	5.605	-0.47	0.578	-0.924	4.24	-2.799	0.244	1.365	-0.912	-0.384	-0.246	-0.424	-0.205	-0.473	0.061	-0.432	-0.017	-0.465	0.02	0.6	0.6
-3.54305	3.99507	11.737	-9.863	5.855	1.815	4.137	5.625	-0.551	0.844	-0.965	4.035	-2.791	0.203	1.59	-1.655	-0.424	-0.073	-0.423	-0.121	-0.308	-0.029	-0.492	-0.094	-0.379	-0.028	0.6	0.6
-3.61877	4.02885	11.358	-10.242	5.476	1.787	3.758	5.597	-0.506	0.889	-0.921	3.914	-2.258	-1.589	1.683	0.204	-0.432	-0.118	-0.381	-0.123	-0.451	-0.055	-0.488	-0.022	-0.44	-0.157	0.6	0.6
-3.83116	3.94357	10.918	-10.682	5.036	1.63	3.318	5.44	-0.514	0.85	-0.98	3.791	-2.247	-1.691	1.649	0.069	-0.434	-0.076	-0.432	-0.124	-0.502	-0.053	-0.539	-0.021	-0.439	-0.071	0.6	0.6
-3.95743	3.94412	10.479	-11.121	4.597	1.559	2.879	5.369	-0.519	0.855	-0.987	3.667	-2.714	0.019	1.702	-1.709	-0.442	-0.12	-0.435	-0.081	-0.459	-0.068	-0.463	-0.057	-0.444	-0.071	0.6	0.6
-4.08433	3.9455	10.035	-11.565	4.153	1.488	2.435	5.298	-0.521	0.904	-0.996	3.586	-2.699	0.016	1.712	-1.723	-0.399	-0.124	-0.388	-0.038	-0.427	-0.199	-0.515	-0.054	-0.456	-0.162	0.6	0.6
-4.30374	3.85782	9.579	-12.021	3.697	1.326	1.979	5.136	-0.578	0.866	-1.064	3.548	-2.728	0.053	1.588	-1.831	-0.399	-0.08	-0.448	-0.128	-0.552	0.107	-0.422	0.025	-0.405	-0.075	0.6	0.6
-4.42973	3.84884	9.174	-12.426	3.292	1.251	1.574	5.061	-0.584	0.871	-1.021	3.42	-2.581	-0.129	1.641	-0.952	-0.454	-0.079	-0.401	-0.084	-0.474	-0.026	-0.472	-0.021	-0.459	-0.075	0.6	0.6
-4.94967	4.13464	8.715	-12.885	2.833	1.176	1.115	4.986	-0.589	0.875	-1.079	3.336	-2.566	-0.178	1.65	-1.006	-0.47	-0.217	-0.454	-0.085	-0.399	-0.25	-0.446	-0.242	-0.422	-0.168	0.6	0.6
-5.5952	4.34885	8.293	-13.307	2.411	1.008	0.693	4.818	-0.541	0.924	-1.047	3.251	-2.589	-0.096	1.567	-0.932	-0.367	-0.13	-0.363	-0.133	-0.573	0.108	-0.709	0.252	-0.419	-0.079	0.6	0.6
-6.14834	4.64934	7.874	-13.726	1.992	0.929	0.274	4.739	-0.593	0.975	-1.103	3.118	-2.435	-0.283	1.621	-1.263	-0.473	-0.129	-0.471	-0.178	-0.493	-0.028	-0.497	-0.065	-0.483	-0.17	0.6	0.6
-6.8649	4.91679	7.391	-14.209	1.509	0.759	-0.209	4.569	-0.603	0.934	-1.115	2.94	-2.425	-0.425	1.629	-1.368	-0.383	-0.225	-0.375	-0.182	-0.559	-0.161	-0.506	-0.112	-0.444	-0.266	0.6	0.6
-7.63333	5.05292	6.947	-14.653	1.065	0.493	-0.653	4.303	-0.664	0.893	-1.184	2.758	-2.31	-0.53	1.545	-1.522	-0.382	-0.181	-0.374	-0.137	-0.506	-0.029	-0.51	-0.068	-0.339	-0.225	0.6	0.6
-8.24195	5.13495	6.608	-14.992	0.726	0.268	-0.992	4.078	-0.621	0.849	-1.149	2.621	-2.143	-0.726	1.457	-1.679	-0.391	-0.23	-0.333	-0.232	-0.454	0.059	-0.517	-0.069	-0.726	-0.268	0.6	0.6
-9.33149	5.52449	5.882	-15.718	0	0	-1.718	3.81	-0.956	0.811	-1.542	2.389	-2.415	-1.053	1.421	-1.878	0.01	0.01	0.01	0.01	0.01	0.01	0.01	0.01	0.01	0.01	0.6	0.6
-2.11286	3.15768	19.586	-2.014	12.162	3.678	11.986	6.067	0.883	0.109	-0.795	5.295	1.155	-0.849	0.772	1.391	-0.428	0.022	0	0	-0.398	-0.132	0	0	-0.339	0.058	0.6	0.6
-2.09754	3.27094	19.247	-2.353	11.823	3.736	11.647	6.125	0.972	0.145	1.214	6.784	-1.134	0.83	-0.659	-0.578	-0.388	0.139	-0.358	-0.057	0	0	-0.395	0.293	-0.306	0.016	0.6	0.6
-2.12007	3.33682	18.941	-2.659	11.517	3.752	11.341	6.141	1.054	0.022	1.266	6.727	-1.202	-0.855	-0.586	0.846	-0.194	0.13	-0.409	-0.175	-0.401	0.257	-0.002	-0.039	-0.642	-0.518	0.6	0.6
-2.7189	2.92346	18.299	-3.301	10.875	3.234	10.699	5.623	0.606	-0.626	1.033	6.552	0.973	1.326	-0.929	0.367	-0.322	-0.062	-0.326	-0.061	0.525	0.066	0.037	-0.001	-0.4	-0.141	0.6	0.6
-2.91026	2.84766	17.899	-3.701	10.475	3.093	10.299	5.482	0.528	-0.705	0.048	4.363	0.959	-1.009	1.119	-1.716	-0.125	-0.074	0.481	0.146	-0.334	-0.142	-0.411	0.183	-0.444	-0.101	0.6	0.6
-3.06716	2.81904	17.455	-4.145	10.031	2.992	9.855	5.381	0.209	-0.732	-0.877	4.509	0.849	-0.968	0.872	-1.225	-0.327	-0.063	0.471	0.064	-0.333	-0.063	-0.411	0.141	-0.409	-0.104	0.6	0.6
-3.22265	2.7817	17.046	-4.554	9.622	2.888	9.446	5.277	0.127	-0.773	0.773	6.286	-1.757	0.704	-1.009	-0.336	-0.454	-0.058	-0.462	-0.056	0.389	0.106	-0.53	0.182	-0.453	-0.063	0.6	0.6
-3.34268	2.79254	16.593	-5.007	9.169	2.825	8.993	5.214	0.128	-0.778	0.782	6.23	-2.219	-0.581	-1.016	0.535	-0.42	-0.101	-0.427	-0.101	-0.384	0.098	0.388	0.182	-0.382	-0.189	0.6	0.6
-3.57978	2.66581	16.211	-5.389	8.787	2.636	8.611	5.025	0.166	-0.866	0.827	6.129	-2.217	-0.868	-1.104	-1.852	-0.607	-0.342	-0.433	-0.102	-0.633	-0.048	-0.593	-0.081	-0.504	-0.023	0.6	0.6
-3.66623	2.72496	15.707	-5.893	8.283	2.613	8.107	5.002	0.269	-0.547	0.756	6.027	-2.088	-0.843	-1.025	-1.794	-0.516	-0.06	-0.478	-0.018	-0.481	-0.016	-0.482	-0.089	-0.386	-0.068	0.6	0.6
-3.78283	2.71988	15.321	-6.279	7.897	2.545	7.721	4.934	0.399	-0.555	0.848	6.009	-1.993	-0.895	-1.075	-1.773	-0.44	-0.107	-0.444	-0.104	-0.447	-0.019	-0.447	-0.053	-0.435	-0.11	0.6	0.6
-3.94759	2.68078	14.886	-6.714	7.462	2.435	7.286	4.824	0.404	-0.558	0.857	5.905	-1.981	-0.986	-1.081	-1.83	-0.448	-0.15	-0.45	-0.105	-0.419	-0.183	-0.451	-0.014	-0.444	-0.154	0.6	0.6
-4.15749	2.59915	14.442	-7.158	7.018	2.281	6.842	4.67	0.408	-0.562	0.863	5.8	-2.006	-0.957	-1.13	-1.97	-0.49	-0.023	-0.496	-0.02	-0.417	-0.022	-0.459	-0.054	-0.449	-0.155	0.6	0.6
-4.36902	2.51734	13.993	-7.607	6.569	2.126	6.393	4.515	0.449	-0.694	0.91	5.78	-2.038	-1.09	-1.265	-2.071	-0.409	-0.07	-0.414	-0.067	-0.633	-0.013	-0.465	-0.055	-0.452	-0.115	0.6	0.6
-4.54093	2.47602	13.541	-8.059	6.117	2.011	5.941	4.4	0.406	-0.739	0.872	5.713	-1.857	-1.192	-1.313	-2.131	-0.463	-0.112	-0.467	-0.108	-0.397	-0.231	-0.469	-0.014	-0.415	-0.16	0.6	0.6
-4.75318	2.38366	13.126	-8.474	5.702	1.851	5.526	4.24	0.454	-0.787	0.924	5.605	-1.875	-1.121	-1.365	-2.277	-0.384	-0.246	-0.465	0.02	-0.473	0.061	-0.432	-0.017	-0.424	-0.205	0.6	0.6
-5.01156	2.24777	12.702	-8.898	5.278	1.646	5.102	4.035	0.414	-0.746	0.965	5.625	-1.826	-1.387	-1.59	-2.465	-0.424	-0.073	-0.379	-0.028	-0.308	-0.029	-0.486	-0.098	-0.423	-0.121	0.6	0.6
-5.18581	2.19572	12.279	-9.321	4.855	1.525	4.679	3.914	0.415	-0.794	0.921	5.597	-1.941	-1.479	-1.683	-2.488	-0.432	-0.118	-0.44	-0.157	-0.488	-0.022	-0.448	-0.102	-0.381	-0.123	0.6	0.6
-5.35678	2.13483	11.898	-9.702	4.474	1.402	4.298	3.791	0.466	-0.799	0.98	5.44	-1.834	-1.58	-1.649	-2.509	-0.434	-0.076	-0.439	-0.071	-0.539	-0.021	-0.496	-0.059	-0.432	-0.124	0.6	0.6
-5.53517	2.08124	11.466	-10.134	4.042	1.278	3.866	3.667	0.468	-0.847	0.987	5.369	-1.727	-1.683	-1.702	-2.574	-0.442	-0.12	-0.444	-0.071	-0.459	-0.068	-0.46	-0.104	-0.435	-0.081	0.6	0.6
-5.67094	2.07115	11.031	-10.569	3.607	1.197	3.431	3.586	0.475	-0.808	0.996	5.298	-1.703	-1.696	-1.712	-2.551	-0.399	-0.124	-0.456	-0.162	-0.427	-0.199	-0.425	-0.193	-0.388	-0.038	0.6	0.6
-5.75779	2.09639	10.643	-10.957	3.219	1.159	3.043	3.548	0.486	-0.722	1.064	5.136	-1.664	-1.535	-1.588	-2.396	-0.399	-0.08	-0.405	-0.075	-0.552	0.107	-0.554	0.069	-0.448	-0.128	0.6	0.6
-5.94219	2.04141	10.195	-11.405	2.771	1.031	2.595	3.42	0.437	-0.77	1.021	5.061	-1.56	-1.77	-1.641	-2.593	-0.454	-0.079	-0.459	-0.075	-0.474	-0.026	-0.472	-0.021	-0.401	-0.084	0.6	0.6
-6.07668	2.02278	9.794	-11.806	2.37	0.947	2.194	3.336	0.49	-0.775	1.079	4.986	-1.487	-1.828	-1.65	-2.656	-0.47	-0.217	-0.422	-0.168	-0.399	-0.25	-0.446	-0.242	-0.454	-0.085	0.6	0.6
-6.21883	2.01178	9.34	-12.26	1.916	0.862	1.74	3.251	0.506	-0.643	1.047	4.818	-1.542	-1.663	-1.567	-2.499	-0.367	-0.13	-0.419	-0.079	-0.573	0.108	-0.709	0.252	-0.363	-0.133	0.6	0.6
-6.52119	2.02935	8.977	-11.8893	1.553	0.729	1.377	3.118	0.51	-0.646	1.103	4.739	-1.332	-1.904	-1.621	-2.884	-0.473	-0.129	-0.483	-0.17	-0.493	-0.028	-0.497	-0.065	-0.471	-0.178	0.6	0.6
-7.23217	2.27794	8.506	-11.2682	1.082	0.551	0.906	2.94	0.512	-0.695	1.115	4.569	-1.31	-2.054	-1.629	-2.997	-0.383	-0.225	-0.444	-0.266	-0.559	-0.161	-0.506	-0.112	-0.375	-0.182	0.6	0.6
-7.83852	2.43557	8.131	-10.5267	0.707	0.369	0.531	2.758	0.52	-0.652	1.184	4.303	-1.126	-2.075	-1.545	-3.067	-0.382	-0.181	-0.339	-0.225	-0.506	-0.029	-0.51	-0.068	-0.374	-0.137	0.6	0.6
-8.39874	2.63731	7.757	-10.0602	0.333	0.232	0.157	2.621	0.528	-0.608	1.149	4.078	-0.994	-2.183	-1.457	-0.3	-0.391	-0.23	-0.726	-0.268	-0.454	0.059	-0.497	-0.175	-0.333	-0.232	0.6	0.6
-9.00756	2.7069	7.424	-8.96987	0	0	-0.176	2.389	0.586	-0.61	1.542	3.81	-0.873	-2.474	-1.421	-0.357	0.01	0.01	0.01	0.01	0.01	0.01	0.01	0.01	0.01	0.01	0.6	0.6
-1.35701	3.63851	20.538	-1.062	12.786	0.271	12.938	6.703	1.291	0.578	0.157	5.295	0.104	2.027	1.408	0.723	-0.306	0.016	0	0	-0.001	-0.039	-0.388	0.139	-0.395	0.293	0.6	0.6
-1.11374	3.99589	20.143	-1.457	12.391	0.564	12.543	6.996	1.202	0.855	-0.238	5.295	-0.29	2.359	1.701	0.877	-0.642	-0.518	-0.002	-0.039	-0.002	-0.038	-0.194	0.13	-0.401	0.257	0.6	0.6
-0.907222	4.31825	19.742	-1.858	11.99	0.821	12.142	7.253	-0.711	0.888	-0.637	5.256	1.443	1.63	1.997	1.004	-0.369	0.021	0.037	-0.001	-0.4	-0.141	-0.322	-0.062	-0.303	-0.055	0.6	0.6
-1.00037	4.31264	19.439	-2.161	11.687	0.766	11.839	7.198	-0.645	0.812	-0.977	5.255	2.068	1.011	1.943	1.716	-0.441	0.22	0.074	-0.003	-0.125	-0.074	-0.444	-0.101	-0.411	0.183	0.6	0.6
-0.869115	4.56264	19.028	-2.572	11.276	0.949	11.428	7.381	-0.615	0.775	1.782	6.113	1.573	2	1.268	2.129	-0.411	0.141	-0.327	-0.063	-0.409	-0.104	0.073	-0.003	-0.419	0.109	0.6	0.6
-0.812867	4.73993	18.609	-2.991	10.857	1.058	11.009	7.49	-0.623	0.743	-1.675	6.795	-0.733	1.877	0.695	1.44	-0.38	0.063	-0.549	0.267	-0.53	0.182	-0.454	-0.058	-0.425	0.07	0.6	0.6
-0.796374	4.87921	18.184	-3.416	10.432	1.128	10.584	7.56	-0.668	0.75	-1.551	7.062	-0.628	1.765	0.498	1.568	-0.423	0.067	-0.447	0.146	-0.384	0.098	-0.42	-0.101	-0.242	-0.14	0.6	0.6
-0.966842	4.77865	17.942	-3.658	10.19	0.988	10.342	7.42	-0.487	0.543	-1.346	7.208	-0.486	1.527	0.212	1.529	-0.593	-0.081	-0.65	0.046	-0.633	-0.048	-0.607	-0.342	-0.636	0.006	0.6	0.6
-1.04091	4.88832	17.306	-4.294	9.554	0.994	9.706	7.426	-0.53	0.63	-1.332	7.254	-0.489	1.581	0.172	1.079	-0.482	-0.089	-0.498	0.191	-0.481	-0.016	-0.452	0.143	-0.449	-0.088	0.6	0.6
-1.18544	4.87351	16.857	-4.743	9.105	0.906	9.257	7.338	-0.497	0.631	-1.283	7.445	-0.457	1.509	-0.107	0.848	-0.447	-0.053	-0.474	-0.005	-0.447	-0.019	-0.572	0.191	-0.45	-0.009	0.6	0.6
-1.2511	4.93786	16.407	-5.193	8.655	0.897	8.807	7.329	-0.5	0.675	-1.259	7.44	-0.46	1.519	-0.111	0.648	-0.451	-0.014	-0.478	0.034	-0.419	-0.183	-0.509	0.031	-0.457	-0.009	0.6	0.6
-1.31763	5.00335	15.95	-5.65	8.198	0.888	8.35	7.32	-0.506	0.68	-1.238	7.474	-0.498	1.693	-0.154	0.608	-0.459	-0.054	-0.445	0.032	-0.417	-0.022	-0.511	0.151	-0.286	0.142	0.6	0.6
-1.21164	5.19197	15.664	-5.936	7.912	1.03	8.064	7.462	-0.333	0.876	-1.079	7.506	-1.737	0.599	-0.044	1.857	-0.465	-0.055	-0.688	0.251	-0.406	-0.054	-0.633	-0.013	-0.468	-0.05	0.6	0.6
-1.32056	5.21825	15.196	-6.404	7.444	0.98	7.596	7.412	-0.859	-0.345	-0.336	6.531	-0.202	1.82	0.881	0.603	-0.706	0.134	-0.469	-0.014	-0.397	-0.231	-0.659	-0.081	-0.472	-0.008	0.6	0.6
-1.38799	5.28719	14.724	-6.876	6.972	0.972	7.124	7.404	-0.625	-0.487	-0.339	6.517	-1.612	0.676	0.887	-0.059	-0.546	0.165	-0.432	-0.017	-0.54	0.033	-0.573	0.041	-0.616	-0.124	0.6	0.6
-1.58954	5.2636	14.108	-7.492	6.356	0.848	6.508	7.28	-0.523	0.78	-0.695	8.056	-1.688	0.519	-0.776	1.858	-0.486	-0.098	-0.438	-0.09	-0.376	0.064	-0.308	-0.029	-0.492	-0.094	0.6	0.6
-1.74549	5.24979	13.616	-7.984	5.864	0.754	6.016	7.186	-0.529	0.784	-0.749	7.966	-1.804	0.361	-0.78	1.793	-0.448	-0.102	-0.472	0.16	-0.594	0.077	-0.488	-0.022	-0.451	-0.055	0.6	0.6
-1.85727	5.2683	13.165	-8.435	5.413	0.699	5.565	7.131	-0.532	0.831	-0.728	8.126	-1.661	0.229	-0.995	1.76	-0.496	-0.059	-0.575	0.044	-0.521	-0.009	-0.539	-0.021	-0.502	-0.053	0.6	0.6
-1.97347	5.29713	12.663	-8.937	4.911	0.646	5.063	7.078	-0.538	0.837	-0.655	8.17	-1.642	0.185	-1.092	1.728	-0.46	-0.104	-0.589	-0.039	-0.704	0.043	-0.459	-0.068	-0.463	-0.057	0.6	0.6
-2.08876	5.3156	12.2	-9.4	4.448	0.589	4.6	7.021	-0.541	0.884	-0.529	8.131	-1.401	0.085	-1.11	-0.662	-0.425	-0.193	-0.595	0.003	-0.578	0.077	-0.576	0.083	-0.515	-0.054	0.6	0.6
-2.2076	5.34554	11.685	-9.915	3.933	0.535	4.085	6.967	-0.631	1.023	-0.449	8.134	-1.338	-0.046	-1.167	-0.799	-0.554	0.069	-1.037	-0.094	-0.553	-0.093	-0.641	-0.081	-0.422	0.025	0.6	0.6
-2.23573	5.43933	11.263	-10.337	3.511	0.56	3.663	6.992	0.166	-1.048	-0.499	6.013	-1.207	0.072	0.979	-0.693	-0.628	-0.085	-0.472	-0.021	-0.465	-0.058	-0.554	-0.004	-0.433	-0.061	0.6	0.6
-2.35124	5.44891	10.83	-10.77	3.078	0.499	3.23	6.931	-0.46	0.939	0.361	7.955	-1.175	0.069	-1.024	-0.75	-0.446	-0.242	-0.639	-0.085	-0.519	-0.056	-0.607	0.042	-0.538	-0.1	0.6	0.6
-2.51898	5.4366	10.292	-11.308	2.54	0.399	2.692	6.831	0.462	-1.039	-1.194	6.806	-0.552	1.081	0.025	-0.892	-0.557	-0.183	-0.713	-0.003	-0.709	0.252	-0.565	0.082	-0.543	-0.058	0.6	0.6
-2.64534	5.46711	9.749	-11.851	1.997	0.341	2.149	6.773	-0.386	0.771	-1.024	6.803	0.476	-0.914	-0.03	-1.032	-0.497	-0.065	-0.487	-0.06	-0.566	-0.185	-0.58	-0.003	-0.45	-0.063	0.6	0.6
-2.765	5.47746	9.299	-12.301	1.547	0.278	1.699	6.71	-0.339	0.773	-0.987	6.743	0.592	-0.792	-0.033	-1.092	-0.506	-0.112	-0.497	-0.104	-0.575	-0.187	-0.637	0	-0.51	-0.107	0.6	0.6
-3.24893	5.68462	8.789	-12.811	1.037	0.171	1.189	6.603	-0.343	0.778	0.657	7.315	-1	-0.036	-0.712	-1.199	-0.51	-0.068	-0.536	-0.239	-0.497	-0.018	-0.605	-0.091	-0.514	-0.062	0.6	0.6
-3.89257	6.08815	8.275	-13.325	0.523	0.109	0.675	6.541	-0.347	0.784	0.679	7.076	-1.017	-0.08	-0.535	-1.17	-0.517	-0.069	-0.536	-0.152	-0.641	0.169	-0.561	-0.052	-0.523	-0.109	0.6	0.6
-4.5934	6.45283	7.752	-13.848	0	0	0.152	6.432	-0.353	0.744	0.692	6.924	-0.899	-0.358	-0.492	-1.227	0.01	0.01	0.01	0.01	0.01	0.01	0.01	0.01	0.01	0.01	0.6	0.6
-1.70571	3.31436	20.453	-1.147	12.348	0.677	12.853	6.365	0.074	1.109	0.711	7.253	0.022	1.766	-0.888	0.742	0.037	-0.001	-0.303	-0.055	-0.001	-0.039	-0.4	-0.141	-0.369	0.021	0.6	0.6
-1.73116	3.39551	20.084	-1.516	11.979	0.698	12.484	6.386	0.645	-0.812	-0.332	5.255	-0.346	1.826	1.131	0.904	-0.411	0.183	0.074	-0.003	0.037	-0.001	-0.444	-0.101	-0.441	0.22	0.6	0.6
-1.56669	3.68739	19.643	-1.957	11.538	0.918	12.043	6.606	0.615	-0.775	-0.847	5.252	-0.824	2.047	1.354	0.493	-0.419	0.109	0.073	-0.003	0.036	-0.04	-0.327	-0.063	-0.411	0.141	0.6	0.6
-1.47743	3.89538	19.232	-2.368	11.127	1.059	11.632	6.747	0.623	-0.743	-1.052	6.795	-0.11	1.134	-0.048	1.498	-0.425	0.07	-0.549	0.267	-0.53	0.182	0.01	0.01	-0.38	0.063	0.6	0.6
-1.46227	4.02032	18.852	-2.748	10.747	1.122	11.252	6.81	-0.883	-0.252	0.668	7.56	0.04	1.015	-0.75	0.557	-0.447	0.146	-0.242	-0.14	-0.384	0.098	-0.255	0.129	-0.423	0.067	0.6	0.6
-1.44853	4.15627	18.429	-3.171	10.324	1.189	10.829	6.877	0.487	-0.543	-0.859	7.208	0.001	0.984	-0.331	0.495	-0.636	0.006	-0.65	0.046	-0.633	-0.048	-0.713	-0.035	-0.593	-0.081	0.6	0.6
-1.60419	4.17193	17.836	-3.764	9.731	1.108	10.236	6.796	0.53	-0.63	-0.802	7.254	0.041	0.951	-0.458	0.449	-0.449	-0.088	-0.498	0.191	-0.481	-0.016	-0.452	0.143	-0.482	-0.089	0.6	0.6
-1.75387	4.1615	17.354	-4.246	9.249	1.019	9.754	6.707	0.497	-0.631	0.04	5.829	-0.786	-0.738	0.878	0.217	-0.45	-0.009	-0.447	-0.019	-0.474	-0.005	-0.572	0.191	-0.447	-0.053	0.6	0.6
-1.86315	4.18136	16.907	-4.693	8.802	0.966	9.307	6.654	0.5	-0.675	0.04	5.81	-0.759	-0.786	0.844	-0.027	-0.457	-0.009	-0.419	-0.183	-0.478	0.034	-0.509	0.031	-0.451	-0.014	0.6	0.6
-1.93393	4.24087	16.456	-5.144	8.351	0.952	8.856	6.64	0.506	-0.68	0.008	5.627	-0.732	-0.834	1.013	-0.072	-0.286	0.142	-0.417	-0.022	-0.445	0.032	-0.511	0.151	-0.459	-0.054	0.6	0.6
-2.04572	4.26169	15.997	-5.603	7.892	0.898	8.397	6.586	0.333	-0.876	-0.034	5.605	-0.746	-0.92	0.981	-0.277	-0.468	-0.05	-0.633	-0.013	-0.688	0.251	-0.406	-0.054	-0.465	-0.055	0.6	0.6
-2.15926	4.28248	15.532	-6.068	7.427	0.843	7.932	6.531	0.336	-0.881	0.134	5.592	-0.523	-1.226	0.939	-0.278	-0.472	-0.008	-0.397	-0.231	-0.706	0.134	-0.659	-0.081	-0.469	-0.014	0.6	0.6
-2.23231	4.34493	15.063	-6.537	6.958	0.829	7.463	6.517	0.339	-0.887	0.062	5.361	-1.273	-0.211	1.156	-1.374	-0.616	-0.124	-0.473	0.061	-0.54	0.033	-0.546	0.165	-0.432	-0.017	0.6	0.6
-2.3037	4.39835	14.631	-6.969	6.526	0.812	7.031	6.5	0.523	-0.78	0.103	5.422	-1.165	-0.261	1.078	-1.556	-0.492	-0.094	-0.308	-0.029	-0.376	0.064	-0.438	-0.09	-0.486	-0.098	0.6	0.6
-2.46288	4.37957	14.145	-7.455	6.04	0.714	6.545	6.402	0.529	-0.784	-0.075	5.393	-1.275	-0.423	1.009	-1.564	-0.451	-0.055	-0.488	-0.022	-0.594	0.077	-0.472	0.16	-0.448	-0.102	0.6	0.6
-2.62129	4.35059	13.697	-7.903	5.592	0.612	6.097	6.3	-0.035	0.929	0.532	7.131	-1.129	-0.602	-0.831	-1.291	-0.539	-0.021	-0.502	-0.053	-0.521	-0.009	-0.515	0.036	-0.496	-0.059	0.6	0.6
-2.74273	4.37244	13.201	-8.399	5.096	0.553	5.601	6.241	0.008	0.891	0.538	7.078	-1.104	-0.652	-0.837	-1.386	-0.459	-0.068	-0.463	-0.057	-0.704	0.043	-0.787	0.056	-0.46	-0.104	0.6	0.6
-2.90465	4.34342	12.741	-8.859	4.636	0.449	5.141	6.137	0.007	0.855	0.541	7.021	-0.86	-0.799	-0.884	-1.546	-0.427	-0.199	-0.515	-0.054	-0.578	0.077	-0.576	0.083	-0.425	-0.193	0.6	0.6
-3.15116	4.21969	12.316	-9.284	4.211	0.256	4.716	5.944	0.009	0.861	0.631	6.967	-0.707	-1.069	-1.023	-1.822	-0.552	0.107	-0.422	0.025	-0.553	-0.093	-0.641	-0.081	-0.554	0.069	0.6	0.6
-3.1519	4.37899	11.762	-9.838	3.657	0.325	4.162	6.013	0.007	0.823	0.499	6.992	-0.708	-0.907	-0.979	-1.672	-0.474	-0.026	-0.433	-0.061	-0.465	-0.058	-0.554	-0.004	-0.472	-0.021	0.6	0.6
-3.23233	4.43493	11.29	-10.31	3.185	0.304	3.69	5.992	0.009	0.828	0.46	6.931	-0.715	-0.87	-0.939	-1.689	-0.399	-0.25	-0.538	-0.1	-0.519	-0.056	-0.607	0.042	-0.446	-0.242	0.6	0.6
-3.53048	4.26563	10.844	-10.756	2.739	0.062	3.244	5.75	-0.038	0.836	0.552	6.831	-0.642	-1.056	-1.081	-1.973	-0.573	0.108	-0.543	-0.058	-0.713	-0.003	-0.565	0.082	-0.709	0.252	0.6	0.6
-3.36774	4.63319	10.135	-11.465	2.03	0.314	2.535	6.002	0.386	-0.771	-0.174	5.022	-0.638	-0.801	0.98	-1.685	-0.45	-0.063	-0.493	-0.028	-0.487	-0.06	-0.566	-0.185	-0.497	-0.065	0.6	0.6
-3.49532	4.64921	9.638	-11.962	1.533	0.249	2.038	5.937	0.339	-0.773	-0.178	4.994	-0.648	-0.806	0.943	-1.565	-0.51	-0.107	-0.559	-0.161	-0.497	-0.104	-0.575	-0.187	-0.506	-0.112	0.6	0.6
-3.67102	4.61968	9.132	-12.468	1.027	0.137	1.532	5.825	0.343	-0.778	-0.125	4.833	-0.657	-0.814	0.992	-1.49	-0.514	-0.062	-0.506	-0.029	-0.497	-0.018	-0.536	-0.239	-0.51	-0.068	0.6	0.6
-4.2839	4.98987	8.622	-12.978	0.517	0.069	1.022	5.757	0.347	-0.784	-0.129	4.804	-0.67	-0.864	0.953	-1.319	-0.523	-0.109	-0.454	0.059	-0.641	0.169	-0.536	-0.152	-0.517	-0.069	0.6	0.6
-4.93794	5.38912	8.105	-13.495	0	0	0.505	5.688	0.353	-0.744	-0.192	4.863	-0.546	-1.102	0.825	-1.236	0.01	0.01	0.01	0.01	0.01	0.01	0.01	0.01	0.01	0.01	0.6	0.6
-2.59758	2.74345	19.342	-2.258	11.045	0.75	11.742	5.613	0.11	-1.134	0.539	4.573	-1.221	0.364	1.04	-1.182	-0.38	0.063	0.389	0.106	0.01	0.01	-0.549	0.267	-0.53	0.182	0.6	0.6
-2.48231	3.01184	18.812	-2.788	10.515	0.932	11.212	5.795	-0.04	-1.015	-0.38	4.679	-0.923	-1.267	1.116	-0.458	-0.423	0.067	0.388	0.182	-0.447	0.146	-0.255	0.129	-0.384	0.098	0.6	0.6
-2.43265	3.17244	18.428	-3.172	10.131	1.03	10.828	5.893	-0.001	-0.984	-1.152	4.861	-0.86	-1.315	1.032	-1.527	-0.593	-0.081	0.455	0.1	-0.65	0.046	-0.636	0.006	-0.633	-0.048	0.6	0.6
-2.56035	3.22761	17.795	-3.805	9.498	0.982	10.195	5.845	-0.041	-0.951	-0.843	7.254	0.489	-1.581	-1.409	-0.502	-0.482	-0.089	-0.498	0.191	-0.449	-0.088	-0.452	0.143	-0.481	-0.016	0.6	0.6
-2.63691	3.29002	17.314	-4.286	9.017	0.966	9.714	5.829	-0.04	-0.878	0.457	7.338	-1.679	-0.661	-1.509	-1.616	-0.447	-0.053	-0.45	-0.009	-0.572	0.191	-0.474	-0.005	-0.447	-0.019	0.6	0.6
-2.71218	3.34388	16.867	-4.733	8.57	0.947	9.267	5.81	-0.04	-0.844	0.46	7.329	-1.554	-0.871	-1.519	-1.63	-0.451	-0.014	-0.457	-0.009	-0.509	0.031	-0.478	0.034	-0.419	-0.183	0.6	0.6
-2.94794	3.22918	16.448	-5.152	8.151	0.764	8.848	5.627	-0.008	-1.013	0.498	7.32	-1.464	-1.085	-1.693	-1.847	-0.459	-0.054	-0.286	0.142	-0.511	0.151	-0.445	0.032	-0.417	-0.022	0.6	0.6
-3.02244	3.27515	16.031	-5.569	7.734	0.742	8.431	5.605	0.034	-0.981	-1.37	6.863	0.367	-1.857	-1.258	-1.901	-0.465	-0.055	-0.406	-0.054	-0.468	-0.05	-0.688	0.251	-0.633	-0.013	0.6	0.6
-3.11513	3.36533	15.398	-6.202	7.101	0.729	7.798	5.592	-0.134	-0.939	0.202	7.412	-1.597	-1.217	-1.82	1.192	-0.469	-0.014	-0.472	-0.008	-0.659	-0.081	-0.415	-0.16	-0.397	-0.231	0.6	0.6
-3.39611	3.19904	15.001	-6.599	6.704	0.498	7.401	5.361	-0.062	-1.156	-1.335	6.728	0.277	-2.043	-1.367	1.121	-0.432	-0.017	-0.54	0.033	-0.616	-0.124	-0.424	-0.205	-0.473	0.061	0.6	0.6
-3.39466	3.33714	14.528	-7.072	6.231	0.559	6.928	5.422	-0.103	-1.078	-1.268	6.761	0.42	-1.858	-1.339	1.387	-0.486	-0.098	-0.376	0.064	-0.492	-0.094	-0.423	-0.121	-0.308	-0.029	0.6	0.6
-3.46244	3.35834	14.22	-7.38	5.923	0.53	6.62	5.393	0.075	-1.009	-1.2	6.825	0.604	-1.793	-1.432	1.479	-0.448	-0.102	-0.594	0.077	-0.451	-0.055	-0.381	-0.123	-0.488	-0.022	0.6	0.6
-3.54588	3.41588	13.732	-7.868	5.435	0.508	6.132	5.371	0.035	-0.929	0.567	7.131	-1.094	-1.531	-1.76	1.58	-0.496	-0.059	-0.502	-0.053	-0.521	-0.009	-0.432	-0.124	-0.539	-0.021	0.6	0.6
-3.63474	3.48274	13.193	-8.407	4.896	0.487	5.593	5.35	-0.008	-0.891	0.53	7.078	-1.112	-1.543	-1.728	0.836	-0.46	-0.104	-0.463	-0.057	-0.704	0.043	-0.442	-0.12	-0.459	-0.068	0.6	0.6
-3.76053	3.48956	12.734	-8.866	4.437	0.419	5.134	5.282	-0.007	-0.855	0.534	7.021	-0.867	-1.654	-1.739	0.888	-0.425	-0.193	-0.515	-0.054	-0.578	0.077	-0.399	-0.124	-0.427	-0.199	0.6	0.6
-4.01329	3.36016	12.307	-9.293	4.01	0.22	4.707	5.083	-0.009	-0.861	0.622	6.967	-0.716	-1.93	-1.884	1.535	-0.554	0.069	-0.422	0.025	-0.553	-0.093	-0.448	-0.128	-0.552	0.107	0.6	0.6
-3.97579	3.55714	11.755	-9.845	3.458	0.327	4.155	5.19	-0.007	-0.823	0.492	6.992	-0.715	-1.73	-1.802	1	-0.472	-0.021	-0.433	-0.061	-0.465	-0.058	-0.454	-0.079	-0.474	-0.026	0.6	0.6
-4.06146	3.6084	11.281	-10.319	2.984	0.301	3.681	5.164	-0.009	-0.828	0.451	6.931	-0.724	-1.698	-1.767	1.053	-0.446	-0.242	-0.538	-0.1	-0.519	-0.056	-0.47	-0.217	-0.399	-0.25	0.6	0.6
-4.3617	3.42343	10.882	-10.718	2.585	0.051	3.282	4.914	0.038	-0.836	-0.604	6.806	0.59	-1.917	-1.892	1.663	-0.709	0.252	-0.713	-0.003	-0.543	-0.058	-0.363	-0.133	-0.573	0.108	0.6	0.6
-4.32584	3.62483	10.309	-11.291	2.012	0.159	2.709	5.022	0.174	-0.98	0.56	6.773	-0.464	-1.781	-1.751	1.258	-0.497	-0.065	-0.45	-0.063	-0.487	-0.06	-0.473	-0.129	-0.493	-0.028	0.6	0.6
-4.41591	3.67719	9.816	-11.784	1.519	0.131	2.216	4.994	0.178	-0.943	0.517	6.71	-0.47	-1.749	-1.716	1.359	-0.506	-0.112	-0.51	-0.107	-0.497	-0.104	-0.383	-0.225	-0.559	-0.161	0.6	0.6
-4.64728	3.60731	9.257	-12.343	0.96	-0.03	1.657	4.833	0.125	-0.992	0.468	6.603	-0.532	-1.806	-1.77	1.423	-0.51	-0.068	-0.514	-0.062	-0.497	-0.018	-0.382	-0.181	-0.506	-0.029	0.6	0.6
-5.09093	3.92004	8.751	-12.849	0.454	-0.059	1.151	4.804	0.129	-0.953	0.476	6.541	-0.541	-1.817	-1.737	1.575	-0.517	-0.069	-0.523	-0.109	-0.641	0.169	-0.391	-0.23	-0.454	0.059	0.6	0.6
-5.54567	4.39023	8.297	-13.303	0	0	0.697	4.863	0.192	-0.825	0.545	6.432	-0.354	-1.927	-1.569	1.864	0.01	0.01	0.01	0.01	0.01	0.01	0.01	0.01	0.01	0.01	0.6	0.6
-1.29698	3.77191	20.284	-1.316	13.224	-0.129	12.684	6.795	1.052	0.048	0.942	5.613	-0.279	1.546	1.182	-0.695	-0.38	0.063	-0.53	0.182	0.01	0.01	-0.425	0.07	-0.549	0.267	0.6	0.6
-1.0991	4.1284	19.735	-1.865	12.675	0.138	12.135	7.062	0.883	0.252	-0.678	6.253	0.923	1.267	0.809	-0.498	-0.423	0.067	-0.255	0.129	-0.384	0.098	-0.242	-0.14	-0.447	0.146	0.6	0.6
-1.00938	4.34726	19.288	-2.312	12.228	0.284	11.688	7.208	0.859	0.331	-0.87	6.382	1.346	-0.212	0.826	1.315	-0.593	-0.081	-0.713	-0.035	-0.636	0.006	-0.633	-0.048	-0.65	0.046	0.6	0.6
-1.04522	4.49921	18.638	-2.962	11.578	0.33	11.038	7.254	0.802	0.458	-0.807	6.347	1.332	-0.172	0.907	1.409	-0.482	-0.089	-0.452	0.143	-0.449	-0.088	-0.481	-0.016	-0.498	0.191	0.6	0.6
-0.916914	4.77138	18.14	-3.46	11.08	0.521	10.54	7.445	0.786	0.738	-0.853	6.49	1.283	0.107	0.955	1.616	-0.447	-0.053	-0.572	0.191	-0.45	-0.009	-0.447	-0.019	-0.474	-0.005	0.6	0.6
-0.981591	4.84364	17.666	-3.934	10.606	0.516	10.066	7.44	-0.755	0.759	0.759	6.654	1.259	0.111	0.786	0.345	-0.509	0.031	-0.451	-0.014	-0.457	-0.009	-0.527	0.231	-0.478	0.034	0.6	0.6
-1.00777	4.95556	17.188	-4.412	10.128	0.55	9.588	7.474	-0.724	0.762	0.732	6.64	1.238	0.154	0.834	0.148	-0.511	0.151	-0.459	-0.054	-0.286	0.142	-0.579	0.119	-0.445	0.032	0.6	0.6
-1.0318	5.06009	16.743	-4.857	9.683	0.582	9.143	7.506	-0.658	0.643	1.079	7.462	0.746	0.92	0.044	0.061	-0.406	-0.054	-0.468	-0.05	-0.465	-0.055	-0.629	0.085	-0.688	0.251	0.6	0.6
-0.867415	5.42324	16.055	-5.545	8.995	0.833	8.455	7.757	0.859	0.345	0.523	6.531	-0.94	0.948	1.226	0.227	-0.472	-0.008	-0.469	-0.014	-0.659	-0.081	-0.729	-0.067	-0.706	0.134	0.6	0.6
-0.822301	5.67231	15.349	-6.251	8.289	0.967	7.749	7.891	0.625	0.487	0.286	6.517	-1.433	0.428	1.374	1.163	-0.616	-0.124	-0.432	-0.017	-0.573	0.041	-0.54	0.033	-0.546	0.165	0.6	0.6
-0.726042	5.92631	14.803	-5.76682	7.743	1.132	7.203	8.056	0.695	0.776	-1.406	7.504	0.172	1.556	0.552	1.295	-0.492	-0.094	-0.627	0.004	-0.486	-0.098	-0.376	0.064	-0.438	-0.09	0.6	0.6
-0.871186	5.9077	14.365	-6.91967	7.305	1.042	6.765	7.966	0.749	0.78	-1.217	7.508	-1.055	1.141	0.458	1.564	-0.451	-0.055	-0.59	0.083	-0.594	0.077	-0.448	-0.102	-0.472	0.16	0.6	0.6
-0.770611	6.14464	13.893	-6.12082	6.833	1.202	6.293	8.126	-1.099	0.535	0.728	7.131	-0.933	1.224	0.995	1.826	-0.515	0.036	-0.502	-0.053	-0.521	-0.009	-0.496	-0.059	-0.575	0.044	0.6	0.6
-0.799004	6.28237	13.318	-6.34634	6.258	1.246	5.718	8.17	0.655	1.092	-1.159	7.627	-0.987	1.277	0.543	1.929	-0.463	-0.057	-0.787	0.056	-0.704	0.043	-0.46	-0.104	-0.589	-0.039	0.6	0.6
-0.912159	6.33937	12.729	-7.24511	5.669	1.207	5.129	8.131	-0.961	0.448	0.529	7.021	-0.872	1.195	1.11	1.994	-0.576	0.083	-0.515	-0.054	-0.578	0.077	-0.425	-0.193	-0.595	0.003	0.6	0.6
-0.984069	6.43936	12.134	-7.81628	5.074	1.21	4.534	8.134	-0.98	0.368	0.449	6.967	-0.889	1.121	1.167	2.19	-0.641	-0.081	-0.422	0.025	-0.553	-0.093	-0.554	0.069	-1.037	-0.094	0.6	0.6
-1.20863	6.51439	11.097	-9.5999	4.037	1.116	3.497	8.04	-0.166	1.048	-1.376	7.685	-1.373	1.12	0.355	2.027	-0.433	-0.061	-0.554	-0.004	-0.465	-0.058	-0.472	-0.021	-0.628	-0.085	0.6	0.6
-1.37269	6.53175	10.469	-10.903	3.409	1.031	2.869	7.955	-0.361	1.024	-1.45	7.681	-1.536	1.093	0.274	1.963	-0.538	-0.1	-0.607	0.042	-0.519	-0.056	-0.446	-0.242	-0.639	-0.085	0.6	0.6
-1.53814	6.55091	9.83	-11.77	2.77	0.946	2.23	7.87	-0.462	1.039	-1.482	7.723	-1.656	1.064	0.147	2.12	-0.543	-0.058	-0.565	0.082	-0.713	-0.003	-0.709	0.252	-0.557	-0.183	0.6	0.6
-1.79127	6.4587	9.273	-12.327	2.213	0.763	1.673	7.687	-0.476	0.914	-1.474	7.805	-1.5	0.884	-0.118	1.685	-0.45	-0.063	-0.58	-0.003	-0.487	-0.06	-0.497	-0.065	-0.566	-0.185	0.6	0.6
-2.44272	6.65789	8.707	-12.893	1.647	0.578	1.107	7.502	-0.592	0.792	-1.46	7.802	-1.579	0.759	-0.3	1.565	-0.51	-0.107	-0.637	0	-0.497	-0.104	-0.506	-0.112	-0.575	-0.187	0.6	0.6
-3.28039	6.99167	8.132	-13.468	1.072	0.391	0.532	7.315	-0.657	0.712	-1.398	7.802	-1.657	0.676	-0.487	1.49	-0.514	-0.062	-0.605	-0.091	-0.497	-0.018	-0.51	-0.068	-0.536	-0.239	0.6	0.6
-4.12593	7.23812	7.596	-14.004	0.536	0.152	-0.004	7.076	-0.679	0.535	-1.329	7.711	-1.026	1.319	-0.635	0.455	-0.523	-0.109	-0.561	-0.052	-0.517	-0.069	-0.641	0.169	-0.536	-0.152	0.6	0.6
-4.88446	7.57158	7.06	-14.54	0	0	-0.54	6.924	-0.692	0.492	-1.304	7.659	-1.591	0.134	-0.735	1.236	0.01	0.01	0.01	0.01	0.01	0.01	0.01	0.01	0.01	0.01	0.6	0.6
-1.82274	3.20888	20.413	-1.187	11.762	-0.537	12.813	6.253	0.678	-0.809	1.561	6.81	1.601	0.458	-0.557	1.574	-0.447	0.146	-0.423	0.067	-0.384	0.098	0.388	0.182	-0.255	0.129	0.6	0.6
-1.72585	3.37945	20.158	-1.442	11.507	-0.408	12.558	6.382	0.87	-0.826	0.578	4.861	1.73	0.489	1.521	-0.495	-0.65	0.046	0.455	0.1	-0.633	-0.048	-0.593	-0.081	-0.713	-0.035	0.6	0.6
-1.85061	3.46067	19.445	-2.155	10.794	-0.443	11.845	6.347	-0.832	-0.258	0.807	7.254	-0.59	1.386	-0.907	-0.449	-0.4	0.255	-0.498	0.191	0.375	0.102	-0.482	-0.089	-0.452	0.143	0.6	0.6
-1.76452	3.67734	18.993	-2.607	10.342	-0.3	11.393	6.49	-0.884	-0.37	0.853	7.445	1.639	-0.217	-0.955	0.661	-0.631	0.235	-0.474	-0.005	-0.447	-0.053	-0.447	-0.019	-0.572	0.191	0.6	0.6
-1.64554	3.96158	18.421	-3.179	9.77	-0.109	10.821	6.681	-0.825	-0.414	0.755	7.44	1.514	0.027	-0.759	0.871	-0.527	0.231	-0.478	0.034	-0.451	-0.014	-0.419	-0.183	-0.509	0.031	0.6	0.6
-1.67862	4.07554	17.912	-3.688	9.261	-0.078	10.312	6.712	-0.807	-0.614	0.724	7.474	1.456	0.072	-0.762	1.085	-0.579	0.119	-0.445	0.032	-0.459	-0.054	-0.417	-0.022	-0.511	0.151	0.6	0.6
-1.59195	4.30984	17.401	-4.199	8.75	0.073	9.801	6.863	0.658	-0.643	-0.739	7.445	1.404	0.277	-0.582	-0.599	-0.688	0.251	-0.629	0.085	-0.465	-0.055	-0.468	-0.05	-0.406	-0.054	0.6	0.6
-1.69707	4.32202	16.995	-4.605	8.344	0.019	9.395	6.809	-0.516	-0.721	0.94	7.757	1.463	0.278	-0.948	-0.603	-0.729	-0.067	-0.706	0.134	-0.469	-0.014	-0.472	-0.008	-0.659	-0.081	0.6	0.6
-1.86104	4.34843	16.336	-5.264	7.685	-0.062	8.736	6.728	-0.446	-0.735	1.273	6.517	0.987	-1.163	0.211	-0.676	-0.573	0.041	-0.432	-0.017	-0.546	0.165	-0.616	-0.124	-0.54	0.033	0.6	0.6
-1.89602	4.46945	15.796	-5.804	7.145	-0.029	8.196	6.761	-0.413	-0.743	1.165	6.5	0.993	-1.295	0.261	-0.519	-0.627	0.004	-0.486	-0.098	-0.438	-0.09	-0.492	-0.094	-0.376	0.064	0.6	0.6
-1.87936	4.59474	15.42	-6.18	6.769	0.035	7.82	6.825	-0.162	-0.683	1.275	6.402	1.055	-1.141	0.423	-0.361	-0.59	0.083	-0.448	-0.102	-0.472	0.16	-0.451	-0.055	-0.594	0.077	0.6	0.6
-1.87715	4.76856	14.826	-6.774	6.175	0.112	7.226	6.902	-0.166	-0.689	1.129	6.3	0.933	-1.224	0.602	-0.229	-0.515	0.036	-0.496	-0.059	-0.575	0.044	-0.502	-0.053	-0.521	-0.009	0.6	0.6
-1.95174	4.84448	14.305	-7.295	5.654	0.103	6.705	6.893	-0.172	-0.734	1.104	6.241	0.987	-1.277	0.652	-0.185	-0.787	0.056	-0.46	-0.104	-0.589	-0.039	-0.463	-0.057	-0.704	0.043	0.6	0.6
-1.99737	5.00224	13.601	-7.999	4.95	0.146	6.001	6.936	-0.089	-0.747	0.86	6.137	1.401	-0.085	0.799	-1.195	-0.576	0.083	-0.425	-0.193	-0.515	-0.054	-0.595	0.003	-0.578	0.077	0.6	0.6
-1.99314	5.17345	13.023	-8.577	4.372	0.223	5.423	7.013	-0.091	-0.753	0.707	5.944	1.338	0.046	1.069	-1.121	-0.641	-0.081	-0.554	0.069	-0.422	0.025	-1.037	-0.094	-0.553	-0.093	0.6	0.6
-2.15577	5.17059	12.47	-9.13	3.819	0.13	4.87	6.92	-0.003	-0.765	0.708	6.013	1.207	-0.072	0.907	-1.12	-0.554	-0.004	-0.472	-0.021	-0.433	-0.061	-0.628	-0.085	-0.465	-0.058	0.6	0.6
-2.27231	5.18839	12.005	-9.595	3.354	0.072	4.405	6.862	0.086	-0.819	0.715	5.992	1.175	-0.069	0.87	1.698	-0.607	0.042	-0.446	-0.242	-0.538	-0.1	-0.399	-0.25	-0.519	-0.056	0.6	0.6
-2.39365	5.21698	11.486	-10.114	2.835	0.016	3.886	6.806	0.174	-0.917	1.194	6.831	0.642	1.056	-0.025	-1.064	-0.565	0.082	-0.543	-0.058	-0.709	0.252	-0.557	-0.183	-0.713	-0.003	0.6	0.6
-2.48642	5.3302	10.773	-10.827	2.122	0.013	3.173	6.803	0.026	-1.002	0.638	6.002	1.024	0.03	0.801	-0.884	-0.58	-0.003	-0.497	-0.065	-0.45	-0.063	-0.566	-0.185	-0.487	-0.06	0.6	0.6
-2.60773	5.34958	10.286	-11.314	1.635	-0.047	2.686	6.743	0.987	0.033	0.648	5.937	0.119	-1.059	0.806	-0.759	-0.51	-0.107	-0.506	-0.112	-0.637	0	-0.575	-0.187	-0.497	-0.104	0.6	0.6
-2.7743	5.32659	9.789	-11.811	1.138	-0.151	2.189	6.639	1	0.036	0.657	5.825	0.259	-1.163	0.814	-0.676	-0.514	-0.062	-0.51	-0.068	-0.605	-0.091	-0.536	-0.239	-0.497	-0.018	0.6	0.6
-2.85488	5.3896	9.292	-12.308	0.641	-0.169	1.692	6.621	1.017	0.08	0.67	5.757	0.367	-1.09	0.864	-0.455	-0.523	-0.109	-0.517	-0.069	-0.561	-0.052	-0.536	-0.152	-0.641	0.169	0.6	0.6
-3.21809	5.99661	8.651	-12.949	0	0	1.051	6.79	0.287	-0.869	0.899	6.432	0.546	1.102	0.358	-0.134	0.01	0.01	0.01	0.01	0.01	0.01	0.01	0.01	0.01	0.01	0.6	0.6
-1.48787	3.58305	20.277	-1.323	11.913	-1.054	12.677	6.605	0.832	0.258	0.242	4.961	1.639	-0.649	1.644	-0.191	-0.452	0.143	0.375	0.102	-0.498	0.191	-0.482	-0.089	-0.4	0.255	0.6	0.6
-1.28323	3.90325	19.877	-1.723	11.513	-0.799	12.277	6.86	0.884	0.37	1.737	7.445	-0.533	1.797	-0.585	0.153	-0.572	0.191	-0.474	-0.005	0.01	0.01	-0.447	-0.053	-0.631	0.235	0.6	0.6
-1.12767	4.2411	19.246	-2.354	10.882	-0.564	11.646	7.095	0.825	0.414	1.58	7.44	2.339	0.441	-0.345	1.285	-0.509	0.031	-0.478	0.034	-0.451	-0.014	-0.419	-0.183	-0.527	0.231	0.6	0.6
-0.963018	4.558	18.719	-2.881	10.355	-0.333	11.119	7.326	0.807	0.614	1.531	7.474	2.263	0.686	-0.148	0.006	-0.511	0.151	-0.445	0.032	-0.459	-0.054	-0.286	0.142	-0.579	0.119	0.6	0.6
-0.916914	4.77138	18.14	-3.46	9.776	-0.214	10.54	7.445	0.739	0.582	1.397	7.506	2.143	0.859	-0.061	2.103	-0.406	-0.054	-0.688	0.251	-0.465	-0.055	-0.547	-0.213	-0.629	0.085	0.6	0.6
-0.911105	4.95891	17.511	-4.089	9.147	-0.129	9.911	7.53	0.516	0.721	1.456	7.757	1.979	0.999	-0.227	0.118	-0.659	-0.081	-0.706	0.134	-0.469	-0.014	-0.472	-0.008	-0.729	-0.067	0.6	0.6
-1.06989	5.01073	16.782	-4.818	8.418	-0.196	9.182	7.463	0.446	0.735	1.433	7.891	1.719	0.946	-0.428	0.059	-0.54	0.033	-0.546	0.165	-0.432	-0.017	-0.616	-0.124	-0.573	0.041	0.6	0.6
-1.10103	5.14513	16.209	-5.391	7.845	-0.155	8.609	7.504	0.413	0.743	1.406	8.056	1.578	1.004	-0.552	0.224	-0.376	0.064	-0.438	-0.09	-0.486	-0.098	-0.492	-0.094	-0.627	0.004	0.6	0.6
-1.17597	5.25133	15.582	-6.018	7.218	-0.151	7.982	7.508	0.162	0.683	1.217	7.966	1.437	1.106	-0.458	0.322	-0.594	0.077	-0.472	0.16	-0.448	-0.102	-0.451	-0.055	-0.59	0.083	0.6	0.6
-1.16725	5.4305	14.992	-6.608	6.628	-0.068	7.392	7.591	0.166	0.689	1.099	8.126	1.295	1.291	-0.535	0.46	-0.521	-0.009	-0.575	0.044	-0.496	-0.059	-0.502	-0.053	-0.515	0.036	0.6	0.6
-1.19609	5.55045	14.477	-7.123	6.113	-0.032	6.877	7.627	0.172	0.734	1.159	8.17	1.276	1.386	-0.543	0.549	-0.704	0.043	-0.589	-0.039	-0.46	-0.104	-0.463	-0.057	-0.787	0.056	0.6	0.6
-1.23917	5.73473	13.69	-7.91	5.326	0.024	6.09	7.683	0.089	0.747	0.961	8.131	1.49	0.662	-0.448	1.546	-0.578	0.077	-0.595	0.003	-0.515	-0.054	-0.425	-0.193	-0.576	0.083	0.6	0.6
-1.22869	5.91162	13.114	-8.486	4.75	0.107	5.514	7.766	0.091	0.753	0.98	8.134	1.429	0.799	-0.368	1.822	-0.553	-0.093	-1.037	-0.094	-0.422	0.025	-0.554	0.069	-0.641	-0.081	0.6	0.6
-1.39039	5.9351	12.473	-9.127	4.109	0.026	4.873	7.685	0.003	0.765	1.21	6.992	1.376	-0.355	0.693	1.672	-0.465	-0.058	-0.433	-0.061	-0.628	-0.085	-0.472	-0.021	-0.554	-0.004	0.6	0.6
-1.46414	6.0214	11.919	-9.681	3.555	0.022	4.319	7.681	-0.086	0.819	1.089	6.931	1.45	-0.274	0.75	1.689	-0.519	-0.056	-0.538	-0.1	-0.639	-0.085	-0.446	-0.242	-0.607	0.042	0.6	0.6
-1.49856	6.16234	11.312	-10.288	2.948	0.064	3.712	7.723	-0.174	0.917	1.02	6.831	1.482	-0.147	0.892	1.973	-0.713	-0.003	-0.543	-0.058	-0.557	-0.183	-0.709	0.252	-0.565	0.082	0.6	0.6
-1.48769	6.33644	10.747	-10.853	2.383	0.146	3.147	7.805	-0.026	1.002	0.998	6.773	1.474	0.118	1.032	1.803	-0.487	-0.06	-0.45	-0.063	-0.566	-0.185	-0.497	-0.065	-0.58	-0.003	0.6	0.6
-1.56371	6.42798	10.167	-11.433	1.803	0.143	2.567	7.802	-0.119	1.059	0.868	6.71	1.46	0.3	1.092	1.865	-0.497	-0.104	-0.51	-0.107	-0.575	-0.187	-0.506	-0.112	-0.637	0	0.6	0.6
-1.64391	6.53181	9.53	-12.07	1.166	0.143	1.93	7.802	-0.259	1.163	0.741	6.603	1.398	0.487	1.199	1.977	-0.497	-0.018	-0.514	-0.062	-0.536	-0.239	-0.51	-0.068	-0.605	-0.091	0.6	0.6
-1.98703	6.66945	8.925	-12.675	0.561	0.052	1.325	7.711	-0.367	1.09	0.65	6.541	1.329	0.635	1.17	1.954	-0.641	0.169	-0.523	-0.109	-0.536	-0.152	-0.517	-0.069	-0.561	-0.052	0.6	0.6
-2.67386	7.12555	8.364	-13.236	0	0	0.764	7.659	-0.287	0.869	0.612	6.432	1.304	0.735	1.227	1.971	0.01	0.01	0.01	0.01	0.01	0.01	0.01	0.01	0.01	0.01	0.6	0.6
-2.87463	2.48028	19.294	-2.306	8.805	2.596	11.694	5.342	1.154	-2.103	1.893	6.863	3.263	-0.263	-1.521	-2.164	-0.629	0.085	-0.406	-0.054	-0.633	-0.013	-0.688	0.251	-0.547	-0.213	0.6	0.6
-3.15649	2.35644	18.747	-2.853	8.258	2.383	11.147	5.129	1.752	-1.68	1.236	7.53	3.349	-0.463	-2.401	-1.402	-0.659	-0.081	-0.729	-0.067	-0.397	-0.231	-0.469	-0.014	-0.445	-0.38	0.6	0.6
-3.59252	2.04897	18.302	-3.298	7.813	2.003	10.702	4.749	1.966	-1.979	1.52	7.463	3.301	-0.612	-2.714	-1.768	-0.54	0.033	-0.573	0.041	-0.473	0.061	-0.432	-0.017	-0.562	-0.182	0.6	0.6
-3.84527	1.95858	17.74	-3.86	7.251	1.821	10.14	4.567	1.944	-2.194	1.531	7.504	3.212	-0.855	-2.937	-1.933	-0.376	0.064	-0.627	0.004	-0.308	-0.029	-0.486	-0.098	-0.493	-0.227	0.6	0.6
-4.13434	1.81194	17.247	-4.353	6.758	1.594	9.647	4.34	1.827	-2.485	3.027	5.393	1.665	-3.168	-1.053	-2.062	-0.594	0.077	-0.488	-0.022	-0.59	0.083	-0.448	-0.102	-0.502	-0.272	0.6	0.6
-4.46954	1.62176	16.745	-4.855	6.256	1.322	9.145	4.068	3.013	-1.303	1.919	6.902	3.048	-2.232	-2.834	-3.523	-0.539	-0.021	-0.521	-0.009	-0.496	-0.059	-0.515	0.036	-0.628	-0.109	0.6	0.6
-4.65761	1.61513	16.117	-5.483	5.628	1.213	8.517	3.959	2.924	-1.391	1.812	6.893	2.916	-2.282	-2.934	-3.668	-0.459	-0.068	-0.704	0.043	-0.46	-0.104	-0.787	0.056	-0.554	-0.113	0.6	0.6
-4.84036	1.59243	15.563	-6.037	5.074	1.1	7.963	3.846	2.829	-1.436	2.822	6.137	1.962	-3.09	-2.291	-3.837	-0.427	-0.199	-0.425	-0.193	-0.578	0.077	-0.576	0.083	-0.522	-0.157	0.6	0.6
-5.06308	1.52052	15.041	-6.559	4.552	0.943	7.441	3.689	2.734	-1.394	2.725	5.944	2.018	-3.324	-2.255	0.141	-0.552	0.107	-0.554	0.069	-0.553	-0.093	-0.448	-0.128	-0.613	-0.073	0.6	0.6
-5.21325	1.54744	14.428	-7.172	3.939	0.87	6.828	3.616	2.673	-1.574	2.666	6.013	1.958	-3.304	-2.397	0.196	-0.474	-0.026	-0.472	-0.021	-0.465	-0.058	-0.401	-0.084	-0.584	-0.161	0.6	0.6
-5.44778	1.48163	13.844	-7.756	3.355	0.709	6.244	3.455	2.563	-1.709	2.554	5.992	1.839	-3.407	-2.537	0.119	-0.399	-0.25	-0.446	-0.242	-0.519	-0.056	-0.454	-0.085	-0.589	-0.077	0.6	0.6
-5.59894	1.50063	13.255	-8.345	2.766	0.632	5.655	3.378	2.373	-1.536	2.411	5.75	1.769	-3.428	-2.372	0.127	-0.573	0.108	-0.709	0.252	-0.713	-0.003	-0.363	-0.133	-0.552	-0.079	0.6	0.6
-5.74743	1.51161	12.703	-8.897	2.214	0.553	5.103	3.299	2.394	-1.723	2.568	6.002	3.726	0.181	-2.703	-3.504	-0.493	-0.028	-0.497	-0.065	-0.471	-0.178	-0.487	-0.06	-0.566	-0.168	0.6	0.6
-5.98669	1.43587	12.137	-8.80901	1.648	0.385	4.537	3.131	2.321	-1.863	3.631	2.94	2.499	-2.806	0.191	-3.612	-0.559	-0.161	-0.375	-0.182	-0.506	-0.112	-0.497	-0.104	-0.614	-0.038	0.6	0.6
-6.10199	1.49795	11.523	-9.18988	1.034	0.347	3.923	3.093	2.266	-1.74	3.392	2.758	2.391	-2.732	0.335	-0.317	-0.506	-0.029	-0.374	-0.137	-0.51	-0.068	-0.382	-0.181	-0.537	-0.172	0.6	0.6
-6.3416	1.41348	10.986	-8.67167	0.497	0.175	3.386	2.921	2.235	-1.883	3.229	2.621	2.364	-2.836	0.3	-0.308	-0.454	0.059	-0.333	-0.232	-0.517	-0.069	-0.391	-0.23	-0.497	-0.175	0.6	0.6
-6.57917	1.31949	10.489	-8.09505	0	0	2.889	2.746	2.192	-2.117	3.065	2.389	3.651	-0.253	0.357	-2.942	0.01	0.01	0.01	0.01	0.01	0.01	0.01	0.01	0.01	0.01	0.6	0.6
-3.16606	2.2472	19.092	-2.508	13.067	3.399	11.492	5.076	6.955	1.945	8.806	6.743	9.276	0.082	-1.667	-2.726	-0.614	-0.038	-0.497	-0.104	-0.559	-0.161	-0.637	0	-0.547	-0.137	0.6	0.6
-3.37192	2.19937	18.545	-3.055	12.52	3.262	10.945	4.939	7.022	1.846	8.756	6.639	9.288	0.106	-1.7	-0.886	-0.537	-0.172	-0.497	-0.018	-0.506	-0.029	-0.51	-0.068	-0.634	-0.097	0.6	0.6
-3.54875	2.20571	17.911	-3.689	11.886	3.165	10.311	4.842	6.925	1.921	8.619	6.621	9.16	0.038	-1.779	-0.915	-0.497	-0.175	-0.641	0.169	-0.454	0.059	-0.517	-0.069	-0.607	-0.14	0.6	0.6
-3.76517	2.16465	17.304	-4.296	11.279	3.025	9.704	4.702	6.815	1.956	8.653	6.79	9.007	-0.161	-2.088	-0.986	0.01	0.01	0.01	0.01	0.01	0.01	0.01	0.01	-0.658	-0.101	0.6	0.6
-9.55336	2.63784	7.19	-7.47994	1.165	0.431	-0.41	2.108	2.882	3.433	-3.578	5.358	-4.605	-2.253	-3.25	-6.239	0.326	0.457	-0.577	0.067	-0.662	0.017	-0.743	0.362	-0.5	-0.237	0.6	0.6
-10.3562	2.85369	6.69	-6.52595	0.665	0.194	-0.91	1.871	2.056	2.739	-3.501	5.425	-4.443	-2.507	-3.554	-6.838	0.365	0.306	-0.642	-0.02	-0.628	-0.027	-0.807	0.328	-0.665	-0.194	0.6	0.6
-11.3027	3.26198	6.025	-6.00077	0	0	-1.575	1.677	1.026	2.239	-3.524	5.405	-4.48	-2.674	-3.728	-7.36	0.01	0.01	-0.648	0.025	-0.685	0.017	-0.737	0.15	0.01	0.01	0.6	0.6
-3.93205	3.88602	10.768	-10.832	2.483	-0.006	3.168	5.358	-1.027	0.997	-0.256	8.347	3.578	3.25	-2.989	0.618	-0.662	0.017	-0.743	0.362	-0.5	-0.237	-0.577	-0.184	-0.577	0.067	0.6	0.6
-3.93769	4.04707	10.191	-11.409	1.906	0.061	2.591	5.425	-0.942	1.047	-0.09	8.709	3.501	3.554	-3.284	0.869	-0.628	-0.027	-0.807	0.328	-0.665	-0.194	-0.668	-0.103	-0.642	-0.02	0.6	0.6
-4.03852	4.13171	9.549	-12.051	1.264	0.041	1.949	5.405	-0.956	1.054	0.075	9.037	3.524	3.728	-3.632	0.952	-0.685	0.017	-0.737	0.15	0.01	0.01	-0.68	-0.105	-0.648	0.025	0.6	0.6
-4.79975	2.72161	11.795	-9.805	2.625	0.021	4.195	4.361	1.027	-0.997	0.771	8.347	4.605	2.253	-3.986	-0.379	-0.577	0.067	-0.743	0.362	-0.5	-0.237	-0.577	-0.184	-0.662	0.017	0.6	0.6
-4.8661	2.84652	11.133	-10.467	1.963	0.038	3.533	4.378	0.942	-1.047	0.852	8.709	4.443	2.507	-4.331	-0.178	-0.642	-0.02	-0.807	0.328	-0.665	-0.194	-0.668	-0.103	-0.628	-0.027	0.6	0.6
-4.97216	2.92189	10.505	-11.095	1.335	0.011	2.905	4.351	0.956	-1.054	1.031	9.037	4.48	2.674	-4.686	-0.102	-0.648	0.025	-0.737	0.15	0.01	0.01	-0.68	-0.105	-0.685	0.017	0.6	0.6
-0.910818	6.83329	11.024	-7.23446	2.863	-1.245	3.424	8.347	0.256	2.989	-0.771	4.361	-6.362	3.607	3.986	6.239	-0.577	0.067	-0.662	0.017	-0.577	-0.184	-0.5	-0.237	-0.743	0.362	0.6	0.6
-0.642362	7.3164	10.281	-5.10216	2.12	-0.883	2.681	8.709	0.09	3.284	-0.852	4.378	3.591	6.838	4.331	4.153	-0.642	-0.02	-0.628	-0.027	-0.665	-0.194	-0.668	-0.103	-0.807	0.328	0.6	0.6
-0.415963	7.77594	9.474	-3.30392	1.313	-0.555	1.874	9.037	-0.075	3.632	-1.031	4.351	-6.667	4.584	4.686	7.36	-0.648	0.025	-0.685	0.017	-0.68	-0.105	0.01	0.01	-0.737	0.15	0.6	0.6
-15.125	1.81506	4.308	-2.00405	-0.691	-0.763	-3.292	-1.325	-2.882	-3.433	-6.46	5.358	-7.487	-5.686	-6.683	-9.672	-0.5	-0.237	-0.577	0.067	-0.662	0.017	-0.743	0.362	0.326	0.457	0.6	0.6
-14.668	1.97681	4.634	-2.18263	-0.365	-0.306	-2.966	-0.868	-2.056	-2.739	-6.499	4.378	-5.557	-6.293	-5.246	-9.577	-0.665	-0.194	-0.628	-0.027	-0.642	-0.02	-0.807	0.328	0.365	0.306	0.6	0.6
-14.362	1.95223	4.999	-2.15549	0	0	-2.601	-0.562	-1.026	-2.239	-5.506	4.351	-4.55	-5.967	-4.913	-9.599	0.01	0.01	-0.685	0.017	-0.648	0.025	-0.737	0.15	0.01	0.01	0.6	0.6
-3.71684	2.18928	17.386	-4.214	5.369	0.559	9.786	4.74	5.591	0.379	6.618	5.358	6.362	-3.607	-0.618	2.632	-0.662	0.017	-0.577	0.067	-0.743	0.362	-0.5	-0.237	-0.577	-0.184	0.6	0.6
-3.97349	2.09933	16.809	-4.791	4.792	0.375	9.209	4.556	5.676	0.178	6.618	5.425	6.528	-4.153	-0.869	2.685	-0.628	-0.027	-0.642	-0.02	-0.807	0.328	-0.665	-0.194	-0.668	-0.103	0.6	0.6
-4.16059	2.10522	16.141	-5.459	4.124	0.272	8.541	4.453	5.636	0.102	6.592	5.405	6.667	-4.584	-0.952	2.776	-0.685	0.017	-0.648	0.025	-0.737	0.15	0.01	0.01	-0.68	-0.105	0.6	0.6
-5.68983	2.45816	9.626	-11.974	3.388	0.222	2.026	3.744	-0.131	-1.118	-4.436	4.936	-7.158	-0.282	-1.192	-2.454	-0.596	0.019	-0.673	-0.062	0.414	0.112	-0.583	0.186	-0.554	-0.036	0.6	0.6
-5.82368	2.53331	9.072	-12.528	2.834	0.186	1.472	3.708	-0.089	-1.173	-4.317	4.874	-8.126	-0.43	-1.166	-2.676	-0.609	-0.026	-0.58	0.148	0.485	0.028	-0.595	0.113	-0.517	-0.128	0.6	0.6
-6.53672	2.87356	8.555	-13.045	2.317	0.058	0.955	3.58	0.003	-1.275	-4.254	5.022	-9.128	-0.586	-1.442	-2.917	-0.563	0.018	-0.635	0.152	0.442	0.109	-0.453	0.066	-0.561	0.055	0.6	0.6
-7.11655	3.43665	7.994	-13.606	1.756	0.113	0.394	3.635	0.005	-1.238	-4.18	5.174	-10.131	-0.64	-1.539	-2.928	-0.568	0.064	-0.654	0.024	0.438	0.147	-0.498	0.069	-0.581	-0.084	0.6	0.6
-7.85801	3.87887	7.413	-14.187	1.175	0.029	-0.187	3.551	-0.008	-1.386	-4.107	5.198	-11.15	-0.871	-1.647	-2.214	-0.636	-0.027	-0.617	0.023	0.508	0.103	-0.466	0.063	-0.532	-0.038	0.6	0.6
-8.49802	4.3227	6.881	-14.719	0.643	-0.009	-0.719	3.513	0.096	-1.397	-4.022	5.221	-11.27	-2.315	-1.708	-3.187	-0.53	0.064	-0.624	0.068	-0.437	-0.019	-0.474	0.029	-0.643	0.009	0.6	0.6
-9.21664	4.91406	6.238	-15.362	0	0	-1.362	3.522	-0.017	-1.452	-4.041	5.289	-11.476	-2.287	-1.767	-3.207	0.01	0.01	0.01	0.01	-0.6	0.07	-0.559	0.075	0.01	0.01	0.6	0.6
-4.55533	3.55481	9.757	-11.843	3.502	-0.112	2.157	4.862	0.131	1.118	-4.305	4.936	-7.027	0.836	-0.074	-1.336	-0.554	-0.036	-0.673	-0.062	0.414	0.112	-0.583	0.186	-0.596	0.019	0.6	0.6
-4.61137	3.67096	9.161	-12.439	2.906	-0.093	1.561	4.881	0.089	1.173	-4.228	4.874	-8.037	0.743	0.007	-1.503	-0.517	-0.128	-0.58	0.148	0.485	0.028	-0.595	0.113	-0.609	-0.026	0.6	0.6
-5.26512	4.15127	8.552	-13.048	2.297	-0.119	0.952	4.855	-0.003	1.275	-4.257	5.022	-9.131	0.689	-0.167	-1.642	-0.561	0.055	-0.635	0.152	0.442	0.109	-0.453	0.066	-0.563	0.018	0.6	0.6
-5.88421	4.67918	7.989	-13.611	1.734	-0.101	0.389	4.873	-0.005	1.238	-4.185	5.174	-10.136	0.598	-0.301	-1.69	-0.581	-0.084	-0.654	0.024	0.438	0.147	-0.498	0.069	-0.568	0.064	0.6	0.6
-6.46296	5.25762	7.421	-14.179	1.166	-0.037	-0.179	4.937	0.008	1.386	-4.099	5.198	-11.142	0.515	-0.261	-0.828	-0.532	-0.038	-0.617	0.023	0.508	0.103	-0.466	0.063	-0.636	-0.027	0.6	0.6
-7.20965	5.80665	6.785	-14.815	0.53	-0.064	-0.815	4.91	-0.096	1.397	-4.118	5.221	-11.366	-0.918	-0.311	-1.79	-0.643	0.009	-0.624	0.068	-0.437	-0.019	-0.474	0.029	-0.53	0.064	0.6	0.6
-7.7454	6.35067	6.255	-15.345	0	0	-1.345	4.974	0.017	1.452	-4.024	5.289	-11.459	-0.835	-0.315	-1.755	0.01	0.01	0.01	0.01	-0.6	0.07	-0.559	0.075	0.01	0.01	0.6	0.6
-4.50663	1.57341	16.784	-4.816	-3.173	-0.86	9.184	4.026	2.722	-0.91	-3.92	6.198	7.027	-0.836	-2.172	0.282	-0.673	-0.062	-0.583	0.186	-0.596	0.019	-0.554	-0.036	0.414	0.112	0.6	0.6
-4.34251	1.61793	17.198	-4.402	-2.759	-0.748	9.598	4.138	-2.923	-2.246	-3.518	5.434	3.809	-0.736	-1.296	-0.743	-0.595	0.113	-0.841	0.309	-0.58	0.148	-0.609	-0.026	0.485	0.028	0.6	0.6
-4.25345	1.56687	17.683	-3.917	-2.274	-0.72	10.083	4.166	-2.192	-1.577	-1.843	6.497	4.874	-0.856	-2.331	0.586	-0.486	0.102	-0.453	0.066	-0.635	0.152	-0.561	0.055	0.442	0.109	0.6	0.6
-4.0888	1.60383	18.125	-3.475	-1.832	-0.611	10.525	4.275	-1.264	-1.57	-0.948	6.563	5.951	-0.899	-2.288	0.64	-0.772	-0.08	-0.498	0.069	-0.654	0.024	-0.581	-0.084	0.438	0.147	0.6	0.6
-3.88666	1.67943	18.563	-3.037	-1.394	-0.464	10.963	4.422	-0.054	-1.343	-0.012	6.632	7.043	-0.776	-2.21	-0.515	-0.466	0.063	-0.466	0.068	-0.617	0.023	-0.636	-0.027	0.508	0.103	0.6	0.6
-3.7197	1.69963	19.071	-2.529	-0.886	-0.361	11.471	4.525	0.92	-1.303	0.962	6.7	8.168	-0.696	-2.175	1.012	-0.437	-0.019	-0.474	0.029	-0.624	0.068	-0.643	0.009	0.465	0.182	0.6	0.6
-3.47916	1.80583	19.536	-2.064	-0.421	-0.179	11.936	4.707	1.822	-1.102	1.901	6.729	9.257	-0.582	-2.022	-0.267	-0.6	0.07	-0.559	0.075	0.01	0.01	0.01	0.01	0.421	0.179	0.6	0.6
-3.93933	2.92709	14.062	-7.538	3.783	-0.353	6.462	4.936	-2.722	0.91	4.305	4.862	4.436	1.192	0.074	-1.262	0.414	0.112	-0.596	0.019	-0.554	-0.036	-0.583	0.186	-0.673	-0.062	0.6	0.6
-4.08606	2.97479	13.389	-8.211	3.11	-0.415	5.789	4.874	-3.809	0.736	4.228	4.881	4.317	1.166	-0.007	-1.51	0.485	0.028	-0.609	-0.026	-0.517	-0.128	-0.595	0.113	-0.58	0.148	0.6	0.6
-4.01109	3.21733	12.809	-8.791	2.53	-0.267	5.209	5.022	4.257	0.167	4.254	3.58	-4.874	0.856	1.442	-1.475	-0.563	0.018	-0.561	0.055	0.442	0.109	-0.453	0.066	-0.635	0.152	0.6	0.6
-3.93903	3.47284	12.174	-9.426	1.895	-0.115	4.574	5.174	4.185	0.301	4.18	3.635	-5.951	0.899	1.539	-1.389	-0.568	0.064	-0.581	-0.084	0.438	0.147	-0.498	0.069	-0.654	0.024	0.6	0.6
-3.99737	3.60344	11.52	-10.08	1.241	-0.091	3.92	5.198	4.099	0.261	4.107	3.551	-7.043	0.776	1.647	-0.567	-0.636	-0.027	-0.532	-0.038	0.508	0.103	-0.466	0.063	-0.617	0.023	0.6	0.6
-4.05205	3.72701	10.903	-10.697	0.624	-0.068	3.303	5.221	4.118	0.311	4.022	3.513	-7.248	-0.607	1.708	-1.479	-0.53	0.064	-0.643	0.009	-0.437	-0.019	-0.474	0.029	-0.624	0.068	0.6	0.6
-4.06261	3.89672	10.279	-11.321	0	0	2.679	5.289	4.024	0.315	4.041	3.522	-7.435	-0.52	1.767	-1.44	0.01	0.01	0.01	0.01	-0.6	0.07	-0.559	0.075	0.01	0.01	0.6	0.6
-1.84111	3.10645	20.704	-0.896	12.914	-3.249	13.104	6.198	3.92	2.172	6.642	4.936	10.947	1.336	1.262	2.454	0.414	0.112	-0.673	-0.062	-0.596	0.019	-0.554	-0.036	-0.583	0.186	0.6	0.6
-1.72851	3.38748	20.121	-1.479	12.331	-3.063	12.521	6.384	-0.595	0.95	2.923	4.138	6.732	1.51	2.246	1.503	-0.841	0.309	0.485	0.028	-0.58	0.148	-0.609	-0.026	-0.595	0.113	0.6	0.6
-1.69042	3.59746	19.526	-2.074	11.736	-2.95	11.926	6.497	-0.349	0.754	1.843	4.166	6.717	1.475	2.331	1.642	-0.486	0.102	0.442	0.109	-0.635	0.152	-0.563	0.018	-0.453	0.066	0.6	0.6
-1.68145	3.7373	19.073	-2.527	11.283	-2.884	11.473	6.563	-0.316	0.718	0.948	4.275	6.899	1.389	2.288	1.69	-0.772	-0.08	0.438	0.147	-0.654	0.024	-0.568	0.064	-0.498	0.069	0.6	0.6
-1.67515	3.88747	18.575	-3.025	10.785	-2.815	10.975	6.632	-0.042	0.867	0.012	4.422	7.055	1.434	2.21	1.695	-0.466	0.063	0.508	0.103	-0.617	0.023	-0.636	-0.027	-0.466	0.068	0.6	0.6
-1.66582	4.03143	18.109	-3.491	10.319	-2.747	10.509	6.7	-0.042	0.872	-0.962	4.525	7.206	1.479	2.175	1.79	-0.437	-0.019	0.465	0.182	-0.624	0.068	-0.53	0.064	-0.474	0.029	0.6	0.6
-1.69649	4.13769	17.635	-3.965	9.845	-2.718	10.035	6.729	-0.079	0.92	-1.901	4.707	7.356	1.44	2.022	1.755	-0.6	0.07	0.421	0.179	0.01	0.01	0.01	0.01	-0.559	0.075	0.6	0.6
-2.6036	2.34049	20.716	-0.884	13.109	-3.042	13.116	5.434	0.595	-0.95	3.518	4.138	7.327	0.56	1.296	0.553	-0.595	0.113	0.485	0.028	-0.58	0.148	-0.609	-0.026	-0.841	0.309	0.6	0.6
-2.40048	2.78658	19.875	-1.725	12.268	-2.733	12.275	5.743	0.349	-0.754	2.192	4.166	7.066	0.721	1.577	0.888	-0.453	0.066	0.442	0.109	-0.635	0.152	-0.563	0.018	-0.486	0.102	0.6	0.6
-2.35966	2.96779	19.389	-2.211	11.782	-2.631	11.789	5.845	0.316	-0.718	1.264	4.275	7.215	0.671	1.57	0.972	-0.498	0.069	0.438	0.147	-0.654	0.024	-0.568	0.064	-0.772	-0.08	0.6	0.6
-2.53686	3.01363	18.617	-2.983	11.01	-2.711	11.017	5.765	0.042	-0.867	0.054	4.422	7.097	0.567	1.343	0.828	-0.466	0.068	0.508	0.103	-0.617	0.023	-0.636	-0.027	-0.466	0.063	0.6	0.6
-2.53253	3.15259	18.151	-3.449	10.544	-2.648	10.551	5.828	0.042	-0.872	-0.92	4.525	7.248	0.607	1.303	0.918	-0.474	0.029	0.465	0.182	-0.624	0.068	-0.53	0.064	-0.437	-0.019	0.6	0.6
-2.60655	3.20482	17.714	-3.886	10.107	-2.667	10.114	5.809	0.079	-0.92	-1.822	4.707	7.435	0.52	1.102	0.835	-0.559	0.075	0.421	0.179	0.01	0.01	0.01	0.01	-0.6	0.07	0.6	0.6
-4.03446	1.26729	19.478	-2.122	-1.061	-0.359	11.878	4.159	0.146	-1.181	-1.304	5.201	0.971	-1.769	-1.042	-1.897	-0.577	-0.014	-0.625	0.065	-0.622	0.151	-0.667	-0.003	0.574	0.219	0.6	0.6
-3.74319	1.39272	20.052	-1.548	-0.487	-0.14	12.452	4.378	-0.105	-0.888	1.297	5.326	0.203	-1.675	-0.948	-1.701	-0.411	0.017	-0.309	0.052	-0.636	0.19	-0.558	0.03	0.487	0.14	0.6	0.6
-3.54188	1.45334	20.539	-1.061	0	0	12.939	4.518	0.793	-0.765	1.326	6.243	2.093	-0.86	-1.725	-1.591	-0.643	0.067	-0.54	-0.048	-0.468	0.1	-0.534	-0.134	0.01	0.01	0.6	0.6
-2.38771	3.19456	18.507	-3.093	13.763	2.48	10.907	5.928	-0.825	0.588	-2.009	6.056	-0.971	1.769	-0.128	0.727	-0.577	-0.014	-0.667	-0.003	0.574	0.219	-0.625	0.065	-0.622	0.151	0.6	0.6
-2.31502	3.44694	17.885	-3.715	13.141	2.631	10.285	6.079	-0.87	0.753	-1.964	6.053	-2.272	0.813	0.026	1.701	-0.309	0.052	-0.636	0.19	-0.411	0.017	0.487	0.14	-0.558	0.03	0.6	0.6
-2.35527	3.5679	17.327	-4.273	12.583	2.661	9.727	6.109	-1.119	0.731	-1.886	6.243	-2.419	0.826	-0.134	1.591	-0.468	0.1	-0.54	-0.048	-0.643	0.067	0.01	0.01	-0.534	-0.134	0.6	0.6
-3.30286	3.69328	13.613	-7.987	8.869	2.181	6.013	5.629	-1.252	0.387	-1.862	6.247	-2.178	0.63	-0.618	0.492	-0.526	-0.064	-0.52	-0.137	-0.515	-0.105	-0.693	-0.09	-0.54	-0.019	0.6	0.6
-3.38985	3.7623	13.073	-8.527	8.329	2.162	5.473	5.61	-1.266	0.432	-1.882	6.11	-2.203	0.716	-0.5	0.563	-0.533	-0.064	-0.61	-0.053	-0.52	-0.066	-0.594	-0.216	-0.549	-0.019	0.6	0.6
-3.47797	3.83279	12.524	-9.076	7.78	2.143	4.924	5.591	-1.282	0.477	-1.821	6.057	-2.232	0.763	-0.466	0.76	-0.536	0.02	-0.584	-0.181	-0.569	-0.023	-0.598	-0.059	-0.562	-0.106	0.6	0.6
-3.65472	3.81839	11.962	-9.638	7.218	2.037	4.362	5.485	-1.308	0.351	-1.799	5.876	-2.225	0.68	-0.391	0.713	-0.512	-0.196	-0.455	-0.148	-0.492	-0.069	-0.651	-0.1	-0.519	-0.022	0.6	0.6
-3.74207	3.88099	11.443	-10.157	6.699	2.015	3.843	5.463	-1.315	0.525	-1.863	5.728	-2.252	0.727	-0.265	0.791	-0.464	-0.07	-0.588	0.026	-0.498	-0.069	-0.625	-0.143	-0.528	-0.067	0.6	0.6
-3.87554	3.90006	10.915	-10.685	6.171	1.948	3.315	5.396	-1.379	0.528	-1.803	5.754	-2.282	0.729	-0.358	0.867	-0.512	0.016	-0.557	-0.061	-0.549	-0.026	-0.671	-0.022	-0.542	-0.155	0.6	0.6
-4.09878	3.8334	10.373	-11.227	5.629	1.793	2.773	5.241	-1.409	0.357	-1.788	5.693	-2.275	0.6	-0.452	0.734	-0.525	-0.07	-0.457	0.15	-0.513	-0.072	-0.649	-0.147	-0.491	-0.026	0.6	0.6
-4.1866	3.88743	9.882	-11.718	5.138	1.767	2.282	5.215	-1.375	0.401	-1.822	5.843	-2.253	0.646	-0.628	0.855	-0.486	-0.117	-0.613	0.028	-0.523	-0.116	-0.612	-0.068	-0.505	-0.117	0.6	0.6
-4.36718	3.85275	9.377	-12.223	4.633	1.65	1.777	5.098	-1.394	0.401	-1.714	5.871	-2.235	0.645	-0.773	0.806	-0.588	-0.071	-0.539	-0.152	-0.575	-0.072	-0.667	-0.067	-0.514	-0.162	0.6	0.6
-4.83219	3.9506	8.863	-12.737	4.119	1.488	1.263	4.936	-1.32	0.31	-1.689	5.719	-2.174	0.555	-0.783	0.711	-0.551	-0.118	-0.592	-0.107	-0.542	-0.163	-0.682	-0.112	-0.614	-0.026	0.6	0.6
-5.55299	4.4807	8.249	-13.351	3.505	1.462	0.649	4.91	-1.383	0.402	-1.711	5.612	-2.246	0.692	-0.702	0.14	-0.609	-0.119	-0.563	-0.245	-0.599	-0.165	0.545	0.32	-0.538	-0.258	0.6	0.6
-6.41979	4.70997	7.711	-13.889	2.967	1.204	0.111	4.652	-1.312	0.263	-1.686	5.367	-2.185	0.599	-0.715	-0.438	-0.564	-0.077	-0.726	-0.289	-0.606	-0.122	0.528	0.221	-0.384	-0.22	0.6	0.6
-7.07433	4.83776	7.327	-14.273	2.583	0.984	-0.273	4.432	-1.132	0.12	-1.344	5.078	-1.963	0.501	-0.646	-0.879	-0.529	-0.17	-0.627	-0.161	-0.807	-0.624	0.631	0.213	-0.494	-0.219	0.6	0.6
-7.85234	5.06617	6.833	-14.767	2.089	0.765	-0.767	4.213	-1.097	0.071	-1.211	4.917	-1.65	0.906	-0.704	-1.311	-0.472	-0.036	-0.474	-0.077	-0.633	-0.177	0.617	0.163	-0.559	-0.269	0.6	0.6
-8.7539	5.30346	6.274	-15.326	1.53	0.496	-1.326	3.944	-1.184	-0.162	-1.296	4.84	-1.576	0.814	-0.896	-1.743	-0.546	-0.221	-0.543	-0.215	-0.543	-0.228	0.649	0.02	-0.509	-0.226	0.6	0.6
-9.55589	5.53846	5.765	-15.835	1.021	0.27	-1.835	3.718	-1.147	-0.167	-1.262	4.625	-1.542	0.816	-0.907	-1.989	-0.558	-0.271	-0.655	-0.168	-0.496	-0.231	0.643	0.066	-0.622	-0.18	0.6	0.6
-10.262	5.9218	5.143	-16.457	0.399	0.09	-2.457	3.538	-1.211	-0.076	-1.229	4.457	-1.668	0.867	-0.919	-2.235	-0.295	-0.278	-0.486	0.012	-0.562	-0.281	0.569	-0.07	-0.399	-0.09	0.6	0.6
-10.352	6.19318	4.744	-16.856	0	0	-2.856	3.448	-1.315	0.112	-1.142	4.469	-1.505	1.058	-1.021	-2.255	0.01	0.01	0.01	0.01	0.01	0.01	0.613	-0.07	0.01	0.01	0.6	0.6
-2.87184	2.47208	19.332	-2.268	13.273	2.004	11.732	5.34	0.825	-0.588	-0.146	4.159	-1.184	-0.716	1.181	0.139	-0.622	0.151	0.574	0.219	-0.667	-0.003	-0.625	0.065	-0.577	-0.014	0.6	0.6
-2.95849	2.55213	18.755	-2.845	12.696	1.99	11.155	5.326	0.87	-0.753	-1.094	6.053	-1.402	0.06	-0.727	0.948	-0.558	0.03	-0.636	0.19	-0.411	0.017	0.487	0.14	-0.309	0.052	0.6	0.6
-2.94539	2.6545	18.446	-3.154	12.387	2.042	10.846	5.378	-0.767	-0.865	-1.3	5.283	1.119	-0.731	0.095	0.86	-0.54	-0.048	-0.643	0.067	-0.534	-0.134	0.01	0.01	-0.468	0.1	0.6	0.6
-3.53224	3.10221	14.865	-6.735	8.806	1.906	7.265	5.242	-0.926	0.243	-0.61	6.247	1.252	-0.387	-1.005	0.105	-0.515	-0.105	-0.52	-0.137	-0.54	-0.019	-0.693	-0.09	-0.526	-0.064	0.6	0.6
-3.66246	3.12394	14.339	-7.261	8.28	1.842	6.739	5.178	-0.937	0.284	-0.616	6.11	1.266	-0.432	-0.932	0.131	-0.52	-0.066	-0.61	-0.053	-0.549	-0.019	-0.594	-0.216	-0.533	-0.064	0.6	0.6
-3.79356	3.14682	13.806	-7.794	7.747	1.778	6.206	5.114	-0.95	0.286	-0.539	6.057	1.282	-0.477	-0.943	0.283	-0.569	-0.023	-0.584	-0.181	-0.562	-0.106	-0.598	-0.059	-0.536	0.02	0.6	0.6
-3.84105	3.25419	13.27	-8.33	7.211	1.798	5.67	5.134	-0.491	-0.742	-0.917	4.805	1.308	-0.351	0.329	0.362	-0.455	-0.148	-0.492	-0.069	-0.519	-0.022	-0.651	-0.1	-0.512	-0.196	0.6	0.6
-4.10151	3.14165	12.758	-8.842	6.699	1.602	5.158	4.938	-0.937	0.202	-0.548	5.728	1.315	-0.525	-0.79	0.266	-0.498	-0.069	-0.588	0.026	-0.528	-0.067	-0.625	-0.143	-0.464	-0.07	0.6	0.6
-4.22993	3.14728	12.294	-9.306	6.235	1.532	4.694	4.868	-0.903	0.201	-0.424	5.754	1.379	-0.528	-0.886	0.339	-0.549	-0.026	-0.557	-0.061	-0.542	-0.155	-0.671	-0.022	-0.512	0.016	0.6	0.6
-4.27839	3.24673	11.782	-9.818	5.723	1.548	4.182	4.884	-0.379	-0.809	-0.866	4.641	1.409	-0.357	0.243	0.377	-0.457	0.15	-0.513	-0.072	-0.491	-0.026	-0.649	-0.147	-0.525	-0.07	0.6	0.6
-4.41448	3.26231	11.257	-10.343	5.198	1.478	3.657	4.814	-0.878	0.245	-0.447	5.843	1.375	-0.401	-1.029	0.454	-0.523	-0.116	-0.613	0.028	-0.505	-0.117	-0.612	-0.068	-0.486	-0.117	0.6	0.6
-4.59267	3.22453	10.771	-10.829	4.712	1.361	3.171	4.697	-0.841	0.244	-0.32	5.871	1.394	-0.401	-1.174	0.405	-0.575	-0.072	-0.539	-0.152	-0.514	-0.162	-0.667	-0.067	-0.588	-0.071	0.6	0.6
-4.7377	3.24937	10.183	-11.417	4.124	1.29	2.583	4.626	-0.854	0.245	-0.369	5.719	1.32	-0.31	-1.093	0.401	-0.542	-0.163	-0.592	-0.107	-0.614	-0.026	-0.682	-0.112	-0.551	-0.118	0.6	0.6
-4.92507	3.22118	9.632	-11.968	3.573	1.172	2.032	4.508	-0.863	0.29	-0.328	5.612	1.383	-0.402	-1.104	0.395	-0.599	-0.165	-0.563	-0.245	-0.538	-0.258	-0.686	0.016	-0.609	-0.119	0.6	0.6
-5.19813	3.25869	9.023	-12.577	2.964	1.053	1.423	4.389	-0.873	0.336	-0.374	5.367	1.312	-0.263	-0.978	0.26	-0.606	-0.122	-0.726	-0.289	-0.384	-0.22	-0.614	-0.117	-0.564	-0.077	0.6	0.6
-5.91336	3.6925	8.459	-13.141	2.4	0.976	0.859	4.312	-0.212	-0.766	-0.831	3.931	1.132	-0.12	0.381	0.3	-0.627	-0.161	-0.807	-0.624	-0.494	-0.219	-0.621	-0.075	-0.529	-0.17	0.6	0.6
-6.68197	4.00162	7.93	-13.67	1.871	0.806	0.33	4.142	-0.114	-0.775	-0.553	3.307	1.097	-0.071	0.835	-1.382	-0.474	-0.077	-0.633	-0.177	-0.559	-0.269	0.617	0.163	-0.472	-0.036	0.6	0.6
-7.25209	4.39311	7.458	-14.142	1.399	0.77	-0.142	4.106	-0.112	-0.734	-0.392	3.13	1.184	0.162	0.976	-1.581	-0.543	-0.215	-0.543	-0.228	-0.509	-0.226	0.649	0.02	-0.546	-0.221	0.6	0.6
-8.09094	4.66662	6.912	-14.688	0.853	0.549	-0.688	3.885	-0.115	-0.74	-0.395	2.902	1.147	0.167	0.983	-1.822	-0.655	-0.168	-0.496	-0.231	-0.622	-0.18	0.643	0.066	-0.558	-0.271	0.6	0.6
-8.99337	4.901	6.354	-15.246	0.295	0.278	-1.246	3.614	-0.018	-0.843	-0.457	2.671	1.211	0.076	0.943	-2.159	-0.486	0.012	-0.562	-0.281	-0.399	-0.09	0.569	-0.07	-0.295	-0.278	0.6	0.6
-9.6052	4.89018	6.059	-15.541	0	0	-1.541	3.336	-0.19	0.946	0.173	4.469	1.315	-0.112	-1.133	-0.151	0.01	0.01	0.01	0.01	0.01	0.01	-0.567	-0.038	0.01	0.01	0.6	0.6
-2.82829	2.09673	20.782	-0.818	14.533	2.811	13.182	5.201	0.266	-0.855	1.45	5.34	1.304	1.042	-0.139	-0.727	-0.667	-0.003	-0.577	-0.014	0.574	0.219	-0.622	0.151	-0.625	0.065	0.6	0.6
-2.84197	2.26361	20.157	-1.443	13.908	2.876	12.557	5.266	0.308	-0.787	0.105	4.378	1.402	-0.06	0.888	-0.813	-0.636	0.19	0.487	0.14	-0.309	0.052	-0.558	0.03	-0.411	0.017	0.6	0.6
-2.87672	2.3476	19.746	-1.854	13.497	2.893	12.146	5.283	0.533	-0.96	-0.793	4.518	1.3	-0.095	0.765	-0.826	-0.54	-0.048	0.01	0.01	-0.468	0.1	-0.534	-0.134	-0.643	0.067	0.6	0.6
-3.65865	2.70827	15.791	-5.809	9.542	2.609	8.191	4.999	0.926	-0.243	0.316	6.247	2.178	-0.63	-1.248	-0.138	-0.526	-0.064	-0.52	-0.137	-0.54	-0.019	-0.693	-0.09	-0.515	-0.105	0.6	0.6
-3.82849	2.68721	15.276	-6.324	9.027	2.504	7.676	4.894	0.937	-0.284	0.321	6.11	2.203	-0.716	-1.216	-0.153	-0.533	-0.064	-0.61	-0.053	-0.549	-0.019	-0.594	-0.216	-0.52	-0.066	0.6	0.6
-3.95996	2.70597	14.756	-6.844	8.507	2.438	7.156	4.828	0.95	-0.286	0.411	6.057	2.232	-0.763	-1.229	-0.003	-0.536	0.02	-0.584	-0.181	-0.562	-0.106	-0.598	-0.059	-0.569	-0.023	0.6	0.6
-4.0546	2.77572	14.187	-7.413	7.938	2.415	6.587	4.805	0.917	-0.329	0.426	5.876	2.225	-0.68	-1.071	0.033	-0.512	-0.196	-0.455	-0.148	-0.519	-0.022	-0.651	-0.1	-0.492	-0.069	0.6	0.6
-4.18554	2.78691	13.695	-7.905	7.446	2.346	6.095	4.736	0.937	-0.202	0.389	5.728	2.252	-0.727	-0.992	0.064	-0.464	-0.07	-0.588	0.026	-0.528	-0.067	-0.625	-0.143	-0.498	-0.069	0.6	0.6
-4.31724	2.79909	13.197	-8.403	6.948	2.277	5.597	4.667	0.903	-0.201	0.479	5.754	2.282	-0.729	-1.087	0.138	-0.512	0.016	-0.557	-0.061	-0.542	-0.155	-0.671	-0.022	-0.549	-0.026	0.6	0.6
-4.41236	2.86258	12.648	-8.952	6.399	2.251	5.048	4.641	0.866	-0.243	0.487	5.693	2.275	-0.6	-1.052	0.134	-0.525	-0.07	-0.457	0.15	-0.491	-0.026	-0.649	-0.147	-0.513	-0.072	0.6	0.6
-4.54894	2.87419	12.135	-9.465	5.886	2.179	4.535	4.569	0.878	-0.245	0.431	5.843	2.253	-0.646	-1.274	0.209	-0.486	-0.117	-0.613	0.028	-0.505	-0.117	-0.612	-0.068	-0.523	-0.116	0.6	0.6
-4.73079	2.84344	11.612	-9.988	5.363	2.063	4.012	4.453	0.841	-0.244	0.521	5.871	2.235	-0.645	-1.418	0.161	-0.588	-0.071	-0.539	-0.152	-0.514	-0.162	-0.667	-0.067	-0.575	-0.072	0.6	0.6
-4.87518	2.86517	11.037	-10.563	4.788	1.991	3.437	4.381	0.854	-0.245	0.485	5.719	2.174	-0.555	-1.338	0.156	-0.551	-0.118	-0.592	-0.107	-0.614	-0.026	-0.682	-0.112	-0.542	-0.163	0.6	0.6
-5.10642	2.79052	10.495	-11.105	4.246	1.828	2.895	4.218	0.863	-0.29	0.535	5.612	2.246	-0.692	-1.394	0.105	-0.609	-0.119	-0.563	-0.245	-0.538	-0.258	-0.686	0.016	-0.599	-0.165	0.6	0.6
-5.34683	2.72315	9.896	-11.704	3.647	1.663	2.296	4.053	0.873	-0.336	0.499	5.367	2.185	-0.599	-1.314	-0.076	-0.564	-0.077	-0.726	-0.289	-0.384	-0.22	-0.614	-0.117	-0.606	-0.122	0.6	0.6
-5.54513	2.69993	9.29	-12.31	3.041	1.541	1.69	3.931	0.831	-0.381	0.619	5.078	1.963	-0.501	-1.147	-0.081	-0.529	-0.17	-0.627	-0.161	-0.494	-0.219	-0.621	-0.075	-0.807	-0.624	0.6	0.6
-6.8912	2.66577	8.483	-13.117	2.234	0.917	0.883	3.307	0.553	-0.835	0.439	4.917	1.65	-0.906	-1.61	-0.63	-0.472	-0.036	-0.474	-0.077	-0.559	-0.269	-0.635	-0.12	-0.633	-0.177	0.6	0.6
-7.7845	3.06208	7.85	-13.0899	1.601	0.74	0.25	3.13	0.392	-0.976	0.28	4.84	1.576	-0.814	-1.71	-0.687	-0.546	-0.221	-0.543	-0.215	-0.509	-0.226	-0.6	-0.168	-0.543	-0.228	0.6	0.6
-8.62696	3.32587	7.307	-12.2341	1.058	0.512	-0.293	2.902	0.395	-0.983	1.542	3.718	0.28	-1.723	-0.816	-0.747	-0.558	-0.271	-0.622	-0.18	-0.655	-0.168	-0.599	-0.035	-0.496	-0.231	0.6	0.6
-9.41923	3.5441	6.811	-11.3129	0.562	0.281	-0.789	2.671	0.457	-0.943	0.439	4.457	1.668	-0.867	-1.786	-0.943	-0.295	-0.278	-0.486	0.012	-0.399	-0.09	-0.616	-0.127	-0.562	-0.281	0.6	0.6
-10.3362	3.7721	6.249	-10.151	0	0	-1.351	2.39	0.19	-0.946	1.505	3.448	0.363	-2.079	-1.058	-1.097	0.01	0.01	0.01	0.01	0.01	0.01	-0.567	-0.038	0.01	0.01	0.6	0.6
-2.00678	2.99509	20.516	-1.084	14.63	1.587	12.916	6.056	-0.266	0.855	1.184	5.34	2.009	0.128	0.716	1.897	-0.625	0.065	-0.577	-0.014	-0.622	0.151	0.574	0.219	-0.667	-0.003	0.6	0.6
-2.09375	3.10081	19.849	-1.751	13.963	1.584	12.249	6.053	-0.308	0.787	1.094	5.326	-0.203	1.675	0.727	-0.026	-0.411	0.017	-0.309	0.052	0.487	0.14	-0.558	0.03	-0.636	0.19	0.6	0.6
-1.98382	3.39448	19.213	-2.387	13.327	1.774	11.613	6.243	-0.533	0.96	0.767	5.378	1.886	0.134	0.865	1.725	-0.643	0.067	-0.468	0.1	-0.534	-0.134	0.01	0.01	-0.54	-0.048	0.6	0.6
-2.45044	4.00777	15.475	-6.125	9.589	1.778	7.875	6.247	0.61	1.005	-0.316	4.999	1.862	0.618	1.248	1.11	-0.526	-0.064	-0.515	-0.105	-0.54	-0.019	-0.693	-0.09	-0.52	-0.137	0.6	0.6
-2.65291	3.95554	14.955	-6.645	9.069	1.641	7.355	6.11	0.616	0.932	-0.321	4.894	1.882	0.5	1.216	1.063	-0.533	-0.064	-0.52	-0.066	-0.549	-0.019	-0.594	-0.216	-0.61	-0.053	0.6	0.6
-2.7827	4.00197	14.345	-7.255	8.459	1.588	6.745	6.057	0.539	0.943	-0.411	4.828	1.821	0.466	1.229	1.226	-0.536	0.02	-0.569	-0.023	-0.562	-0.106	-0.598	-0.059	-0.584	-0.181	0.6	0.6
-3.03723	3.91616	13.761	-7.839	7.875	1.407	6.161	5.876	0.491	0.742	-0.426	4.805	1.799	0.391	1.071	1.104	-0.512	-0.196	-0.492	-0.069	-0.519	-0.022	-0.651	-0.1	-0.455	-0.148	0.6	0.6
-3.24251	3.84232	13.306	-8.294	7.42	1.259	5.706	5.728	0.548	0.79	-0.389	4.736	1.863	0.265	0.992	1.056	-0.464	-0.07	-0.498	-0.069	-0.528	-0.067	-0.625	-0.143	-0.588	0.026	0.6	0.6
-3.29054	3.96417	12.718	-8.882	6.832	1.285	5.118	5.754	0.424	0.886	-0.479	4.667	1.803	0.358	1.087	1.225	-0.512	0.016	-0.549	-0.026	-0.542	-0.155	-0.671	-0.022	-0.557	-0.061	0.6	0.6
-3.42167	3.99396	12.161	-9.439	6.275	1.224	4.561	5.693	0.379	0.809	-0.487	4.641	1.788	0.452	1.052	1.186	-0.525	-0.07	-0.513	-0.072	-0.491	-0.026	-0.649	-0.147	-0.457	0.15	0.6	0.6
-3.32921	4.21845	11.704	-9.896	5.818	1.374	4.104	5.843	0.447	1.029	-0.431	4.569	1.822	0.628	1.274	1.483	-0.486	-0.117	-0.523	-0.116	-0.505	-0.117	-0.612	-0.068	-0.613	0.028	0.6	0.6
-3.37838	4.34637	11.091	-10.509	5.205	1.402	3.491	5.871	0.32	1.174	-0.521	4.453	1.714	0.773	1.418	1.579	-0.588	-0.071	-0.575	-0.072	-0.514	-0.162	-0.667	-0.067	-0.539	-0.152	0.6	0.6
-3.59824	4.28222	10.552	-11.048	4.666	1.25	2.952	5.719	0.369	1.093	-0.485	4.381	1.689	0.783	1.338	1.494	-0.551	-0.118	-0.542	-0.163	-0.614	-0.026	-0.682	-0.112	-0.592	-0.107	0.6	0.6
-3.77978	4.27172	9.96	-11.64	4.074	1.143	2.36	5.612	0.328	1.104	-0.535	4.218	1.711	0.702	1.394	1.499	-0.609	-0.119	-0.599	-0.165	-0.538	-0.258	-0.686	0.016	-0.563	-0.245	0.6	0.6
-4.09566	4.11849	9.397	-12.203	3.511	0.898	1.797	5.367	0.374	0.978	-0.499	4.053	1.686	0.715	1.314	1.238	-0.564	-0.077	-0.606	-0.122	-0.384	-0.22	-0.614	-0.117	-0.726	-0.289	0.6	0.6
-4.90746	4.2665	8.671	-12.929	2.785	0.609	1.071	5.078	0.212	0.766	-0.619	3.931	1.344	0.646	1.147	1.066	-0.529	-0.17	-0.807	-0.624	-0.494	-0.219	-0.621	-0.075	-0.627	-0.161	0.6	0.6
-5.77797	4.67337	8.044	-13.556	2.158	0.448	0.444	4.917	0.114	0.775	1.211	4.213	-0.439	1.61	0.704	-0.607	-0.472	-0.036	-0.559	-0.269	-0.633	-0.177	0.617	0.163	-0.474	-0.077	0.6	0.6
-6.39135	5.02567	7.57	-14.03	1.684	0.371	-0.03	4.84	0.112	0.734	1.296	3.944	-0.28	1.71	0.896	-0.847	-0.546	-0.221	-0.509	-0.226	-0.543	-0.228	0.649	0.02	-0.543	-0.215	0.6	0.6
-7.22081	5.30247	7.027	-14.573	1.141	0.156	-0.573	4.625	0.115	0.74	0.495	5.707	1.262	0.907	-1.082	1.723	-0.558	-0.271	0.643	0.066	-0.622	-0.18	-0.496	-0.231	-0.655	-0.168	0.6	0.6
-8.13	5.7277	6.372	-15.228	0.486	-0.012	-1.228	4.457	0.018	0.843	1.229	3.538	-0.803	-1.316	0.919	1.786	-0.295	-0.278	-0.399	-0.09	0.569	-0.07	-0.562	-0.281	-0.486	0.012	0.6	0.6
-8.66796	6.17987	5.886	-15.714	0	0	-1.714	4.469	-0.173	1.133	1.142	3.448	-0.363	2.079	1.021	-1.234	0.01	0.01	0.01	0.01	0.01	0.01	0.613	-0.07	0.01	0.01	0.6	0.6
-3.05193	2.23942	19.514	-2.086	12.007	1.726	11.914	5.137	3.723	0.138	4.039	6.247	4.649	-0.105	-1.11	-0.492	-0.515	-0.105	-0.52	-0.137	-0.526	-0.064	-0.54	-0.019	-0.693	-0.09	0.6	0.6
-3.22918	2.26238	18.821	-2.779	11.314	1.636	11.221	5.047	3.545	0.153	3.866	6.11	4.482	-0.131	-1.063	-0.563	-0.52	-0.066	-0.61	-0.053	-0.533	-0.064	-0.549	-0.019	-0.594	-0.216	0.6	0.6
-3.51996	2.1432	18.227	-3.373	10.72	1.42	10.627	4.831	-1.708	-0.483	3.471	4.828	3.882	-1.226	0.003	-0.283	-0.605	-0.013	-0.569	-0.023	-0.584	-0.181	-0.536	0.02	-0.598	-0.059	0.6	0.6
-3.65425	2.18167	17.629	-3.971	10.122	1.361	10.029	4.772	-1.701	-0.529	3.442	4.805	3.868	-1.104	-0.033	-0.362	-0.502	-0.097	-0.492	-0.069	-0.455	-0.148	-0.512	-0.196	-0.651	-0.1	0.6	0.6
-3.83621	2.18779	16.978	-4.622	9.471	1.261	9.378	4.672	-1.85	-0.532	3.283	4.736	3.672	-1.056	-0.064	-0.266	-0.548	-0.057	-0.498	-0.069	-0.588	0.026	-0.464	-0.07	-0.625	-0.143	0.6	0.6
-4.0579	2.14666	16.353	-5.247	8.846	1.118	8.753	4.529	-1.927	-0.618	3.156	4.667	-3.571	-0.475	-0.138	-1.225	-0.561	-0.138	-0.549	-0.026	-0.769	-0.284	-0.557	-0.061	-0.671	-0.022	0.6	0.6
-4.16438	2.23403	15.682	-5.918	8.175	1.096	8.082	4.507	-2.037	-0.502	3.034	4.641	-3.473	-0.213	-0.134	-1.186	-0.568	-0.1	-0.513	-0.072	-0.665	-0.176	-0.457	0.15	-0.649	-0.147	0.6	0.6
-4.39309	2.19282	15.033	-6.567	7.526	0.949	7.433	4.36	-2.118	-0.549	2.898	4.569	-3.457	-0.184	-0.209	-1.483	-0.538	-0.143	-0.523	-0.116	-0.724	-0.3	-0.613	0.028	-0.612	-0.068	0.6	0.6
-4.53814	2.22458	14.421	-7.179	6.914	0.881	6.821	4.292	-2.192	-0.474	2.809	4.453	-3.345	0.048	-0.161	-0.405	-0.549	-0.188	-0.575	-0.072	-0.696	-0.225	-0.588	-0.071	-0.667	-0.067	0.6	0.6
-4.68911	2.2663	13.754	-7.846	6.247	0.814	6.154	4.225	-2.31	-0.353	2.717	4.381	-3.316	0.206	-0.156	-1.494	-0.594	-0.064	-0.542	-0.163	-0.63	-0.273	-0.592	-0.107	-0.682	-0.112	0.6	0.6
-4.88698	2.26546	13.072	-8.528	5.565	0.702	5.472	4.113	-2.398	-0.401	2.577	4.218	-3.368	0.367	-0.105	-1.499	-0.566	-0.151	-0.599	-0.165	-0.549	-0.114	-0.563	-0.245	-0.686	0.016	0.6	0.6
-4.95734	2.39328	12.386	-9.214	4.879	0.718	4.786	4.129	2.49	0.076	-2.518	4.363	2.989	-1.238	-0.234	-0.26	-0.606	-0.122	-0.573	-0.111	-0.726	-0.289	-0.564	-0.077	-0.614	-0.117	0.6	0.6
-5.15165	2.37636	11.772	-9.828	4.265	0.601	4.172	4.012	2.482	0.081	-2.559	4.252	3.101	-1.066	-0.24	-0.3	-0.807	-0.624	-0.574	0.015	-0.627	-0.161	-0.529	-0.17	-0.621	-0.075	0.6	0.6
-5.30483	2.40259	11.151	-10.449	3.644	0.526	3.551	3.937	-2.606	-0.33	2.668	3.307	-2.984	0.827	0.63	-0.205	-0.725	-0.067	-0.633	-0.177	-0.81	-0.077	-0.472	-0.036	-0.635	-0.12	0.6	0.6
-5.50478	2.38609	10.516	-11.084	3.009	0.406	2.916	3.817	-2.516	-0.383	2.666	3.13	-2.809	0.784	0.687	-0.289	-0.554	-0.073	-0.543	-0.228	-0.46	-0.083	-0.546	-0.221	-0.6	-0.168	0.6	0.6
-5.74832	2.31589	9.916	-11.684	2.409	0.238	2.316	3.649	-2.562	-0.478	2.609	2.902	3.004	-0.236	0.747	0.699	-0.557	0.013	-0.496	-0.231	-0.558	-0.271	-0.748	-0.125	-0.599	-0.035	0.6	0.6
-5.85873	2.37853	9.317	-12.283	1.81	0.203	1.717	3.614	-2.604	-0.526	2.506	2.671	-2.8	0.789	0.943	0	-0.574	-0.119	-0.562	-0.281	-0.615	-0.04	-0.295	-0.278	-0.616	-0.127	0.6	0.6
-6.46451	2.64832	8.701	-12.899	1.194	0.076	1.101	3.487	0.957	-2.216	2.642	3.336	2.452	1.097	0.151	-0.534	0.613	-0.07	0.01	0.01	0.01	0.01	-0.535	-0.121	-0.567	-0.038	0.6	0.6
-7.14413	3.12386	8.134	-13.466	0.627	0.038	0.534	3.449	-0.223	-2.184	-2.678	3.9	-2.583	0.928	-0.451	-2.579	0.658	-0.027	-0.543	-0.123	-0.298	-0.089	-0.737	0.242	-0.627	-0.038	0.6	0.6
-7.89164	3.65373	7.507	-14.093	0	0	-0.093	3.411	-1.508	-2.195	-2.762	3.777	-2.912	0.979	-0.366	-2.859	0.643	-0.071	0.01	0.01	0.01	0.01	-0.68	-0.046	0.01	0.01	0.6	0.6
-2.82192	2.34779	19.935	-1.665	9.666	1.537	12.335	5.314	1.708	0.483	5.179	4.828	5.59	-0.743	0.486	0.2	-0.598	-0.059	-0.569	-0.023	-0.584	-0.181	-0.536	0.02	-0.605	-0.013	0.6	0.6
-2.91109	2.43341	19.33	-2.27	9.061	1.524	11.73	5.301	1.701	0.529	5.143	4.805	5.569	-0.575	0.496	0.167	-0.651	-0.1	-0.492	-0.069	-0.455	-0.148	-0.512	-0.196	-0.502	-0.097	0.6	0.6
-3.07129	2.41824	18.828	-2.772	8.559	1.427	11.228	5.204	1.85	0.532	5.133	4.736	5.522	-0.524	0.468	0.266	-0.625	-0.143	-0.498	-0.069	-0.588	0.026	-0.464	-0.07	-0.548	-0.057	0.6	0.6
-3.19729	2.45056	18.28	-3.32	8.011	1.37	10.68	5.147	-1.644	0.143	1.927	4.529	5.083	0.48	0.618	-0.607	-0.769	-0.284	-0.671	-0.022	-0.549	-0.026	-0.557	-0.061	-0.561	-0.138	0.6	0.6
-3.40592	2.404	17.719	-3.881	7.45	1.232	10.119	5.009	-1.436	0.289	2.037	4.507	5.071	0.368	0.502	-0.684	-0.665	-0.176	-0.649	-0.147	-0.513	-0.072	-0.457	0.15	-0.568	-0.1	0.6	0.6
-3.57743	2.39659	17.151	-4.449	6.882	1.132	9.551	4.909	-1.339	0.365	2.118	4.36	5.016	0.34	0.549	-0.934	-0.724	-0.3	-0.612	-0.068	-0.523	-0.116	-0.613	0.028	-0.538	-0.143	0.6	0.6
-3.78816	2.34128	16.613	-4.987	6.344	0.989	9.013	4.766	-1.153	0.522	2.192	4.292	5.001	0.313	0.474	-1.105	-0.696	-0.225	-0.667	-0.067	-0.575	-0.072	-0.539	-0.152	-0.549	-0.188	0.6	0.6
-4.04528	2.24277	16.064	-5.536	5.795	0.801	8.464	4.578	-1.006	0.559	2.31	4.225	5.027	0.197	0.353	-1.141	-0.63	-0.273	-0.682	-0.112	-0.542	-0.163	-0.592	-0.107	-0.594	-0.064	0.6	0.6
-4.18407	2.27559	15.47	-6.13	5.201	0.737	7.87	4.514	-0.97	0.768	2.398	4.113	4.975	0.296	0.401	-1.098	-0.549	-0.114	-0.686	0.016	-0.599	-0.165	-0.563	-0.245	-0.566	-0.151	0.6	0.6
-4.40633	2.21685	14.904	-6.696	4.635	0.586	7.304	4.363	-0.987	0.731	2.518	4.129	5.008	0.31	0.234	-1.004	-0.648	-0.197	-0.614	-0.117	-0.606	-0.122	-0.726	-0.289	-0.573	-0.111	0.6	0.6
-4.58947	2.19925	14.331	-7.269	4.062	0.475	6.731	4.252	-0.912	0.817	2.559	4.012	5.041	0.321	0.24	-0.826	-1.108	-0.325	-0.621	-0.075	-0.807	-0.624	-0.627	-0.161	-0.574	0.015	0.6	0.6
-4.64673	2.30781	13.757	-7.843	3.488	0.49	6.157	4.267	-0.378	1.157	2.606	3.937	5.274	0.96	0.33	-0.65	-0.81	-0.077	-0.635	-0.12	-0.633	-0.177	-0.474	-0.077	-0.725	-0.067	0.6	0.6
-4.80501	2.35898	13.032	-8.568	2.763	0.423	5.432	4.2	-0.293	1.167	2.516	3.817	5.182	1.07	0.383	-0.64	-0.46	-0.083	-0.6	-0.168	-0.543	-0.228	-0.543	-0.215	-0.554	-0.073	0.6	0.6
-4.94776	2.37629	12.478	-9.122	2.209	0.35	4.878	4.127	-0.387	1.177	2.562	3.649	5.171	1.225	0.478	-0.498	-0.748	-0.125	-0.599	-0.035	-0.496	-0.231	-0.655	-0.168	-0.557	0.013	0.6	0.6
-5.00489	2.48008	11.921	-9.679	1.652	0.363	4.321	4.14	-0.196	1.315	2.604	3.614	4.746	-1.633	0.526	1.469	-0.615	-0.04	-0.616	-0.127	0.569	-0.07	-0.562	-0.281	-0.574	-0.119	0.6	0.6
-5.19615	2.45464	11.347	-10.253	1.078	0.244	3.747	4.021	-0.155	1.236	2.646	3.487	3.603	-1.682	0.534	0.685	-0.785	-0.264	-0.567	-0.038	0.613	-0.07	0.01	0.01	-0.535	-0.121	0.6	0.6
-5.38451	2.42084	10.812	-10.788	0.543	0.123	3.212	3.9	0.095	1.379	2.678	3.449	2.455	-1.733	0.451	-2.128	-0.298	-0.089	-0.627	-0.038	0.658	-0.027	-0.737	0.242	-0.543	-0.123	0.6	0.6
-5.57587	2.38635	10.269	-11.331	0	0	2.669	3.777	-0.15	1.345	1.254	5.606	2.762	0.366	-1.829	-2.493	0.01	0.01	0.643	-0.071	0.01	0.01	-0.68	-0.046	0.01	0.01	0.6	0.6
-3.13331	2.03959	19.924	-1.676	9.505	2.572	12.324	5.004	1.644	-0.143	3.571	4.529	6.727	0.337	0.475	-0.75	-0.561	-0.138	-0.671	-0.022	-0.549	-0.026	-0.557	-0.061	-0.769	-0.284	0.6	0.6
-3.51413	1.88094	19.155	-2.445	8.736	2.288	11.555	4.72	1.436	-0.289	3.473	4.507	6.507	0.079	0.213	-0.973	-0.568	-0.1	-0.649	-0.147	-0.513	-0.072	-0.457	0.15	-0.665	-0.176	0.6	0.6
-3.77385	1.81333	18.49	-3.11	8.071	2.112	10.89	4.544	1.339	-0.365	3.457	4.36	6.355	-0.025	0.184	-1.299	-0.538	-0.143	-0.612	-0.068	-0.523	-0.116	-0.613	0.028	-0.724	-0.3	0.6	0.6
-4.165	1.63134	17.766	-3.834	7.347	1.812	10.166	4.244	1.153	-0.522	3.345	4.292	6.154	-0.209	-0.048	-1.627	-0.549	-0.188	-0.667	-0.067	-0.575	-0.072	-0.539	-0.152	-0.696	-0.225	0.6	0.6
-4.47763	1.51979	17.07	-4.53	6.651	1.587	9.47	4.019	1.006	-0.559	3.316	4.225	6.033	-0.362	-0.206	-1.7	-0.594	-0.064	-0.682	-0.112	-0.542	-0.163	-0.592	-0.107	-0.63	-0.273	0.6	0.6
-4.82994	1.34948	16.44	-5.16	6.021	1.314	8.84	3.746	0.97	-0.768	3.368	4.113	5.945	-0.472	-0.367	-1.866	-0.566	-0.151	-0.686	0.016	-0.599	-0.165	-0.563	-0.245	-0.549	-0.114	0.6	0.6
-5.01306	1.32497	15.891	-5.709	5.472	1.2	8.291	3.632	0.987	-0.731	3.505	4.129	5.995	-0.421	-0.497	-1.735	-0.573	-0.111	-0.614	-0.117	-0.606	-0.122	-0.726	-0.289	-0.648	-0.197	0.6	0.6
-5.29165	1.23359	15.243	-6.357	4.824	1.003	7.643	3.435	0.912	-0.817	3.471	4.012	5.953	-0.496	-0.577	-1.643	-0.574	0.015	-0.621	-0.075	-0.807	-0.624	-0.627	-0.161	-1.108	-0.325	0.6	0.6
-5.75614	1.08919	14.135	-6.68218	3.716	0.678	6.535	3.11	0.378	-1.157	2.984	3.937	5.652	-0.197	-0.827	-1.032	-0.725	-0.067	-0.635	-0.12	-0.633	-0.177	-0.472	-0.036	-0.81	-0.077	0.6	0.6
-5.93512	1.14423	13.325	-7.01979	2.906	0.601	5.725	3.033	0.293	-1.167	2.809	3.817	5.475	-0.097	-0.784	-1.073	-0.554	-0.073	-0.6	-0.168	-0.543	-0.228	-0.546	-0.221	-0.46	-0.083	0.6	0.6
-6.07604	1.13621	12.865	-6.97058	2.446	0.518	5.265	2.95	0.387	-1.177	2.949	3.649	5.558	0.048	-0.699	-0.935	-0.557	0.013	-0.599	-0.035	-0.496	-0.231	-0.558	-0.271	-0.748	-0.125	0.6	0.6
-6.29521	1.13313	12.117	-6.95171	1.698	0.393	4.517	2.825	0.196	-1.315	2.8	3.614	5.306	0.154	-0.789	-2.948	-0.574	-0.119	-0.616	-0.127	-0.562	-0.281	0.569	-0.07	-0.615	-0.04	0.6	0.6
-6.41264	1.19337	11.502	-7.32131	1.083	0.353	3.902	2.785	0.155	-1.236	2.801	3.487	3.758	-2.918	-0.702	0.395	-0.535	-0.121	-0.567	-0.038	0.613	-0.07	0.01	0.01	-0.785	-0.264	0.6	0.6
-6.77547	1.05733	10.717	-6.48668	0.298	0.089	3.117	2.521	-0.095	-1.379	2.583	3.449	2.36	-3.112	-0.928	-3.507	-0.543	-0.123	-0.627	-0.038	0.658	-0.027	-0.737	0.242	-0.298	-0.089	0.6	0.6
-6.90199	1.0169	10.419	-6.23867	0	0	2.819	2.432	0.15	-1.345	2.912	3.411	1.404	-3.174	-0.979	-3.838	0.01	0.01	0.01	0.01	0.643	-0.071	-0.68	-0.046	0.01	0.01	0.6	0.6
-9.256	8.144	2.96	-18.64	-16.342	-1.032	-4.64	4.544	-5.903	-0.392	-7.223	4.626	-7.592	-1.175	-0.082	0.163	-0.614	-0.026	-0.551	-0.118	-0.592	-0.107	-0.542	-0.163	0.602	0.226	0.6	0.6
-9.03	8.37	3.562	-18.038	-15.74	-0.806	-4.038	4.77	-4.687	-0.14	-6.07	4.508	-6.398	-0.842	0.262	0.552	-0.538	-0.258	-0.609	-0.119	-0.563	-0.245	-0.599	-0.165	0.545	0.32	0.6	0.6
-8.71	8.41211	4.107	-17.493	-15.195	-0.486	-3.493	5.09	-3.604	0.438	-4.916	4.389	-5.29	-0.277	0.701	1.037	-0.384	-0.22	-0.564	-0.077	-0.726	-0.289	-0.606	-0.122	0.528	0.221	0.6	0.6
-8.489	8.1549	4.635	-16.965	-14.667	-0.265	-2.965	5.311	-2.692	0.879	-3.824	4.312	-4.036	0.233	0.999	1.38	-0.494	-0.219	-0.529	-0.17	-0.627	-0.161	-0.807	-0.624	0.631	0.213	0.6	0.6
-8.276	7.7964	5.266	-16.334	-14.036	-0.052	-2.334	5.524	-1.567	1.311	-2.778	4.917	-2.664	1.382	0.607	2.217	-0.559	-0.269	-0.474	-0.077	-0.472	-0.036	-0.633	-0.177	0.617	0.163	0.6	0.6
-7.45336	7.40059	5.883	-15.717	-13.419	0.111	-1.717	5.687	-0.391	1.743	-1.687	4.84	-1.575	1.581	0.847	2.557	-0.509	-0.226	-0.543	-0.215	-0.546	-0.221	-0.543	-0.228	0.649	0.02	0.6	0.6
-6.69895	6.83279	6.532	-15.068	-12.77	0.131	-1.068	5.707	-0.495	1.082	-0.38	3.885	0.767	1.989	1.822	2.805	-0.655	-0.168	-0.558	-0.271	-0.622	-0.18	-0.496	-0.231	0.643	0.066	0.6	0.6
-5.90533	6.31642	7.175	-14.425	-12.127	0.197	-0.425	5.773	0.803	1.316	0.821	3.614	2.032	2.235	2.159	2.159	-0.486	0.012	-0.295	-0.278	-0.399	-0.09	-0.616	-0.127	0.569	-0.07	0.6	0.6
-5.33145	5.73108	7.744	-13.856	-11.558	0.127	0.144	5.703	1.858	1.234	-0.957	3.487	1.685	2.367	2.216	3.313	0.01	0.01	-0.567	-0.038	0.01	0.01	0.01	0.01	0.613	-0.07	0.6	0.6
-4.70778	5.10589	8.357	-13.243	-10.945	0.057	0.757	5.633	0.223	2.184	-2.455	3.9	-2.36	3.112	1.733	-0.395	-0.627	-0.038	-0.543	-0.123	-0.298	-0.089	-0.737	0.242	0.658	-0.027	0.6	0.6
-3.99019	4.48293	9.015	-12.585	-10.287	0.03	1.415	5.606	-1.254	1.829	1.508	3.411	-1.404	3.174	2.195	-0.664	0.01	0.01	0.01	0.01	0.01	0.01	-0.68	-0.046	0.643	-0.071	0.6	0.6
-2.291	3.22309	18.743	-2.857	7.374	-0.471	11.143	5.995	6.265	1.868	5.878	2.95	8.827	2.346	3.045	1.37	-0.557	0.013	-0.748	-0.125	-0.599	-0.035	-0.655	-0.168	-0.784	-0.039	0.6	0.6
-2.4287	3.31188	17.959	-3.641	6.59	-0.51	10.359	5.956	6.038	1.816	5.842	2.825	8.642	2.342	3.131	0.183	-0.574	-0.119	-0.615	-0.04	-0.616	-0.127	0.569	-0.07	-0.876	0.125	0.6	0.6
-2.41399	3.57967	17.083	-4.517	5.714	-0.385	9.483	6.081	5.736	2.06	5.581	2.785	8.382	2.594	3.296	0.378	-0.535	-0.121	-0.785	-0.264	-0.567	-0.038	0.613	-0.07	-0.533	-0.053	0.6	0.6
-2.53409	3.61355	16.55	-5.05	5.181	-0.438	8.95	6.028	5.738	2.128	5.833	2.521	8.193	0.395	3.507	2.579	-0.543	-0.123	-0.298	-0.089	0.658	-0.027	-0.627	-0.038	-0.737	0.242	0.6	0.6
-2.38488	3.97568	15.813	-5.787	4.444	-0.196	8.213	6.27	5.544	2.493	5.394	2.432	6.798	0.664	3.838	2.859	0.01	0.01	0.01	0.01	0.643	-0.071	0.01	0.01	-0.68	-0.046	0.6	0.6
-1.46096	5.16597	14.891	-6.709	7.538	-2.489	7.291	7.31	0.239	-1.127	2.391	6.662	2.337	1.249	0.648	-0.571	0	0	0.722	-0.083	0.722	-0.078	0.577	-0.261	-0.641	0.168	0.6	0.6
-1.37367	5.43845	14.25	-7.35	6.897	-2.321	6.65	7.478	-0.402	-0.959	1.028	6.579	0.974	1.495	0.899	-0.142	0	0	0.76	0.041	0.76	0.048	0.618	-0.26	-0.648	0.211	0.6	0.6
-1.24425	5.75507	13.602	-7.998	6.249	-2.11	6.002	7.689	-0.38	1.069	-1.05	8.437	-0.434	1.658	-0.748	0.329	0.783	-0.045	0	0	0.783	-0.039	0.707	-0.218	-0.665	0.132	0.6	0.6
-1.19597	5.99547	12.937	-8.663	5.584	-1.978	5.337	7.821	-1.715	-0.616	1.997	7.142	-1.828	1.246	0.679	1.829	0	0	0.646	-0.256	0.729	0.041	0.729	0.046	-0.625	0.215	0.6	0.6
-1.05966	6.31234	12.312	-8.41667	4.959	-1.763	4.712	8.036	0.726	1.15	-2.34	8.437	-3.182	1.42	-0.401	3.738	0.592	-0.206	0	0	0.714	0.039	0.684	-0.017	-0.641	0.133	0.6	0.6
-1.00736	6.54983	11.671	-8.00128	4.318	-1.63	4.071	8.169	-0.507	1.489	-2.981	8.437	-1.548	3.888	-0.268	1.514	0.63	-0.205	0	0	0.681	0.152	0.739	-0.004	-0.65	0.135	0.6	0.6
-0.954196	6.79078	11.021	-7.579	3.668	-1.495	3.421	8.304	-1.787	1.829	-3.631	8.437	-2.879	3.871	-0.133	1.653	0.62	-0.203	0	0	0.662	0.024	0.728	0.076	-0.608	0.22	0.6	0.6
-0.810743	7.10988	10.413	-6.43958	3.06	-1.275	2.813	8.524	-3.015	2.252	-4.239	8.437	-4.149	4.067	0.087	1.797	0.657	-0.16	0	0	0.478	0.028	0.751	0.071	-0.665	0.228	0.6	0.6
-0.666467	7.44628	9.748	-5.29362	2.395	-1.047	2.148	8.752	-4.904	0.315	-4.337	6.112	-5.292	4.267	2.64	1.954	0	0	0.694	-0.076	0.856	0.099	0.77	-0.01	-0.669	0.318	0.6	0.6
-0.453764	7.88897	9.079	-3.43681	1.726	-0.729	1.479	9.07	-5.573	0.633	-5.7	6.036	-6.817	4.486	3.034	2.282	0	0	0.812	0	0.87	-0.068	0.972	-0.138	-0.542	0.135	0.6	0.6
-0.932091	8.51486	8.537	-2.90653	1.184	-0.594	0.937	9.205	-6.115	0.768	-7.054	6.036	-8.229	4.689	3.169	4.108	0	0	0.759	0.124	0.573	0.064	-0.744	0.109	-0.637	0.322	0.6	0.6
-1.33092	9.41379	7.9	-1.17614	0.547	-0.272	0.3	9.527	-6.752	1.09	-8.45	6.16	-9.439	4.947	3.367	4.321	0	0	0.905	0.153	0.732	0.296	-0.754	0.232	-0.547	0.272	0.6	0.6
-1.67791	10.1812	7.353	-1.48277	0	0	-0.247	9.799	-7.299	1.362	-9.902	6.313	-9.701	4.361	3.486	4.923	0	0	0.801	0.074	-0.781	-0.007	0.781	-0.028	0.01	0.01	0.6	0.6
-0.364053	6.33192	14.652	-2.89161	0.65	-0.053	7.052	8.437	-0.239	1.127	2.152	6.662	2.098	2.376	1.775	0.556	-0.641	0.168	0.722	-0.083	0.722	-0.078	0.577	-0.261	0	0	0.6	0.6
-0.364053	6.33192	14.652	-2.89161	0.65	-0.053	7.052	8.437	0.402	0.959	1.43	6.579	1.376	2.454	1.858	0.817	-0.648	0.211	0.76	0.041	0.76	0.048	0.618	-0.26	0	0	0.6	0.6
-0.364053	6.33192	14.652	-2.89161	0.65	-0.053	7.052	8.437	1.05	0.748	0.67	6.62	0.616	2.406	1.817	1.077	-0.665	0.132	0.783	-0.045	0.783	-0.039	0.707	-0.218	0	0	0.6	0.6
-0.364053	6.33192	14.652	-2.89161	0.65	-0.053	7.052	8.437	1.715	0.616	-0.113	6.575	-0.167	2.445	1.862	1.295	-0.625	0.215	0.729	0.041	0.729	0.046	0.646	-0.256	0	0	0.6	0.6
-0.364053	6.33192	14.652	-2.89161	0.65	-0.053	7.052	8.437	-0.842	1.821	2.34	8.036	-0.896	2.399	0.401	1.551	0.714	0.039	-0.641	0.133	0.715	0.046	0.592	-0.206	0	0	0.6	0.6
-0.364053	6.33192	14.652	-2.89161	0.65	-0.053	7.052	8.437	-1.556	1.782	-1.611	6.084	2.981	0.268	2.353	1.757	0.739	-0.004	0.739	0.002	-0.65	0.135	0.63	-0.205	0	0	0.6	0.6
-0.364053	6.33192	14.652	-2.89161	0.65	-0.053	7.052	8.437	1.844	1.962	-2.295	6.651	-2.35	2.351	1.786	0.133	0.62	-0.203	0.728	0.076	0.728	0.081	-0.608	0.22	0	0	0.6	0.6
-0.364053	6.33192	14.652	-2.89161	0.65	-0.053	7.052	8.437	1.224	2.165	-3.023	6.727	-3.078	2.27	1.71	3.98	0.657	-0.16	0.751	0.071	0.712	0.08	0.478	0.028	0	0	0.6	0.6
-0.364053	6.33192	14.652	-2.89161	0.65	-0.053	7.052	8.437	0.567	2.325	-0.388	4.485	-3.774	1.639	3.952	2.19	0.694	-0.076	0.856	0.099	0.77	-0.01	0.843	-0.125	0	0	0.6	0.6
-0.364053	6.33192	14.652	-2.89161	0.65	-0.053	7.052	8.437	-0.127	2.401	-1.244	4.584	-4.544	1.649	3.853	2.315	0.812	0	0.87	-0.068	0.972	-0.138	0.633	-0.227	0	0	0.6	0.6
-0.364053	6.33192	14.652	-2.89161	0.65	-0.053	7.052	8.437	-0.939	2.401	-2.114	4.516	-3.9	3.34	3.921	1.787	0.759	0.124	0.573	0.064	-0.744	0.109	0.01	0.01	0	0	0.6	0.6
-0.364053	6.33192	14.652	-2.89161	0.65	-0.053	7.052	8.437	-1.698	2.277	-3.156	5.206	-2.687	3.857	3.231	-1.09	0.905	0.153	-0.754	0.232	0.732	0.296	-0.547	0.272	0	0	0.6	0.6
-0.364053	6.33192	14.652	-2.89161	0.65	-0.053	7.052	8.437	-2.603	2.124	-2.402	5.438	-3.419	3.561	2.999	-1.362	0.801	0.074	-0.781	-0.007	0.781	-0.028	0.01	0.01	0	0	0.6	0.6
-0.664676	6.11075	14.377	-5.27939	0.375	-0.319	6.777	8.171	-1.133	3.7	-1.277	3.969	-6.258	1.855	4.202	3.06	0.596	0.106	0.594	0.111	-0.661	0.115	-0.495	-0.213	-0.152	0.383	0.6	0.6
-0.300812	6.51853	14.225	-2.3893	0.223	0.064	6.625	8.554	-1.881	3.977	-2.023	4.08	-5.749	2.123	4.474	3.656	0.628	0.144	0.627	0.148	-0.642	-0.078	-0.431	-0.338	0	0	0.6	0.6
-0.300812	6.51853	14.225	-2.3893	0.223	0.064	6.625	8.554	-2.509	3.833	-2.65	4.228	-5.107	2.201	4.326	3.994	0.656	0.099	0.654	0.104	-0.656	-0.08	-0.437	-0.343	-0.211	0.142	0.6	0.6
-0.185377	6.69492	14.014	-1.47242	0.012	0.206	6.414	8.696	-3.376	3.876	-4.662	6.273	-3.515	4.364	2.423	4.479	0.647	0.177	-0.668	-0.081	0.646	0.181	-0.557	-0.225	0	0	0.6	0.6
-0.185377	6.69492	14.014	-1.47242	0.012	0.206	6.414	8.696	-3.994	2.504	-4.023	4.997	-4.161	4.183	3.699	4.704	-0.608	-0.247	0.631	0.095	0.629	0.1	-0.656	-0.43	-0.083	0.089	0.6	0.6
-0.106827	6.79745	13.931	-0.848508	-0.071	0.295	6.331	8.785	-3.469	2.84	-4.737	5.092	-3.645	5.223	3.693	4.172	-0.614	-0.131	0.62	0.094	-0.686	0.094	0.619	0.097	0	0	0.6	0.6
-0.106827	6.79745	13.931	-0.848508	-0.071	0.295	6.331	8.785	-2.855	2.971	-2.959	3.656	-5.357	3.599	5.129	4.075	-0.63	-0.214	-0.535	0.051	0.01	0.01	0.01	0.01	0.071	-0.295	0.6	0.6
-2.40999	4.9077	12.5	-9.1	-7.668	0.012	4.9	6.662	-0.054	0.601	-2.391	7.31	-2.152	-1.775	-0.648	-1.219	0.722	-0.078	-0.641	0.168	0	0	0.577	-0.261	0.722	-0.083	0.6	0.6
-2.40209	4.70701	13.222	-8.378	-6.946	-0.071	5.622	6.579	-0.054	0.596	-1.028	7.478	-1.43	-1.858	-0.899	2.494	0.76	0.048	-0.648	0.211	0	0	0.676	0.028	0.76	0.041	0.6	0.6
-2.26541	4.62413	13.982	-7.618	-6.186	-0.03	6.382	6.62	-0.054	0.589	0.38	7.689	-0.67	-1.817	-1.069	2.507	0.783	-0.039	-0.665	0.132	0	0	0.712	0.028	0.783	-0.045	0.6	0.6
-2.21183	4.45151	14.765	-6.835	-5.403	-0.075	7.165	6.575	-0.054	0.583	0.113	8.437	1.828	-1.246	-1.862	2.434	0.729	0.046	0	0	-0.625	0.215	0.661	0.157	0.729	0.041	0.6	0.6
-2.07905	4.37368	15.494	-6.106	-4.674	-0.034	7.894	6.616	-0.054	0.578	0.842	8.437	3.182	-1.42	-1.821	2.318	0.715	0.046	0	0	-0.641	0.133	0.684	-0.017	0.714	0.039	0.6	0.6
-1.95015	4.2963	16.208	-5.392	-3.96	0.005	8.608	6.655	-0.055	0.571	1.556	8.437	2.989	2.374	-1.782	-0.025	0.739	0.002	0	0	0.681	0.152	0.63	-0.205	0.739	-0.004	0.6	0.6
-1.86111	4.17184	16.947	-4.653	-3.221	0.001	9.347	6.651	-0.055	0.565	2.295	8.437	3.047	2.218	-1.786	0.176	0.728	0.081	0	0	0.662	0.024	0.62	-0.203	0.728	0.076	0.6	0.6
-1.69346	4.12918	17.675	-3.925	-2.493	0.077	10.075	6.727	-0.055	0.56	3.023	8.437	3.113	2.27	-1.71	0.455	0.712	0.08	0	0	0.478	0.028	0.657	-0.16	0.751	0.071	0.6	0.6
-1.52791	4.07776	18.426	-3.174	-1.742	0.148	10.826	6.798	-0.016	0.551	-1.738	5.459	3.386	2.313	1.339	-1.639	0.843	-0.125	-0.761	-0.239	0.856	0.099	0	0	0.77	-0.01	0.6	0.6
-1.44096	3.94225	19.196	-2.404	-0.972	0.138	11.596	6.788	-0.089	0.666	-0.207	5.22	3.3	2.204	1.568	0.752	0.633	-0.227	-0.851	-0.123	0.87	-0.068	0.812	0	0.972	-0.138	0.6	0.6
-1.45659	3.64582	20.168	-1.432	0	0	12.568	6.65	0.25	0.755	1.616	5.097	3.402	2.134	1.553	0.614	0.01	0.01	-0.744	0.109	0.573	0.064	0.759	0.124	0.01	0.01	0.6	0.6
-3.00419	4.2979	12.554	-9.046	-7.364	0.166	4.954	6.061	0.054	-0.601	-2.337	7.31	-2.098	-2.376	-1.249	2.098	0.722	-0.083	-0.641	0.168	0	0	0.597	0.122	0.722	-0.078	0.6	0.6
-2.99129	4.10221	13.276	-8.324	-6.642	0.088	5.676	5.983	0.054	-0.596	-0.974	7.478	-1.376	-2.454	-1.495	1.898	0.76	0.041	-0.648	0.211	0	0	0.676	0.028	0.76	0.048	0.6	0.6
-2.84761	4.02633	14.036	-7.564	-5.882	0.136	6.436	6.031	0.054	-0.589	0.434	7.689	-0.616	-2.406	-1.658	1.918	0.783	-0.045	-0.665	0.132	0	0	0.712	0.028	0.783	-0.039	0.6	0.6
-2.78803	3.8597	14.819	-6.781	-5.099	0.097	7.219	5.992	0.054	-0.583	0.167	8.437	1.882	-1.829	-2.445	1.851	0.729	0.041	0	0	-0.625	0.215	0.661	0.157	0.729	0.046	0.6	0.6
-2.65025	3.78688	15.548	-6.052	-4.37	0.143	7.948	6.038	0.054	-0.578	0.896	8.437	3.013	1.74	-2.399	-1.998	0.714	0.039	0	0	0.684	-0.017	-0.641	0.133	0.715	0.046	0.6	0.6
-2.51423	3.71633	16.263	-5.337	-3.655	0.189	8.663	6.084	0.055	-0.571	1.611	8.437	3.044	1.803	-2.353	-0.596	0.739	-0.004	0	0	0.681	0.152	0.63	-0.205	0.739	0.002	0.6	0.6
-2.41919	3.59787	17.002	-4.598	-2.916	0.191	9.402	6.086	0.055	-0.565	2.35	8.437	3.102	1.653	-2.351	-0.389	0.728	0.076	0	0	0.662	0.024	0.62	-0.203	0.728	0.081	0.6	0.6
-2.24653	3.56021	17.73	-3.87	-2.188	0.272	10.13	6.167	0.055	-0.56	3.168	4.457	3.078	-2.27	1.71	-0.105	0.751	0.071	0.478	0.028	0	0	0.657	-0.16	0.712	0.08	0.6	0.6
-2.07689	3.52415	18.442	-3.158	-1.476	0.352	10.842	6.247	0.016	-0.551	-1.722	5.459	3.402	1.762	0.788	0.135	0.77	-0.01	-0.761	-0.239	0.856	0.099	0.694	-0.076	0.843	-0.125	0.6	0.6
-2.09576	3.26174	19.285	-2.315	-0.633	0.227	11.685	6.122	0.089	-0.666	-0.118	5.22	3.389	1.538	0.902	0.086	0.972	-0.138	-0.851	-0.123	0.87	-0.068	0.812	0	0.633	-0.227	0.6	0.6
-2.24306	2.93157	19.918	-1.682	0	0	12.318	5.895	-0.25	-0.755	1.366	5.097	3.152	1.379	0.798	-0.141	0.01	0.01	-0.744	0.109	0.573	0.064	0.759	0.124	0.01	0.01	0.6	0.6
-5.43771	2.63429	9.889	-11.711	-9.705	-1.288	2.289	3.963	-2.665	-2.098	-2.611	6.662	0.851	-3.918	-2.699	-3.347	0.722	-0.078	0.722	-0.083	0.577	-0.261	-0.641	0.168	0.597	0.122	0.6	0.6
-5.24055	2.65898	10.486	-11.114	-9.108	-1.166	2.886	4.085	-2.79	-1.898	0.871	7.62	-2.736	-2.494	-3.535	-3.393	0.76	0.048	0.618	-0.26	0.76	0.041	-0.648	0.211	0.676	0.028	0.6	0.6
-5.12744	2.57679	11.162	-10.438	-8.432	-1.138	3.562	4.113	0.929	-3.247	-2.874	6.031	-2.82	-2.507	-1.918	-3.576	0.707	-0.218	0.783	-0.039	0.783	-0.045	-0.665	0.132	0.712	0.028	0.6	0.6
-5.0098	2.48874	11.874	-9.726	-7.72	-1.11	4.274	4.141	0.934	-3.001	-2.945	5.992	-2.891	-2.434	-1.851	-3.68	0.646	-0.256	0.729	0.046	0.729	0.041	-0.625	0.215	0.661	0.157	0.6	0.6
-4.76958	2.538	12.535	-9.065	-7.059	-0.953	4.935	4.298	0.949	-2.588	-3.013	6.038	0.223	-3.738	-1.74	-2.318	0.592	-0.206	0.715	0.046	-0.641	0.133	0.714	0.039	0.684	-0.017	0.6	0.6
-4.70047	2.4095	13.219	-8.381	-6.375	-0.97	5.619	4.281	1.041	-2.399	-3.044	6.084	-2.989	-2.374	-1.803	-3.888	0.63	-0.205	0.739	0.002	0.739	-0.004	-0.65	0.135	0.681	0.152	0.6	0.6
-4.46273	2.4505	13.9	-7.7	-5.694	-0.818	6.3	4.433	1.092	-2.042	-3.102	6.086	-3.047	-2.218	-1.653	-4.004	0.62	-0.203	0.728	0.081	0.728	0.076	0	0	0.662	0.024	0.6	0.6
-4.35538	2.36659	14.562	-7.038	-5.032	-0.794	6.962	4.457	1.134	-1.815	-3.168	6.167	-3.113	-2.27	-1.71	-3.98	0.657	-0.16	0.712	0.08	0.751	0.071	0	0	0.478	0.028	0.6	0.6
-4.2672	2.31668	15.04	-6.56	-4.554	-0.766	7.44	4.485	0.955	-1.627	-3.402	6.247	0.388	-3.952	-1.762	-2.313	0.694	-0.076	0.843	-0.125	0	0	0.77	-0.01	0.856	0.099	0.6	0.6
-4.06043	2.27615	15.896	-5.704	-3.698	-0.667	8.296	4.584	1.117	-1.452	-3.507	5.22	-3.389	-1.538	-0.636	-2.204	0.812	0	-0.851	-0.123	0.633	-0.227	0.972	-0.138	0.87	-0.068	0.6	0.6
-4.0189	2.06634	16.766	-4.834	-2.828	-0.735	9.166	4.516	-1.786	-0.581	1.175	6.036	-3.152	-1.379	-1.52	-2.134	-0.744	0.109	0.759	0.124	0.01	0.01	0.01	0.01	0.573	0.064	0.6	0.6
-3.88276	2.03694	17.339	-4.261	-2.255	-0.671	9.739	4.58	-0.469	-0.626	0.989	6.16	2.687	-3.857	-1.58	-4.947	-0.754	0.232	0.905	0.153	0	0	-0.547	0.272	0.732	0.296	0.6	0.6
-3.4946	2.21363	18.071	-3.529	-1.523	-0.375	10.471	4.876	1.017	-0.562	0.816	6.313	3.419	-3.561	-1.437	-4.923	-0.781	-0.007	0.801	0.074	0	0	0.01	0.01	0.781	-0.028	0.6	0.6
-1.68916	6.7371	9.038	-12.562	-9.759	1.497	1.438	7.881	-3.462	1.219	-3.516	6.061	-0.851	3.918	1.82	-0.556	0.722	-0.083	0.722	-0.078	0.597	0.122	0	0	0.577	-0.261	0.6	0.6
-1.81521	6.33596	9.615	-11.985	-9.182	1.236	2.015	7.62	-0.871	3.535	-3.607	6.579	-3.661	1.637	1.041	0.142	0.676	0.028	0.76	0.041	0.76	0.048	-0.648	0.211	0.618	-0.26	0.6	0.6
-1.99741	5.97522	10.233	-11.367	-8.564	0.976	2.633	7.36	-0.929	3.247	-3.369	7.689	-3.749	0.74	-0.329	1.329	0.712	0.028	-0.665	0.132	0.783	-0.045	0.783	-0.039	0.707	-0.218	0.6	0.6
-2.12639	5.64198	10.94	-10.66	-7.857	0.758	3.34	7.142	-1.997	-0.679	-0.934	4.141	-3.825	0.567	3.001	-1.295	-0.625	0.215	0.661	0.157	0.729	0.041	0	0	0.646	-0.256	0.6	0.6
-2.30106	5.28068	11.586	-10.014	-7.211	0.502	3.986	6.886	-0.726	-1.15	-0.949	4.298	-3.066	-1.551	2.588	0.27	-0.641	0.133	0.684	-0.017	0	0	0.714	0.039	0.592	-0.206	0.6	0.6
-2.43253	4.97819	12.178	-9.422	-6.619	0.296	4.578	6.68	0.507	-1.489	-1.041	4.281	-2.474	-1.757	2.399	0.025	-0.65	0.135	0.681	0.152	0	0	0.739	-0.004	0.63	-0.205	0.6	0.6
-2.55821	4.6705	12.808	-8.792	-5.989	0.091	5.208	6.475	-1.092	2.042	1.787	8.304	-1.844	-1.962	-1.829	-0.176	0.662	0.024	-0.608	0.22	0	0	0.728	0.076	0.62	-0.203	0.6	0.6
-2.68315	4.36644	13.428	-8.172	-5.369	-0.112	5.828	6.272	-1.134	1.815	-1.224	8.437	3.015	-2.252	-2.165	-0.455	0.478	0.028	0	0	-0.665	0.228	0.751	0.071	0.657	-0.16	0.6	0.6
-2.76044	4.09934	14.085	-7.515	-4.712	-0.272	6.485	6.112	-0.955	1.627	-0.567	8.437	-4.357	-0.135	-2.325	-0.686	0.856	0.099	0	0	0.843	-0.125	0.77	-0.01	0.694	-0.076	0.6	0.6
-2.74906	3.91022	14.779	-6.821	-4.018	-0.348	7.179	6.036	-1.117	1.452	0.127	8.437	-4.417	-0.752	-2.401	-0.086	0.87	-0.068	0	0	0.972	-0.138	0.633	-0.227	0.812	0	0.6	0.6
-2.64683	3.77787	15.591	-6.009	-3.206	-0.348	7.991	6.036	-1.175	1.52	0.939	8.437	-2.961	0.939	-2.401	0.141	0.573	0.064	0	0	-0.744	0.109	0.01	0.01	0.759	0.124	0.6	0.6
-2.42727	3.77815	16.35	-5.25	-2.447	-0.224	8.75	6.16	-1.458	0.954	-0.989	4.58	1.698	-2.277	1.58	-3.367	-0.754	0.232	0.732	0.296	0	0	-0.547	0.272	0.905	0.153	0.6	0.6
-2.16034	3.78363	17.255	-4.345	-1.542	-0.071	9.655	6.313	0.201	0.875	-0.816	4.876	2.603	-2.124	1.437	-3.486	-0.781	-0.007	0.781	-0.028	0	0	0.01	0.01	0.801	0.074	0.6	0.6
-2.64809	2.45547	20.164	-1.436	13.276	-0.049	12.564	5.459	1.722	-0.788	1.738	6.798	5.124	0.974	-1.339	-0.653	0.843	-0.125	0.77	-0.01	0.856	0.099	0.694	-0.076	-0.761	-0.239	0.6	0.6
-2.9829	2.34051	19.403	-2.197	12.515	-0.288	11.803	5.22	0.118	-0.902	0.207	6.788	3.507	0.636	-1.568	-0.816	0.633	-0.227	0.972	-0.138	0.87	-0.068	0.812	0	-0.851	-0.123	0.6	0.6
-3.21304	2.35622	18.552	-3.048	11.664	-0.411	10.952	5.097	-1.366	-0.798	1.786	4.516	-1.616	-1.553	0.581	-0.939	0.01	0.01	0.573	0.064	0.01	0.01	0.759	0.124	-0.744	0.109	0.6	0.6
-3.19771	2.5865	17.808	-3.792	10.92	-0.302	10.208	5.206	0.469	0.626	1.458	6.16	3.156	-3.231	-0.954	-4.321	0.732	0.296	0.905	0.153	0	0	-0.547	0.272	-0.754	0.232	0.6	0.6
-3.06064	2.9414	17.054	-4.546	10.166	-0.07	9.454	5.438	-0.201	-0.875	-1.017	4.876	2.402	-2.999	0.562	-4.361	0.801	0.074	0.781	-0.028	0	0	0.01	0.01	-0.781	-0.007	0.6	0.6
-4.7059	1.7006	15.654	-5.946	-3.769	-0.741	8.054	3.969	0.144	-0.502	1.277	8.171	-4.498	-1.142	-4.202	-2.347	0.596	0.106	-0.152	0.383	-0.495	-0.213	-0.661	0.115	0.594	0.111	0.6	0.6
-4.52012	1.71478	16.248	-5.352	-3.175	-0.63	8.648	4.08	0.142	-0.497	-3.409	4.898	-3.726	-2.351	-0.818	-4.474	0.628	0.144	-0.431	-0.338	-0.642	-0.078	0	0	0.627	0.148	0.6	0.6
-4.29318	1.76057	16.875	-4.725	-2.548	-0.482	9.275	4.228	0.141	-0.493	-2.351	4.56	-2.457	-2.125	-0.332	-4.326	0.656	0.099	-0.437	-0.343	-0.656	-0.08	-0.211	0.142	0.654	0.104	0.6	0.6
-4.10684	1.75797	17.529	-4.071	-1.894	-0.378	9.929	4.332	0.139	-0.488	-1.26	4.217	-1.147	-1.941	0.115	-4.364	0.647	0.177	-0.557	-0.225	-0.668	-0.081	0	0	0.646	0.181	0.6	0.6
-3.84451	1.83367	18.175	-3.425	-1.248	-0.197	10.575	4.513	0.138	-0.484	-0.057	3.992	0.167	-1.679	0.521	-4.183	0.631	0.095	-0.656	-0.43	-0.608	-0.247	-0.083	0.089	0.629	0.1	0.6	0.6
-3.66532	1.83115	18.804	-2.796	-0.619	-0.097	11.204	4.613	0.136	-0.479	1.228	3.562	1.404	-1.332	1.051	-4.172	0.62	0.094	-0.686	0.094	-0.614	-0.131	0	0	0.619	0.097	0.6	0.6
-3.49038	1.82725	19.423	-2.177	0	0	11.823	4.71	0.135	-0.476	2.533	3.656	2.637	-1.104	1.054	-4.075	0.01	0.01	-0.535	0.051	-0.63	-0.214	0.071	-0.295	0.01	0.01	0.6	0.6
-4.22203	2.22607	15.51	-6.09	-3.778	-0.715	7.91	4.471	-0.144	0.502	1.133	8.171	-4.642	-0.64	-3.7	-1.845	0.594	0.111	-0.152	0.383	-0.495	-0.213	-0.661	0.115	0.596	0.106	0.6	0.6
-4.04099	2.23492	16.106	-5.494	-3.182	-0.609	8.506	4.577	-0.142	0.497	-3.551	4.898	-3.868	-1.854	-0.321	-3.977	0.627	0.148	-0.431	-0.338	-0.642	-0.078	0	0	0.628	0.144	0.6	0.6
-3.81793	2.27656	16.734	-4.866	-2.554	-0.465	9.134	4.721	-0.141	0.493	-2.492	4.56	-2.598	-1.632	0.161	-3.833	0.654	0.104	-0.437	-0.343	-0.656	-0.08	-0.211	0.142	0.656	0.099	0.6	0.6
-3.63634	2.26863	17.39	-4.21	-1.898	-0.366	9.79	4.82	-0.139	0.488	-1.399	4.217	-1.286	-1.453	0.603	-3.876	0.646	0.181	-0.557	-0.225	-0.668	-0.081	0	0	0.647	0.177	0.6	0.6
-3.37788	2.34017	18.037	-3.563	-1.251	-0.189	10.437	4.997	-0.138	0.484	-0.195	3.992	0.029	-1.195	1.005	-3.699	0.629	0.1	-0.656	-0.43	-0.608	-0.247	-0.083	0.089	0.631	0.095	0.6	0.6
-3.20344	2.33232	18.668	-2.932	-0.62	-0.094	11.068	5.092	-0.136	0.479	1.268	5.945	1.092	1.53	-0.853	-3.693	0.619	0.097	-0.614	-0.131	-0.686	0.094	0	0	0.62	0.094	0.6	0.6
-3.03138	2.32526	19.288	-2.312	0	0	11.688	5.186	-0.135	0.476	2.502	5.814	2.398	1.53	-0.628	-3.599	0.01	0.01	-0.63	-0.214	-0.535	0.051	0.071	-0.295	0.01	0.01	0.6	0.6
-2.9976	2.10942	20.152	-1.448	13.486	3.523	12.552	5.111	-0.483	-1.205	4.498	3.969	4.642	0.64	1.142	-3.06	-0.661	0.115	0.594	0.111	0.596	0.106	-0.152	0.383	-0.495	-0.213	0.6	0.6
-3.27292	1.97711	19.657	-1.943	12.991	3.31	12.057	4.898	-0.317	-1.533	3.409	4.08	3.551	0.321	0.818	-3.656	-0.642	-0.078	0.627	0.148	0.628	0.144	0	0	-0.431	-0.338	0.6	0.6
-3.66519	1.70936	19.226	-2.374	12.56	2.972	11.626	4.56	-0.106	-1.793	2.351	4.228	2.492	-0.161	0.332	-3.994	-0.656	-0.08	0.654	0.104	0.656	0.099	-0.211	0.142	-0.437	-0.343	0.6	0.6
-4.0632	1.43759	18.789	-2.811	12.123	2.629	11.189	4.217	1.26	-0.115	1.399	4.82	0.113	-2.056	-0.603	-4.479	0.646	0.181	0.647	0.177	-0.668	-0.081	0	0	-0.557	-0.225	0.6	0.6
-4.35833	1.30338	18.232	-3.368	11.566	2.404	10.632	3.992	0.057	-0.521	0.195	4.997	0.224	-2.2	-1.005	-4.704	0.629	0.1	0.631	0.095	-0.608	-0.247	-0.083	0.089	-0.656	-0.43	0.6	0.6
-4.87092	0.980312	17.576	-4.024	10.91	1.974	9.976	3.562	-1.228	-1.051	-1.092	5.092	0.176	-2.383	-1.53	-5.223	0.619	0.097	0.62	0.094	-0.614	-0.131	0	0	-0.686	0.094	0.6	0.6
-4.86329	1.18613	16.89	-4.71	10.224	2.068	9.29	3.656	0.104	-2.158	-2.533	4.71	-2.398	-1.53	-1.054	-5.129	-0.63	-0.214	0.01	0.01	0.01	0.01	0.071	-0.295	-0.535	0.051	0.6	0.6
-1.73179	3.23569	20.635	-0.965	14.549	3.926	13.035	6.316	0.483	1.205	5.125	4.471	4.981	2.347	1.845	-1.855	-0.495	-0.213	0.596	0.106	0.594	0.111	-0.152	0.383	-0.661	0.115	0.6	0.6
-1.70001	3.45844	19.974	-1.626	13.888	4.041	12.374	6.431	0.317	1.533	3.868	4.577	3.726	2.351	1.854	-2.123	-0.431	-0.338	0.628	0.144	0.627	0.148	0	0	-0.642	-0.078	0.6	0.6
-1.85884	3.48508	19.332	-2.268	13.246	3.963	11.732	6.353	0.106	1.793	2.598	4.721	2.457	2.125	1.632	-2.201	-0.437	-0.343	0.656	0.099	0.654	0.104	-0.211	0.142	-0.656	-0.08	0.6	0.6
-2.02143	3.51201	18.676	-2.924	12.59	3.883	11.076	6.273	1.286	1.453	-0.113	4.217	1.147	1.941	2.056	-2.423	0.647	0.177	-0.557	-0.225	0.646	0.181	0	0	-0.668	-0.081	0.6	0.6
-2.18653	3.5399	18.008	-3.592	11.922	3.802	10.408	6.192	-0.029	1.195	-0.167	4.513	-0.224	2.2	1.679	-2.504	0.631	0.095	0.629	0.1	-0.656	-0.43	-0.083	0.089	-0.608	-0.247	0.6	0.6
-2.51008	3.392	17.4	-4.2	11.314	3.555	9.8	5.945	-1.268	0.853	-1.404	4.613	-0.176	2.383	1.332	-2.84	0.62	0.094	0.619	0.097	-0.686	0.094	0	0	-0.614	-0.131	0.6	0.6
-2.71838	3.36108	16.786	-4.814	10.7	3.424	9.186	5.814	-0.104	2.158	-2.502	5.186	-2.637	1.104	0.628	-2.971	-0.535	0.051	0.01	0.01	0.01	0.01	0.071	-0.295	-0.63	-0.214	0.6	0.6
-4.38086	2.29172	14.733	-6.867	8.346	2.304	7.133	4.41	3.069	-2.945	3.102	8.258	5.761	-3.918	-3.848	4.475	-0.472	-0.013	-0.469	0.035	-0.48	0.303	0.414	0.301	-0.624	-0.194	0.6	0.6
-4.65342	2.19943	14.109	-7.491	7.722	2.11	6.509	4.216	2.917	-3.126	2.947	8.293	5.617	-4.415	-4.077	3.98	-0.428	0.028	-0.474	0.037	-0.489	0.262	0.584	0.444	-0.546	-0.2	0.6	0.6
-4.92216	2.08843	13.563	-8.037	7.176	1.91	5.963	4.016	2.799	-3.354	2.875	8.33	5.56	-4.877	-4.314	3.336	-0.531	-0.01	-0.453	-0.271	-0.484	0.398	0.728	0.345	-0.554	-0.203	0.6	0.6
-5.19491	1.97573	13.009	-8.591	6.622	1.707	5.409	3.813	2.776	-3.547	2.774	8.059	5.961	2.788	-4.246	-5.478	-0.497	-0.1	-0.493	-0.052	0.661	0.338	-0.388	0.349	-0.653	-0.161	0.6	0.6
-5.43812	1.92117	12.356	-9.244	5.969	1.546	4.756	3.652	2.62	-3.608	2.614	8.007	4.647	2.289	-4.355	-5.988	-0.447	-0.017	-0.446	-0.012	0.645	0.286	-0.443	0.356	-0.713	-0.164	0.6	0.6
-5.69189	1.87339	11.643	-9.957	5.256	1.382	4.043	3.488	3.289	1.839	2.354	7.243	2.347	-4.507	-3.755	-6.508	0.682	0.235	0.01	0.01	0.01	0.01	0.01	0.01	-0.576	-0.08	0.6	0.6
-1.82224	5.73697	11.664	-9.936	2.375	0.112	4.064	7.355	0.033	-0.903	2.692	8.328	-3.069	2.945	-0.973	7.42	-0.469	0.035	-0.48	0.303	-0.624	-0.194	0.414	0.301	-0.472	-0.013	0.6	0.6
-1.89467	5.8009	11.192	-10.408	1.903	0.099	3.592	7.342	0.03	-0.951	2.7	8.631	-2.917	3.126	-1.289	7.106	-0.474	0.037	-0.489	0.262	-0.546	-0.2	0.584	0.444	-0.428	0.028	0.6	0.6
-1.92055	5.89867	10.764	-10.836	1.475	0.127	3.164	7.37	0.076	-0.96	2.761	8.893	-2.799	3.354	-1.523	6.69	-0.453	-0.271	-0.484	0.398	-0.554	-0.203	0.728	0.345	-0.531	-0.01	0.6	0.6
-1.99741	5.97522	10.233	-11.367	0.944	0.117	2.633	7.36	-0.002	-0.699	2.714	9.291	-2.776	3.547	-1.931	6.335	-0.493	-0.052	-0.388	0.349	-0.653	-0.161	0.661	0.338	-0.497	-0.1	0.6	0.6
-2.15998	5.95623	9.736	-11.864	0.447	0.017	2.136	7.26	-0.006	-0.747	2.605	9.64	-2.62	3.608	-2.38	5.897	-0.446	-0.012	-0.443	0.356	-0.713	-0.164	0.645	0.286	-0.447	-0.017	0.6	0.6
-2.23325	6.01209	9.289	-12.311	0	0	1.689	7.243	-0.007	-0.752	2.601	9.996	-2.354	3.755	-2.753	5.594	0.01	0.01	0.01	0.01	-0.576	-0.08	0.682	0.235	0.01	0.01	0.6	0.6
-0.923397	6.64535	11.631	-7.33437	2.335	0.263	4.031	8.258	-0.033	0.903	2.659	8.328	-3.102	3.848	-0.07	8.323	-0.472	-0.013	-0.48	0.303	-0.624	-0.194	0.414	0.301	-0.469	0.035	0.6	0.6
-0.947444	6.75679	11.162	-7.52537	1.866	0.298	3.562	8.293	-0.03	0.951	2.67	8.631	-2.947	4.077	-0.338	8.057	-0.428	0.028	-0.489	0.262	-0.546	-0.2	0.584	0.444	-0.474	0.037	0.6	0.6
-0.970121	6.87106	10.688	-7.70549	1.392	0.335	3.088	8.33	-0.076	0.96	2.685	8.893	-2.875	4.314	-0.563	7.65	-0.531	-0.01	-0.484	0.398	-0.554	-0.203	0.728	0.345	-0.453	-0.271	0.6	0.6
-1.29815	6.67389	10.235	-10.311	0.939	0.064	2.635	8.059	0.002	0.699	2.716	9.291	-2.774	4.246	-1.232	7.034	-0.497	-0.1	-0.388	0.349	-0.653	-0.161	0.661	0.338	-0.493	-0.052	0.6	0.6
-1.41222	6.70225	9.742	-11.217	0.446	0.012	2.142	8.007	0.006	0.747	2.611	9.64	-2.614	4.355	-1.633	6.644	-0.447	-0.017	-0.443	0.356	-0.713	-0.164	0.645	0.286	-0.446	-0.012	0.6	0.6
-1.48037	6.76295	9.296	-11.7583	0	0	1.696	7.995	0.007	0.752	2.608	9.996	-2.347	4.507	-2.001	6.346	0.01	0.01	0.01	0.01	-0.576	-0.08	0.682	0.235	0.01	0.01	0.6	0.6
-1.31684	7.24388	8.972	-9.43737	2.284	-1.668	1.372	8.328	-2.659	0.07	-2.692	7.355	-5.761	3.918	0.973	8.393	-0.469	0.035	-0.472	-0.013	-0.624	-0.194	0.414	0.301	-0.48	0.303	0.6	0.6
-1.55701	7.98162	8.492	-7.5107	1.804	-1.365	0.892	8.631	-2.67	0.338	-2.7	7.342	-5.617	4.415	1.289	8.395	-0.474	0.037	-0.428	0.028	-0.546	-0.2	0.584	0.444	-0.489	0.262	0.6	0.6
-1.84837	8.6865	8.003	-5.91868	1.315	-1.103	0.403	8.893	-2.685	0.563	-2.761	7.37	-5.56	4.877	1.523	8.213	-0.453	-0.271	-0.531	-0.01	-0.554	-0.203	0.728	0.345	-0.484	0.398	0.6	0.6
-1.99806	9.52286	7.519	-3.24144	0.831	-0.705	-0.081	9.291	-2.716	1.232	-2.714	7.36	-5.49	5.478	1.931	8.266	-0.493	-0.052	-0.497	-0.1	-0.653	-0.161	0.661	0.338	-0.388	0.349	0.6	0.6
-2.08812	10.2233	7.131	-1.84528	0.443	-0.356	-0.469	9.64	-2.611	1.633	-2.605	7.26	-5.225	5.988	2.38	8.277	-0.446	-0.012	-0.447	-0.017	-0.713	-0.164	0.645	0.286	-0.443	0.356	0.6	0.6
-2.23342	10.9805	6.688	-1.97368	0	0	-0.912	9.996	-2.608	2.001	-2.601	7.243	-4.955	6.508	2.753	8.347	0.01	0.01	0.01	0.01	-0.576	-0.08	0.682	0.235	0.01	0.01	0.6	0.6
-13.8402	2.15668	5.322	-2.38124	-13.307	-5.159	-2.278	-0.065	-3.65	-8.393	-6.342	7.355	-9.411	-4.475	-7.42	-8.323	-0.48	0.303	-0.472	-0.013	-0.624	-0.194	-0.469	0.035	0.414	0.301	0.6	0.6
-13.0707	2.08272	5.736	-2.29957	-12.893	-4.858	-1.864	0.236	-2.756	-8.395	-5.456	7.342	-8.373	-3.98	-7.106	-8.057	-0.489	0.262	-0.428	0.028	-0.546	-0.2	-0.474	0.037	0.584	0.444	0.6	0.6
-11.9658	1.9978	6.32	-2.2058	-12.309	-4.414	-1.28	0.68	-7.243	-3.336	-4.444	7.37	-1.683	-8.213	-6.69	-7.65	-0.554	-0.203	-0.531	-0.01	-0.484	0.398	-0.453	-0.271	0.728	0.345	0.6	0.6
-10.797	1.68345	7.048	-1.85872	-11.581	-4.069	-0.552	1.025	-5.961	-2.788	-3.185	7.36	-3.187	-7.034	-6.335	-8.266	-0.653	-0.161	-0.497	-0.1	-0.493	-0.052	-0.388	0.349	0.661	0.338	0.6	0.6
-9.71106	1.42278	7.709	-2.39039	-10.92	-3.731	0.109	1.363	-4.647	-2.289	-2.027	7.26	-2.033	-6.644	-5.897	-8.277	-0.713	-0.164	-0.447	-0.017	-0.446	-0.012	-0.443	0.356	0.645	0.286	0.6	0.6
-8.69517	1.1246	8.354	-3.49999	-10.275	-3.445	0.754	1.649	-3.289	-1.839	-0.935	7.243	-0.942	-6.346	-5.594	-8.347	-0.576	-0.08	0.01	0.01	0.01	0.01	0.01	0.01	0.682	0.235	0.6	0.6
-5.35883	1.78869	13.089	-8.511	6.6	0.967	5.489	3.639	7.899	-1.652	8.249	4.496	8.051	-2.412	-0.857	-3.163	0.606	0.025	0.617	0.079	0.607	0.02	0.602	-0.032	-0.652	-0.163	0.6	0.6
-5.60392	1.73197	12.437	-9.163	5.948	0.804	4.837	3.476	6.641	-1.84	6.98	4.575	6.792	-2.595	-1.099	-3.294	0.594	-0.021	0.645	-0.111	0.697	-0.078	0.374	-0.066	-0.561	-0.035	0.6	0.6
-5.70955	1.78841	11.876	-9.724	5.387	0.769	4.276	3.441	5.486	-1.854	5.774	4.464	5.534	-2.552	-1.023	-3.263	0.377	0.033	0.5	0.173	0.574	-0.163	0.633	-0.125	-0.714	-0.034	0.6	0.6
-5.83344	1.87079	11.162	-10.438	4.673	0.735	3.562	3.407	4.56	-1.23	4.395	5.328	4.246	-2.423	-1.921	-3.172	0.53	-0.015	0.531	0.027	0.535	0.114	0.538	0.109	-0.687	-0.169	0.6	0.6
-6.08894	1.81377	10.475	-11.125	3.986	0.566	2.875	3.238	3.343	-1.384	3.177	5.355	3.024	-2.706	-2.117	-3.45	0.631	0.029	0.627	0.022	0.507	-0.158	0.565	-0.121	-0.694	-0.082	0.6	0.6
-6.25831	1.8449	9.781	-11.3184	3.292	0.484	2.181	3.156	2.018	-1.495	1.856	5.377	1.823	-2.63	-2.221	-3.411	0.629	0.118	0.662	-0.07	0.577	0.156	0.567	0.016	-0.659	-0.13	0.6	0.6
-6.47128	1.82231	9.122	-11.1798	2.633	0.354	1.522	3.026	0.73	-1.743	0.535	5.307	0.587	-2.916	-2.281	-3.557	0.605	-0.063	0.457	0.028	0.557	0.019	0.559	0.015	-0.671	-0.132	0.6	0.6
-7.34041	2.28175	8.451	-11.041	1.962	0.222	0.851	2.894	-0.546	-1.812	-0.593	5.335	-0.641	-3.067	-2.441	-3.704	0.4	-0.012	0.31	0.123	0.592	-0.071	0.548	-0.029	-0.784	-0.087	0.6	0.6
-8.31458	2.90482	7.667	-11.2913	1.178	0.135	0.067	2.807	-1.73	-1.887	-1.687	5.458	-2.017	-3.083	-2.651	-3.762	0.652	0.114	0.541	-0.066	0.5	0.11	0.505	0.15	-0.693	-0.09	0.6	0.6
-9.18878	3.44247	6.974	-11.4321	0.485	0.045	-0.626	2.717	-3.075	-2.091	-2.921	5.392	-3.21	-3.283	-2.675	-4.002	0.635	0.024	0.487	-0.019	0.474	-0.154	0.524	-0.161	-0.485	-0.045	0.6	0.6
-9.78261	3.83673	6.489	-11.6411	0	0	-1.111	2.672	-4.195	-2.16	-3.893	5.373	-4.169	-3.174	-2.701	-3.886	0.437	0.074	0.35	0.163	0.436	0.068	0.622	-0.034	0.01	0.01	0.6	0.6
-9.304	7.15423	4.84	-16.76	-13.498	-1.125	-2.76	4.496	-0.35	-0.795	-0.198	6.051	-0.211	-2.306	-1.555	0.857	0.606	0.025	0.607	0.02	0.602	-0.032	-0.652	-0.163	0.617	0.079	0.6	0.6
-9.04742	6.67442	5.457	-16.143	-12.881	-1.046	-2.143	4.575	-0.339	-0.741	-0.188	6.071	-0.196	-2.195	-1.496	1.099	0.594	-0.021	0.697	-0.078	0.374	-0.066	-0.561	-0.035	0.645	-0.111	0.6	0.6
-8.42854	5.97924	6.102	-15.498	-12.236	-1.157	-1.498	4.464	-0.288	-0.831	-0.24	5.993	0.075	-2.24	-1.529	1.023	0.377	0.033	0.574	-0.163	0.633	-0.125	-0.714	-0.034	0.5	0.173	0.6	0.6
-7.68974	5.69939	6.602	-14.998	-11.736	-0.984	-0.998	4.637	-0.165	-0.691	-0.314	5.83	-0.058	-1.942	-1.193	1.23	0.531	0.027	0.535	0.114	0.538	0.109	-0.687	-0.169	0.53	-0.015	0.6	0.6
-7.10499	5.20437	7.132	-14.468	-11.206	-0.999	-0.468	4.622	-0.166	-0.733	-0.319	5.944	-0.066	-2.066	-1.322	1.384	0.627	0.022	0.507	-0.158	0.565	-0.121	-0.694	-0.082	0.631	0.029	0.6	0.6
-6.36195	4.66187	7.763	-13.837	-10.575	-0.97	0.163	4.651	-0.162	-0.726	-0.195	5.786	0	-1.916	-1.135	1.495	0.662	-0.07	0.577	0.156	0.567	0.016	-0.659	-0.13	0.629	0.118	0.6	0.6
-5.53217	4.21019	8.392	-13.208	-9.946	-0.852	0.792	4.769	-0.195	-0.538	-0.143	5.942	0.062	-1.814	-1.173	1.743	0.457	0.028	0.557	0.019	0.559	0.015	-0.671	-0.132	0.605	-0.063	0.6	0.6
-4.91055	3.59924	8.997	-12.603	-9.341	-0.915	1.397	4.706	-0.047	-0.629	-0.095	5.961	0.546	1.812	-1.255	-1.892	0.31	0.123	0.592	-0.071	-0.784	-0.087	0.548	-0.029	0.4	-0.012	0.6	0.6
-4.76866	3.44549	9.397	-12.203	-8.941	-0.927	1.797	4.694	0.043	-0.764	-0.287	5.89	-0.04	-1.875	-1.196	1.887	0.541	-0.066	0.5	0.11	0.505	0.15	-0.693	-0.09	0.652	0.114	0.6	0.6
-4.57257	3.45321	10.049	-11.551	-8.289	-0.813	2.449	4.808	0.154	-0.584	-0.135	6	0.107	-1.911	-1.192	2.091	0.487	-0.019	0.474	-0.154	0.524	-0.161	-0.485	-0.045	0.635	0.024	0.6	0.6
-4.46862	3.37371	10.684	-10.916	-7.654	-0.789	3.084	4.832	0.302	-0.541	0.026	5.846	0.218	-1.726	-1.014	2.16	0.35	0.163	0.436	0.068	0.622	-0.034	0.01	0.01	0.437	0.074	0.6	0.6
-4.33961	3.37648	11.121	-10.479	-7.217	-0.715	3.521	4.906	0.389	-0.63	0.027	5.914	0.033	-1.618	-1.008	-0.226	0.481	0.024	0.528	0.106	0.574	0.099	-0.563	-0.145	0.246	0.123	0.6	0.6
-4.18563	3.45938	11.367	-10.233	-6.971	-0.592	3.767	5.029	0.154	-0.531	-0.255	6.02	-0.295	-1.594	-0.991	0.042	0.614	0.017	0.748	0.05	0.611	0.095	-0.571	-0.105	0.47	-0.016	0.6	0.6
-4.14246	3.36677	11.837	-9.763	-6.501	-0.608	4.237	5.013	0.01	-0.564	-0.533	6.07	-0.436	-1.705	-1.057	0.131	0.058	0.171	0.641	0.011	0.513	0.14	-0.451	-0.196	0.66	0.149	0.6	0.6
-3.91037	3.40819	12.497	-9.103	-5.841	-0.459	4.897	5.162	0.612	-0.586	-0.514	6.081	-1.462	0.476	-0.919	-1.696	0.463	-0.02	0.541	0.016	-0.503	-0.198	0.491	-0.113	0.459	0.026	0.6	0.6
-3.82658	3.35937	12.956	-8.644	-5.382	-0.433	5.356	5.188	0.608	-0.54	-0.5	4.488	-0.596	-0.909	0.7	-1.557	0.511	0.105	-0.547	-0.07	0.577	0.013	0.58	0.008	0.324	0.116	0.6	0.6
-3.66979	3.42256	13.28	-8.32	-5.058	-0.317	5.68	5.304	0.421	-0.529	0.371	4.418	-0.849	-0.806	0.886	1.374	0.501	0.062	-0.512	-0.116	0.52	-0.068	-0.503	-0.119	0.624	-0.025	0.6	0.6
-3.61623	3.29585	13.904	-7.696	-4.434	-0.342	6.304	5.279	0.544	-0.616	-0.745	6.042	-0.697	-1.471	-0.763	1.468	0.537	0.016	0.562	0.055	0.522	0.093	-0.606	-0.162	0.615	-0.024	0.6	0.6
-3.5628	3.1716	14.519	-7.081	-3.819	-0.366	6.919	5.255	0.622	-0.656	-0.692	6.097	-0.604	-1.588	-0.842	1.606	0.535	0.142	0.556	0.094	0.589	-0.077	-0.613	-0.12	0.568	0.102	0.6	0.6
-3.38929	3.18102	15.087	-6.513	-3.251	-0.264	7.487	5.357	0.655	-0.696	-0.68	6.191	-0.625	-1.409	-0.834	1.828	0.478	0.017	0.455	-0.105	0.622	-0.078	-0.483	-0.169	0.292	-0.136	0.6	0.6
-3.48852	2.99742	15.379	-6.221	-2.959	-0.4	7.779	5.221	0.469	-0.849	-0.843	6.086	-0.955	-1.467	-0.865	1.002	0.514	0.016	0.616	-0.032	0.573	-0.034	-0.839	-0.299	0.471	0.105	0.6	0.6
-3.32423	3.02565	15.85	-5.75	-2.488	-0.295	8.25	5.326	0.426	-0.76	-0.988	6.054	-1.057	-1.328	-0.728	1.406	0.552	0.094	0.571	0.09	0.563	-0.034	-0.771	-0.105	0.59	0.139	0.6	0.6
-3.11094	3.06848	16.44	-5.16	-1.898	-0.156	8.84	5.465	0.464	-0.715	-0.969	6.144	-1.03	-1.155	-0.679	1.65	0.538	-0.028	0.588	-0.229	0.594	-0.036	-0.702	-0.068	0.573	-0.025	0.6	0.6
-3.0638	2.95008	17.013	-4.587	-1.325	-0.181	9.413	5.44	0.499	-0.712	-0.984	5.915	-1.051	-1.144	-0.475	1.693	0.492	0.014	0.627	0.008	0.625	0.002	-0.683	-0.236	0.371	0.145	0.6	0.6
-2.87209	3.03461	17.384	-4.216	-0.954	-0.036	9.784	5.585	0.378	-0.581	-1.24	5.923	-1.305	-1.001	-0.338	2.074	0.488	0.094	0.53	-0.223	0.606	-0.192	-0.643	-0.032	0.589	-0.226	0.6	0.6
-3.02394	2.7126	17.973	-3.627	-0.365	-0.262	10.373	5.359	0.479	-0.901	-1.181	5.7	-1.322	-1.035	-0.341	1.88	0.552	-0.11	0.528	-0.103	0.525	-0.108	-0.84	-0.199	0.365	0.262	0.6	0.6
-2.71599	2.91511	18.338	-3.262	0	0	10.738	5.621	0.292	-0.529	-1.344	5.597	-1.482	-0.665	0.024	2.341	0.01	0.01	0.01	0.01	0.01	0.01	-0.715	-0.034	0.01	0.01	0.6	0.6
-8.509	7.63224	5.19	-16.41	-12.856	-0.859	-2.41	5.291	0.152	-0.76	0.35	4.496	0.139	-1.511	0.795	1.652	0.607	0.02	0.617	0.079	0.602	-0.032	-0.652	-0.163	0.606	0.025	0.6	0.6
-7.92281	7.10838	5.796	-15.804	-12.25	-0.834	-1.804	5.316	0.151	-0.755	0.339	4.575	0.143	-1.454	0.741	1.84	0.697	-0.078	0.645	-0.111	0.374	-0.066	-0.561	-0.035	0.594	-0.021	0.6	0.6
-7.27164	6.5494	6.39	-15.21	-11.656	-0.855	-1.21	5.295	0.048	-0.698	0.288	4.464	0.363	-1.409	0.831	1.854	0.574	-0.163	0.5	0.173	0.633	-0.125	-0.714	-0.034	0.377	0.033	0.6	0.6
-6.81202	6.24095	6.767	-14.833	-11.279	-0.822	-0.833	5.328	-0.149	-0.502	0.165	4.637	0.107	-1.251	0.691	1.921	0.535	0.114	0.53	-0.015	0.538	0.109	-0.687	-0.169	0.531	0.027	0.6	0.6
-6.18414	5.78702	7.298	-14.302	-10.748	-0.795	-0.302	5.355	-0.153	-0.589	0.166	4.622	0.1	-1.333	0.733	2.117	0.507	-0.158	0.631	0.029	0.565	-0.121	-0.694	-0.082	0.627	0.022	0.6	0.6
-5.45263	5.24115	7.925	-13.675	-10.121	-0.773	0.325	5.377	-0.033	-0.409	0.162	4.651	0.162	-1.19	0.726	2.221	0.577	0.156	0.629	0.118	0.567	0.016	-0.659	-0.13	0.662	-0.07	0.6	0.6
-4.77351	4.57157	8.587	-13.013	-9.459	-0.843	0.987	5.307	0.195	0.538	0.052	5.942	0.257	-1.276	-0.635	2.281	0.605	-0.063	0.557	0.019	0.559	0.015	-0.671	-0.132	0.457	0.028	0.6	0.6
-4.22837	4.18567	9.044	-12.556	-9.002	-0.815	1.444	5.335	-0.048	-0.626	0.047	4.706	0.155	-1.263	0.629	2.441	0.592	-0.071	0.4	-0.012	0.548	-0.029	-0.784	-0.087	0.31	0.123	0.6	0.6
-4.01007	4.2165	9.354	-12.246	-8.692	-0.692	1.754	5.458	-0.33	-0.432	-0.043	4.694	-0.083	-1.111	0.764	2.651	0.5	0.11	0.652	0.114	0.505	0.15	-0.693	-0.09	0.541	-0.066	0.6	0.6
-4.00796	4.06231	9.895	-11.705	-8.151	-0.758	2.295	5.392	-0.154	0.584	-0.289	6	-0.047	-1.327	-0.608	2.675	0.635	0.024	0.474	-0.154	0.524	-0.161	-0.485	-0.045	0.487	-0.019	0.6	0.6
-3.96565	3.96393	10.382	-11.218	-7.664	-0.777	2.782	5.373	-0.276	-0.473	-0.302	4.832	-0.084	-1.185	0.541	2.701	0.436	0.068	0.437	0.074	0.622	-0.034	0.01	0.01	0.35	0.163	0.6	0.6
-3.75858	4.06988	10.732	-10.868	-7.314	-0.614	3.132	5.536	-0.362	-0.378	-0.389	4.906	-0.356	-0.988	0.63	0.404	0.528	0.106	0.246	0.123	0.574	0.099	-0.563	-0.145	0.481	0.024	0.6	0.6
-3.67402	4.01548	11.213	-10.387	-6.833	-0.59	3.613	5.56	-0.154	0.531	-0.409	6.02	-0.449	-1.063	-0.46	0.573	0.47	-0.016	0.748	0.05	0.611	0.095	-0.571	-0.105	0.614	0.017	0.6	0.6
-3.57972	3.9324	11.827	-9.773	-6.219	-0.573	4.227	5.577	-0.01	0.564	-0.543	6.07	-0.446	-1.141	-0.493	0.695	0.66	0.149	0.641	0.011	0.513	0.14	-0.451	-0.196	0.058	0.171	0.6	0.6
-3.40142	4.09394	11.885	-9.715	-6.161	-0.402	4.285	5.748	-0.612	0.586	-1.126	6.081	-0.901	-1.11	-0.333	1.062	0.459	0.026	0.541	0.016	0.491	-0.113	-0.503	-0.198	0.463	-0.02	0.6	0.6
-3.36313	3.99848	12.348	-9.252	-5.698	-0.422	4.748	5.728	-0.608	0.54	-1.204	6.097	-0.929	-1.017	-0.369	1.24	0.324	0.116	0.577	0.013	0.58	0.008	-0.547	-0.07	0.511	0.105	0.6	0.6
-3.19379	4.02018	12.859	-8.741	-5.187	-0.317	5.259	5.833	-0.421	0.529	-1.27	6.11	-0.998	-0.92	-0.277	1.415	0.624	-0.025	0.52	-0.068	0.744	-0.003	-0.512	-0.116	0.501	0.062	0.6	0.6
-3.06872	4.00052	13.36	-8.24	-4.686	-0.255	5.76	5.895	-0.544	0.616	-1.289	6.042	-1.241	-0.855	-0.147	1.593	0.615	-0.024	0.562	0.055	0.522	0.093	-0.57	-0.16	0.537	0.016	0.6	0.6
-2.98511	3.92899	13.897	-7.703	-4.149	-0.239	6.297	5.911	-0.622	0.656	-1.314	6.097	-1.226	-0.932	-0.186	2.262	0.568	0.102	0.556	0.094	0.589	-0.077	-0.613	-0.12	0.535	0.142	0.6	0.6
-2.77575	3.98378	14.432	-7.168	-3.614	-0.097	6.832	6.053	-0.655	0.696	-1.335	6.191	-1.28	-0.713	-0.138	2.524	0.292	-0.136	0.455	-0.105	0.622	-0.078	-0.483	-0.169	0.478	0.017	0.6	0.6
-2.69857	3.92287	14.91	-6.69	-3.136	-0.08	7.31	6.07	-0.469	0.849	-1.312	6.086	-1.424	-0.618	-0.016	1.851	0.471	0.105	0.616	-0.032	0.573	-0.034	-0.839	-0.299	0.514	0.016	0.6	0.6
-2.61786	3.85509	15.424	-6.176	-2.622	-0.064	7.824	6.086	-0.426	0.76	-1.414	6.054	-1.483	-0.568	0.032	2.166	0.59	0.139	0.571	0.09	0.563	-0.034	-0.771	-0.105	0.552	0.094	0.6	0.6
-2.45436	3.85911	15.976	-5.624	-2.07	0.03	8.376	6.18	-0.464	0.715	-1.433	6.144	-1.494	-0.44	0.036	2.365	0.573	-0.025	0.588	-0.229	0.594	-0.036	-0.702	-0.068	0.538	-0.028	0.6	0.6
-2.41463	3.74342	16.514	-5.086	-1.532	0.002	8.914	6.152	-0.499	0.712	-1.483	5.915	-1.55	-0.432	0.237	2.405	0.371	0.145	0.627	0.008	0.625	0.002	-0.683	-0.236	0.492	0.014	0.6	0.6
-2.33868	3.67722	17.006	-4.594	-1.04	0.016	9.406	6.166	-0.378	0.581	-1.618	5.923	-1.683	-0.42	0.243	2.655	0.589	-0.226	0.53	-0.223	0.606	-0.192	-0.643	-0.032	0.488	0.094	0.6	0.6
-2.18325	3.69168	17.494	-4.106	-0.552	0.11	9.894	6.26	-0.479	0.901	-1.66	5.7	-1.801	-0.134	0.56	2.781	0.365	0.262	0.528	-0.103	0.525	-0.108	-0.84	-0.199	0.552	-0.11	0.6	0.6
-2.22375	3.4917	18.046	-3.554	0	0	10.446	6.15	-0.292	0.529	-1.636	5.597	-1.774	-0.136	0.553	2.87	0.01	0.01	0.01	0.01	0.01	0.01	-0.715	-0.034	0.01	0.01	0.6	0.6
-7.749	8.5299	5.038	-16.562	-14.644	0.454	-2.562	6.051	-0.013	-0.751	-0.152	5.291	0.198	1.555	0.76	2.412	0.602	-0.032	0.606	0.025	0.617	0.079	-0.652	-0.163	0.607	0.02	0.6	0.6
-7.33868	8.00014	5.645	-15.955	-14.037	0.474	-1.955	6.071	-0.008	-0.699	-0.151	5.316	0.188	1.496	0.755	2.595	0.374	-0.066	0.594	-0.021	0.645	-0.111	-0.561	-0.035	0.697	-0.078	0.6	0.6
-6.62795	7.29087	6.342	-15.258	-13.34	0.396	-1.258	5.993	-0.048	0.698	0.315	6.704	0.24	1.529	-0.711	2.552	0.377	0.033	0.633	-0.125	0.5	0.173	-0.714	-0.034	0.574	-0.163	0.6	0.6
-6.14141	6.608	6.916	-14.684	-12.766	0.233	-0.684	5.83	0.149	0.502	0.256	6.579	0.314	1.193	-0.749	2.423	0.531	0.027	0.538	0.109	0.53	-0.015	-0.687	-0.169	0.535	0.114	0.6	0.6
-5.42201	6.23745	7.451	-14.149	-12.231	0.347	-0.149	5.944	0.153	0.589	0.253	6.688	0.319	1.322	-0.744	2.706	0.627	0.022	0.565	-0.121	0.631	0.029	-0.694	-0.082	0.507	-0.158	0.6	0.6
-5.00629	5.62026	7.958	-13.642	-11.724	0.189	0.358	5.786	0.033	0.409	0.195	6.567	0.195	1.135	-0.781	2.63	0.662	-0.07	0.567	0.016	0.629	0.118	-0.659	-0.13	0.577	0.156	0.6	0.6
-4.19735	5.25367	8.535	-13.065	-11.147	0.345	0.935	5.942	-0.052	0.635	0.205	6.583	0.143	1.173	-0.641	2.916	0.457	0.028	0.559	0.015	0.605	-0.063	-0.671	-0.132	0.557	0.019	0.6	0.6
-3.54805	4.7682	9.092	-12.508	-10.59	0.364	1.492	5.961	0.048	0.626	0.203	6.598	0.095	1.255	-0.637	3.067	0.31	0.123	0.548	-0.029	0.4	-0.012	-0.784	-0.087	0.592	-0.071	0.6	0.6
-3.53652	4.59471	9.684	-11.916	-9.998	0.293	2.084	5.89	0.33	0.432	0.247	6.569	0.287	1.196	-0.679	3.083	0.541	-0.066	0.505	0.15	0.652	0.114	-0.693	-0.09	0.5	0.11	0.6	0.6
-3.36357	4.62321	10.184	-11.416	-9.498	0.403	2.584	6	0.289	0.608	0.242	6.719	0.135	1.192	-0.719	3.283	0.487	-0.019	0.524	-0.161	0.635	0.024	-0.485	-0.045	0.474	-0.154	0.6	0.6
-3.4579	4.39195	10.658	-10.942	-9.024	0.249	3.058	5.846	0.276	0.473	0.192	6.558	-0.026	1.014	-0.712	3.174	0.35	0.163	0.622	-0.034	0.437	0.074	0.01	0.01	0.436	0.068	0.6	0.6
-3.33501	4.38888	11.094	-10.506	-8.588	0.317	3.494	5.914	0.362	0.378	0.006	6.524	-0.027	1.008	-0.61	0.782	0.481	0.024	0.574	0.099	0.246	0.123	-0.563	-0.145	0.528	0.106	0.6	0.6
-3.16253	4.40881	11.622	-9.978	-8.06	0.423	4.022	6.02	-0.04	-0.603	0.409	5.56	0.255	0.991	0.46	1.033	0.611	0.095	0.614	0.017	0.47	-0.016	-0.571	-0.105	0.748	0.05	0.6	0.6
-3.01836	4.33689	12.37	-9.23	-7.312	0.473	4.77	6.07	0.097	-0.648	0.543	5.577	0.533	1.057	0.493	1.188	0.513	0.14	0.058	0.171	0.66	0.149	-0.451	-0.196	0.641	0.011	0.6	0.6
-2.92666	4.24341	13.011	-8.589	-6.671	0.484	5.411	6.081	0.225	-0.777	0.514	5.162	1.126	0.333	0.919	1.395	0.491	-0.113	0.459	0.026	0.463	-0.02	-0.503	-0.198	0.541	0.016	0.6	0.6
-2.84254	4.17122	13.552	-8.048	-6.13	0.5	5.952	6.097	0.275	-0.648	0.596	5.188	1.204	0.369	0.909	1.609	0.58	0.008	0.324	0.116	0.511	0.105	-0.547	-0.07	0.577	0.013	0.6	0.6
-2.7569	4.09017	14.129	-7.471	-5.553	0.513	6.529	6.11	0.272	-0.643	0.849	5.304	1.27	0.277	0.806	1.692	0.744	-0.003	0.624	-0.025	0.501	0.062	-0.512	-0.116	0.52	-0.068	0.6	0.6
-2.75943	3.93741	14.649	-6.951	-5.033	0.445	7.049	6.042	0.048	-0.708	0.745	5.279	1.289	0.147	0.763	2.231	0.522	0.093	0.615	-0.024	0.537	0.016	-0.606	-0.162	0.562	0.055	0.6	0.6
-2.63368	3.90081	15.211	-6.389	-4.471	0.5	7.611	6.097	0.088	-0.746	0.692	5.255	1.314	0.186	0.842	2.448	0.589	-0.077	0.568	0.102	0.535	0.142	-0.613	-0.12	0.556	0.094	0.6	0.6
-2.46967	3.90418	15.767	-5.833	-3.915	0.594	8.167	6.191	0.055	-0.575	0.68	5.357	1.335	0.138	0.834	1.793	0.622	-0.078	0.292	-0.136	0.478	0.017	-0.662	-0.179	0.455	-0.105	0.6	0.6
-2.51739	3.72501	16.222	-5.378	-3.46	0.489	8.622	6.086	-0.112	-0.602	0.843	5.221	1.312	0.016	0.865	1.867	0.573	-0.034	0.471	0.105	0.514	0.016	-0.839	-0.299	0.616	-0.032	0.6	0.6
-2.47184	3.59261	16.838	-4.762	-2.844	0.457	9.238	6.054	-0.069	-0.6	0.988	5.326	1.414	-0.032	0.728	2.134	0.563	-0.034	0.59	0.139	0.552	0.094	-0.771	-0.105	0.571	0.09	0.6	0.6
-2.30995	3.58953	17.409	-4.191	-2.273	0.547	9.809	6.144	-0.061	-0.476	0.969	5.465	1.433	-0.036	0.679	2.329	0.594	-0.036	0.573	-0.025	0.538	-0.028	-0.702	-0.068	0.588	-0.229	0.6	0.6
-2.46492	3.26469	17.997	-3.603	-1.685	0.318	10.397	5.915	-0.067	-0.669	0.984	5.44	1.483	-0.237	0.475	2.168	0.625	0.002	0.371	0.145	0.492	0.014	-0.683	-0.236	0.627	0.008	0.6	0.6
-2.37798	3.17049	18.624	-2.976	-1.058	0.326	11.024	5.923	-0.065	-0.663	1.24	5.585	1.618	-0.243	0.338	2.412	0.606	-0.192	0.589	-0.226	0.488	0.094	-0.643	-0.032	0.53	-0.223	0.6	0.6
-2.53425	2.8611	19.154	-2.446	-0.528	0.103	11.554	5.7	-0.141	-0.694	1.181	5.359	1.66	-0.56	0.341	2.221	0.525	-0.108	0.365	0.262	0.552	-0.11	-0.84	-0.199	0.528	-0.103	0.6	0.6
-2.57078	2.67203	19.682	-1.918	0	0	12.082	5.597	-0.138	-0.689	1.344	5.621	1.636	-0.553	-0.024	2.317	0.01	0.01	0.01	0.01	0.01	0.01	-0.715	-0.034	0.01	0.01	0.6	0.6
-6.998	9.26913	5.051	-16.549	-14.769	0.516	-2.549	6.802	0.013	0.751	-0.139	5.291	0.211	2.306	1.511	3.163	0.607	0.02	0.606	0.025	0.617	0.079	-0.652	-0.163	0.602	-0.032	0.6	0.6
-6.63063	8.6919	5.653	-15.947	-14.167	0.484	-1.947	6.77	0.008	0.699	-0.143	5.316	0.196	2.195	1.454	3.294	0.697	-0.078	0.594	-0.021	0.645	-0.111	-0.561	-0.035	0.374	-0.066	0.6	0.6
-6.27341	8.28717	6.027	-15.573	-13.793	0.418	-1.573	6.704	-0.315	0.711	-0.363	5.295	-0.075	2.24	1.409	3.263	0.574	-0.163	0.377	0.033	0.5	0.173	-0.714	-0.034	0.633	-0.125	0.6	0.6
-5.6821	7.58886	6.66	-14.94	-13.16	0.293	-0.94	6.579	-0.256	0.749	-0.107	5.328	0.058	1.942	1.251	3.172	0.535	0.114	0.531	0.027	0.53	-0.015	-0.687	-0.169	0.538	0.109	0.6	0.6
-4.9643	7.21059	7.198	-14.402	-12.622	0.402	-0.402	6.688	-0.253	0.744	-0.1	5.355	0.066	2.066	1.333	3.45	0.507	-0.158	0.627	0.022	0.631	0.029	-0.694	-0.082	0.565	-0.121	0.6	0.6
-4.44595	6.57787	7.763	-13.837	-12.057	0.281	0.163	6.567	-0.195	0.781	-0.162	5.377	0	1.916	1.19	3.411	0.577	0.156	0.662	-0.07	0.629	0.118	-0.659	-0.13	0.567	0.016	0.6	0.6
-3.78833	6.08034	8.33	-13.27	-11.49	0.297	0.73	6.583	-0.205	0.641	-0.257	5.307	-0.062	1.814	1.276	3.557	0.557	0.019	0.457	0.028	0.605	-0.063	-0.671	-0.132	0.559	0.015	0.6	0.6
-3.14077	5.58905	8.889	-12.711	-10.931	0.312	1.289	6.598	-0.203	0.637	-0.155	5.335	-0.108	1.892	1.263	3.704	0.592	-0.071	0.31	0.123	0.4	-0.012	-0.784	-0.087	0.548	-0.029	0.6	0.6
-2.88862	5.31397	9.437	-12.163	-10.383	0.283	1.837	6.569	-0.247	0.679	0.083	5.458	0.04	1.875	1.111	3.762	0.5	0.11	0.541	-0.066	0.652	0.114	-0.693	-0.09	0.505	0.15	0.6	0.6
-2.67504	5.38165	9.942	-11.658	-9.878	0.433	2.342	6.719	-0.242	0.719	0.047	5.392	-0.107	1.911	1.327	4.002	0.474	-0.154	0.487	-0.019	0.635	0.024	-0.485	-0.045	0.524	-0.161	0.6	0.6
-2.77007	5.13524	10.466	-11.134	-9.354	0.272	2.866	6.558	-0.192	0.712	0.084	5.373	-0.218	1.726	1.185	3.886	0.436	0.068	0.35	0.163	0.437	0.074	0.01	0.01	0.622	-0.034	0.6	0.6
-2.72576	4.99986	11.088	-10.512	-8.732	0.238	3.488	6.524	-0.006	0.61	0.356	5.536	-0.033	1.618	0.988	1.392	0.528	0.106	0.481	0.024	0.246	0.123	-0.563	-0.145	0.574	0.099	0.6	0.6
-2.55449	5.00529	11.662	-9.938	-8.158	0.337	4.062	6.623	0.04	0.603	0.449	5.56	0.295	1.594	1.063	1.636	0.748	0.05	0.614	0.017	0.47	-0.016	-0.571	-0.105	0.611	0.095	0.6	0.6
-2.38257	5.0007	12.273	-9.327	-7.547	0.432	4.673	6.718	-0.097	0.648	0.446	5.577	0.436	1.705	1.141	1.836	0.641	0.011	0.058	0.171	0.66	0.149	-0.451	-0.196	0.513	0.14	0.6	0.6
-2.17798	5.05708	12.786	-8.814	-7.034	0.572	5.186	6.858	-0.225	0.777	0.901	5.748	0.289	1.696	1.11	2.172	0.541	0.016	0.463	-0.02	0.459	0.026	-0.503	-0.198	0.491	-0.113	0.6	0.6
-2.22917	4.86405	13.277	-8.323	-6.543	0.459	5.677	6.745	-0.275	0.648	0.929	5.728	0.321	1.557	1.017	2.257	0.577	0.013	0.511	0.105	0.324	0.116	-0.547	-0.07	0.58	0.008	0.6	0.6
-2.14814	4.77751	13.857	-7.743	-5.963	0.467	6.257	6.753	-0.272	0.643	0.998	5.833	0.577	1.449	0.92	2.335	0.52	-0.068	0.501	0.062	0.624	-0.025	-0.512	-0.116	0.744	-0.003	0.6	0.6
-2.05747	4.65324	14.601	-6.999	-5.219	0.464	7.001	6.75	-0.048	0.708	1.241	5.895	0.697	1.471	0.855	2.448	0.562	0.055	0.537	0.016	0.615	-0.024	-0.57	-0.16	0.522	0.093	0.6	0.6
-1.89875	4.66115	15.123	-6.477	-4.697	0.557	7.523	6.843	-0.088	0.746	1.226	5.911	0.604	1.588	0.932	3.194	0.556	0.094	0.535	0.142	0.568	0.102	-0.613	-0.12	0.589	-0.077	0.6	0.6
-1.9016	4.48814	15.712	-5.888	-4.108	0.48	8.112	6.766	-0.055	0.575	1.28	6.053	0.625	1.409	0.713	2.368	0.455	-0.105	0.478	0.017	0.292	-0.136	-0.662	-0.179	0.622	-0.078	0.6	0.6
-1.90129	4.30876	16.334	-5.266	-3.486	0.402	8.734	6.688	0.112	0.602	1.424	6.07	0.955	1.467	0.618	2.469	0.616	-0.032	0.514	0.016	0.471	0.105	-0.839	-0.299	0.573	-0.034	0.6	0.6
-1.86315	4.18136	16.907	-4.693	-2.913	0.368	9.307	6.654	0.069	0.6	1.483	6.086	1.057	1.328	0.568	2.734	0.571	0.09	0.552	0.094	0.59	0.139	-0.771	-0.105	0.563	-0.034	0.6	0.6
-1.82627	4.05559	17.47	-4.13	-2.35	0.334	9.87	6.62	0.061	0.476	1.03	5.465	1.494	0.44	1.155	2.805	0.588	-0.229	0.573	-0.025	0.538	-0.028	-0.702	-0.068	0.594	-0.036	0.6	0.6
-1.78748	3.92277	18.064	-3.536	-1.756	0.298	10.464	6.584	0.067	0.669	1.051	5.44	1.55	0.432	1.144	2.837	0.627	0.008	0.371	0.145	0.492	0.014	-0.683	-0.236	0.625	0.002	0.6	0.6
-1.70679	3.82289	18.689	-2.911	-1.131	0.3	11.089	6.586	0.065	0.663	1.305	5.585	1.683	0.42	1.001	3.075	0.53	-0.223	0.589	-0.226	0.488	0.094	-0.643	-0.032	0.606	-0.192	0.6	0.6
-1.8225	3.53212	19.295	-2.305	-0.525	0.108	11.695	6.394	0.141	0.694	1.322	5.359	1.801	0.134	1.035	2.915	0.528	-0.103	0.365	0.262	0.552	-0.11	-0.84	-0.199	0.525	-0.108	0.6	0.6
-1.8644	3.33854	19.82	-1.78	0	0	12.22	6.286	0.138	0.689	1.482	5.621	1.774	0.136	0.665	3.006	0.01	0.01	0.01	0.01	0.01	0.01	-0.715	-0.034	0.01	0.01	0.6	0.6
-3.25625	1.93947	19.845	-1.755	13.458	4.067	12.245	4.891	-0.175	-0.729	0.526	6.004	9.37	1.653	-1.113	-1.053	-0.569	-0.129	-0.421	0.022	-0.694	-0.082	0.507	-0.158	-0.418	-0.063	0.6	0.6
-3.37188	1.9446	19.427	-2.173	13.04	4.004	11.827	4.828	-0.024	-0.663	0.529	6.026	9.646	1.672	-1.198	-0.958	-0.616	-0.09	-0.391	-0.098	-0.659	-0.13	0.577	0.156	-0.464	-0.102	0.6	0.6
-3.5323	1.91823	18.963	-2.637	12.576	3.902	11.363	4.726	0.128	-0.675	0.456	5.928	9.841	1.7	-1.202	-0.581	-0.544	0.024	-0.829	-0.037	-0.671	-0.132	0.457	0.028	-0.512	-0.181	0.6	0.6
-3.77776	1.82069	18.451	-3.149	12.064	3.721	10.851	4.545	0.16	-0.88	0.773	5.891	9.407	-0.79	-1.346	-0.161	-0.603	-0.214	-0.573	-0.213	0.31	0.123	0.4	-0.012	-0.517	-0.104	0.6	0.6
-3.94685	1.80096	17.934	-3.666	11.547	3.617	10.334	4.441	0.246	-0.77	0.829	5.678	8.25	-1.449	-1.237	-0.253	-0.491	-0.182	-0.455	-0.141	0.5	0.11	0.652	0.114	-0.646	-0.103	0.6	0.6
-4.13118	1.80326	17.288	-4.312	10.901	3.514	9.688	4.338	0.091	-0.691	0.638	5.537	7.239	-0.47	-1.199	-1.662	-0.537	-0.143	-0.542	-0.058	0.635	0.024	0.474	-0.154	-0.538	-0.148	0.6	0.6
-4.34692	1.74295	16.75	-4.85	10.363	3.366	9.15	4.19	0.09	-0.696	0.642	5.479	6.066	-0.642	-1.289	-1.656	-0.467	-0.229	-0.564	-0.347	0.437	0.074	0.436	0.068	-0.504	-0.152	0.6	0.6
-4.56237	1.6731	16.246	-5.354	9.859	3.214	8.646	4.038	0.053	-0.619	0.702	5.132	5.125	-0.868	-1.094	-1.876	-0.514	-0.191	-0.563	-0.145	0.246	0.123	0.528	0.106	-0.514	-0.195	0.6	0.6
-4.82208	1.56188	15.732	-5.868	9.345	3.019	8.132	3.843	0.053	-0.623	0.751	4.987	4.365	-1.186	-1.144	-2.177	-0.519	-0.152	-0.571	-0.105	0.47	-0.016	0.748	0.05	-0.519	-0.157	0.6	0.6
-5.04442	1.48948	15.213	-6.387	8.826	2.862	7.613	3.686	0.053	-0.628	0.803	4.882	3.376	-1.327	-1.196	-2.384	-0.53	-0.196	-0.451	-0.196	0.66	0.149	0.641	0.011	-0.535	-0.285	0.6	0.6
-5.39678	1.29169	14.678	-6.922	8.291	2.577	7.078	3.401	0.048	-0.717	0.719	4.686	2.181	-1.761	-1.285	-2.68	-0.445	-0.116	-0.503	-0.198	0.459	0.026	0.541	0.016	-0.585	-0.247	0.6	0.6
-5.71743	1.14004	14.093	-6.99412	7.706	2.33	6.493	3.154	-0.092	-0.848	0.637	4.488	1.137	-2.034	-1.334	-2.943	-0.582	-0.072	-0.547	-0.07	0.324	0.116	0.577	0.013	-0.588	-0.123	0.6	0.6
-5.91446	1.11288	13.505	-6.82752	7.118	2.207	5.905	3.031	-0.098	-0.899	0.596	4.418	0.225	-2.273	-1.387	-2.802	-0.503	-0.119	-0.512	-0.116	0.624	-0.025	0.501	0.062	-0.412	-0.083	0.6	0.6
-6.04933	1.09704	13.093	-6.73031	6.706	2.124	5.493	2.948	-0.007	-0.863	0.696	4.302	-0.811	-2.331	-1.354	-2.947	-0.606	-0.162	-0.57	-0.16	0.615	-0.024	0.537	0.016	-0.656	-0.213	0.6	0.6
-6.34492	0.990969	12.437	-6.07956	6.05	1.911	4.837	2.735	-0.057	-0.914	0.61	4.142	-2.082	-2.52	-1.407	-3.176	-0.613	-0.12	-0.572	-0.075	0.568	0.102	0.535	0.142	-0.663	-0.128	0.6	0.6
-6.55639	0.971038	11.774	-5.95729	5.387	1.783	4.174	2.607	-0.107	-0.922	0.519	4.067	-3.313	-2.75	-1.46	-3.446	-0.483	-0.169	-0.504	-0.343	0.292	-0.136	0.478	0.017	-0.438	-0.176	0.6	0.6
-6.78754	0.866432	11.336	-5.31553	4.949	1.607	3.736	2.431	-0.062	-0.929	0.585	3.724	-4.043	-2.79	-1.293	-3.639	-0.584	-0.126	-0.596	-0.169	0.471	0.105	0.514	0.016	-0.58	-0.044	0.6	0.6
-6.90456	0.916972	10.756	-5.6256	4.369	1.563	3.156	2.387	-0.058	-0.847	0.601	3.555	3.676	-2.883	-1.168	-2.939	-0.592	-0.128	-0.652	-0.125	0.587	0.117	0.59	0.139	-0.595	-0.135	0.6	0.6
-7.11447	0.878957	10.161	-5.39237	3.774	1.428	2.561	2.252	-0.061	-0.854	0.658	3.43	2.494	-3.135	-1.178	-2.893	-0.553	-0.13	-0.566	-0.174	0.629	0.112	0.397	-0.013	-0.605	-0.137	0.6	0.6
-7.32764	0.840572	9.556	-5.15688	3.169	1.291	1.956	2.115	-0.113	-0.861	0.619	3.256	1.26	-3.384	-1.141	-3.017	-0.564	-0.178	-0.622	-0.131	0.665	0.064	0.448	-0.015	-0.509	-0.093	0.6	0.6
-7.53797	0.869952	9.047	-5.09533	2.66	1.198	1.447	2.022	-0.058	-0.776	0.732	3.125	0.086	-3.541	-1.103	-3.095	-0.573	-0.18	-0.637	-0.179	0.654	0.063	0.453	0.08	-0.48	-0.279	0.6	0.6
-8.36014	1.02569	8.567	-3.86367	2.18	0.919	0.967	1.743	0.035	-0.875	0.889	2.946	-1.048	-3.883	-1.203	-3.454	-0.481	-0.229	-0.495	-0.276	0.504	0.156	0.493	-0.017	-0.634	-0.191	0.6	0.6
-9.26858	1.4089	7.933	-3.3259	1.546	0.728	0.333	1.552	-0.118	-0.837	0.75	2.67	2.258	-3.628	-1.118	-4.23	-0.541	-0.233	-0.553	-0.233	0.38	-0.013	0.635	0.06	-0.544	-0.239	0.6	0.6
-10.1232	1.6626	7.389	-2.40364	1.002	0.489	-0.211	1.313	-0.121	-0.843	0.759	2.437	1.334	-3.854	-1.124	-4.625	-0.495	-0.236	-0.56	-0.237	0.503	0.215	0.609	0.114	-0.502	-0.29	0.6	0.6
-10.9812	1.82726	6.887	-2.01752	0.5	0.199	-0.713	1.023	-0.128	-0.897	0.817	2.2	0.329	-4.359	-1.177	-5.029	-0.518	-0.429	-0.248	-0.334	0.413	-0.154	0.706	0.106	-0.5	-0.199	0.6	0.6
-11.746	2.08111	6.387	-2.2978	0	0	-1.213	0.824	-0.11	-0.667	0.565	1.866	-0.584	-4.404	-1.042	-5.334	0.01	0.01	0.01	0.01	0.424	0.031	0.63	-0.029	0.01	0.01	0.6	0.6
-2.50522	2.63994	20.02	-1.58	13.523	4.129	12.42	5.62	0.175	0.729	0.701	6.004	9.545	2.382	-0.384	-0.324	-0.418	-0.063	-0.421	0.022	-0.694	-0.082	0.507	-0.158	-0.569	-0.129	0.6	0.6
-2.70586	2.60369	19.451	-2.149	12.954	4	11.851	5.491	0.024	0.663	0.553	6.026	9.67	2.335	-0.535	-0.295	-0.464	-0.102	-0.391	-0.098	-0.659	-0.13	0.577	0.156	-0.616	-0.09	0.6	0.6
-2.87341	2.61409	18.835	-2.765	12.338	3.91	11.235	5.401	0.328	-0.527	-0.128	4.726	9.713	2.375	0.675	0.094	-0.829	-0.037	-0.512	-0.181	-0.671	-0.132	0.457	0.028	-0.544	0.024	0.6	0.6
-2.9179	2.72677	18.291	-3.309	11.794	3.934	10.691	5.425	0.613	-0.466	-0.16	4.545	9.199	-0.536	0.88	0.09	-0.573	-0.213	-0.517	-0.104	0.592	-0.071	0.31	0.123	-0.603	-0.214	0.6	0.6
-3.20782	2.61106	17.688	-3.912	11.191	3.72	10.088	5.211	0.583	-0.467	-0.246	4.441	8.004	-0.679	0.77	0.517	-0.455	-0.141	-0.646	-0.103	0.5	0.11	0.652	0.114	-0.491	-0.182	0.6	0.6
-3.45164	2.50909	17.197	-4.403	10.7	3.538	9.597	5.029	-0.091	0.691	0.547	5.537	7.013	-0.971	-0.508	0.221	-0.538	-0.148	-0.542	-0.058	0.474	-0.154	0.635	0.024	-0.537	-0.143	0.6	0.6
-3.66225	2.45362	16.66	-4.94	10.163	3.395	9.06	4.886	-0.09	0.696	0.552	5.479	5.976	0.054	-0.593	-0.96	-0.504	-0.152	-0.564	-0.347	0.437	0.074	0.436	0.068	-0.467	-0.229	0.6	0.6
-3.95004	2.30074	16.193	-5.407	9.696	3.166	8.593	4.657	-0.053	0.619	0.649	5.132	5.072	-0.249	-0.475	-1.257	-0.514	-0.195	-0.563	-0.145	0.246	0.123	0.528	0.106	-0.514	-0.191	0.6	0.6
-4.20575	2.19352	15.679	-5.921	9.182	2.975	8.079	4.466	-0.053	0.623	0.698	4.987	4.057	-1.554	-0.521	-0.563	-0.519	-0.157	-0.571	-0.105	0.748	0.05	0.47	-0.016	-0.519	-0.152	0.6	0.6
-4.4231	2.12612	15.16	-6.44	8.663	2.823	7.56	4.314	-0.053	0.628	0.75	4.882	2.79	-1.756	-0.568	-0.699	-0.535	-0.285	-0.451	-0.196	0.641	0.011	0.66	0.149	-0.53	-0.196	0.6	0.6
-4.68582	2.01651	14.63	-6.97	8.133	2.627	7.03	4.118	-0.048	0.717	0.671	4.686	2.133	-1.044	-0.568	-1.963	-0.585	-0.247	-0.503	-0.198	0.459	0.026	0.541	0.016	-0.445	-0.116	0.6	0.6
-4.85785	1.97304	14.185	-7.415	7.688	2.511	6.585	4.002	0.092	0.848	0.729	4.488	1.229	-1.186	-0.486	-2.095	-0.588	-0.123	-0.547	-0.07	0.324	0.116	0.577	0.013	-0.582	-0.072	0.6	0.6
-5.00312	1.99591	13.603	-7.997	7.106	2.439	6.003	3.93	0.694	-0.488	0.098	3.031	0.323	-1.374	0.899	-1.903	-0.512	-0.116	-0.412	-0.083	0.624	-0.025	0.501	0.062	-0.503	-0.119	0.6	0.6
-5.18545	1.9589	13.1	-8.5	6.603	2.32	5.5	3.811	0.703	-0.491	0.007	2.948	-0.804	-1.468	0.863	-2.084	-0.57	-0.16	-0.656	-0.213	0.615	-0.024	0.537	0.016	-0.606	-0.162	0.6	0.6
-5.42375	1.89568	12.494	-9.106	5.997	2.158	4.894	3.649	0.667	-0.493	0.057	2.735	-2.025	-1.606	0.914	-2.262	-0.572	-0.075	-0.663	-0.128	0.568	0.102	0.535	0.142	-0.613	-0.12	0.6	0.6
-5.62092	1.8756	11.881	-9.719	5.384	2.038	4.281	3.529	0.626	-0.538	0.107	2.607	-2.551	-2.524	0.922	-1.828	-0.504	-0.343	-0.438	-0.176	0.478	0.017	0.292	-0.136	-0.483	-0.169	0.6	0.6
-5.85073	1.78533	11.398	-10.202	4.901	1.869	3.798	3.36	0.647	-0.364	0.062	2.431	-3.981	-1.861	0.929	-2.71	-0.596	-0.169	-0.58	-0.044	0.471	0.105	0.514	0.016	-0.584	-0.126	0.6	0.6
-6.05026	1.75452	10.814	-10.7639	4.317	1.743	3.214	3.234	0.659	-0.321	0.058	2.387	3.734	-2.036	0.847	-2.852	-0.652	-0.125	-0.595	-0.135	0.587	0.117	0.552	0.094	-0.592	-0.128	0.6	0.6
-6.25279	1.72301	10.222	-10.5706	3.725	1.615	2.622	3.106	0.719	-0.324	0.061	2.252	2.555	-2.281	0.854	-3.074	-0.566	-0.174	-0.605	-0.137	0.629	0.112	0.538	-0.028	-0.553	-0.13	0.6	0.6
-6.45241	1.68315	9.669	-10.3261	3.172	1.485	2.069	2.976	0.732	-0.28	0.113	2.115	1.373	-2.523	0.861	-2.156	-0.622	-0.131	-0.509	-0.093	0.665	0.064	0.448	-0.015	-0.564	-0.178	0.6	0.6
-6.70142	1.59709	9.105	-9.79807	2.608	1.307	1.505	2.798	0.058	0.776	0.79	3.125	0.144	-2.765	-0.327	-2.319	-0.48	-0.279	-0.637	-0.179	0.654	0.063	0.453	0.08	-0.573	-0.18	0.6	0.6
-7.52475	1.93239	8.532	-9.26677	2.035	1.127	0.932	2.618	-0.035	0.875	0.854	2.946	-1.083	-3.008	-0.328	-2.579	-0.634	-0.191	-0.495	-0.276	0.504	0.156	0.493	-0.017	-0.481	-0.229	0.6	0.6
-8.29805	2.13903	8.051	-8.34287	1.554	0.898	0.451	2.389	0.118	0.837	0.868	2.67	2.376	-2.791	-0.281	-3.393	-0.544	-0.239	-0.553	-0.233	0.38	-0.013	0.635	0.06	-0.541	-0.233	0.6	0.6
-9.14324	2.39601	7.51	-7.45442	1.013	0.665	-0.09	2.156	0.121	0.843	0.88	2.437	1.455	-3.011	-0.281	-3.782	-0.502	-0.29	-0.56	-0.237	0.503	0.215	0.609	0.114	-0.495	-0.236	0.6	0.6
-9.93939	2.60833	7.015	-6.50156	0.518	0.429	-0.585	1.92	0.128	0.897	0.945	2.2	0.457	-3.462	-0.28	-4.132	-0.5	-0.199	-0.248	-0.334	0.413	-0.154	0.706	0.106	-0.518	-0.429	0.6	0.6
-10.9546	2.64849	6.497	-4.38766	0	0	-1.103	1.491	0.11	0.667	0.675	1.866	-0.474	-3.737	-0.375	-4.667	0.01	0.01	0.01	0.01	0.424	0.031	0.63	-0.029	0.01	0.01	0.6	0.6
-2.20948	3.1382	19.319	-2.281	13.497	4.138	11.719	6.004	-0.701	0.384	-0.526	4.891	8.844	2.766	1.113	0.06	-0.569	-0.129	-0.418	-0.063	-0.694	-0.082	0.507	-0.158	-0.421	0.022	0.6	0.6
-2.24048	3.22883	18.898	-2.702	13.076	4.16	11.298	6.026	-0.553	0.535	-0.529	4.828	9.117	2.87	1.198	0.24	-0.616	-0.09	-0.464	-0.102	-0.659	-0.13	0.577	0.156	-0.391	-0.098	0.6	0.6
-2.38771	3.19456	18.507	-3.093	12.685	4.062	10.907	5.928	-0.328	0.527	-0.456	4.726	9.385	2.902	1.202	0.621	-0.544	0.024	-0.512	-0.181	-0.671	-0.132	0.457	0.028	-0.829	-0.037	0.6	0.6
-2.52908	3.29269	17.678	-3.922	11.856	4.025	10.078	5.891	-0.613	0.466	-0.773	4.545	8.586	-0.07	1.346	0.556	-0.603	-0.214	-0.517	-0.104	0.592	-0.071	0.31	0.123	-0.573	-0.213	0.6	0.6
-2.81422	3.17308	17.105	-4.495	11.283	3.812	9.505	5.678	-0.583	0.467	-0.829	4.441	7.421	-0.212	1.237	-0.891	-0.491	-0.182	-0.646	-0.103	0.5	0.11	0.505	0.15	-0.455	-0.141	0.6	0.6
-3.0125	3.10625	16.65	-4.95	10.828	3.671	9.05	5.537	-0.547	0.508	-0.638	4.338	6.466	-0.463	1.199	0.729	-0.537	-0.143	-0.538	-0.148	0.474	-0.154	0.635	0.024	-0.542	-0.058	0.6	0.6
-3.13874	3.1366	16.108	-5.492	10.286	3.613	8.508	5.479	-0.552	0.593	-0.642	4.19	5.45	-0.367	1.289	0.647	-0.467	-0.229	-0.504	-0.152	0.436	0.068	0.437	0.074	-0.564	-0.347	0.6	0.6
-3.55675	2.88153	15.544	-6.056	9.722	3.266	7.944	5.132	-0.649	0.475	-0.702	4.038	4.423	0.226	1.094	-0.782	-0.514	-0.191	-0.514	-0.195	0.246	0.123	0.528	0.106	-0.563	-0.145	0.6	0.6
-3.77263	2.8283	14.981	-6.619	9.159	3.121	7.381	4.987	-0.698	0.521	-0.751	3.843	3.359	-1.033	1.144	-0.042	-0.519	-0.152	-0.519	-0.157	0.748	0.05	0.47	-0.016	-0.571	-0.105	0.6	0.6
-3.94952	2.81637	14.41	-7.19	8.588	3.016	6.81	4.882	-0.75	0.568	-0.803	3.686	2.04	-1.188	1.196	-0.131	-0.53	-0.196	-0.535	-0.285	0.641	0.011	0.66	0.149	-0.451	-0.196	0.6	0.6
-4.2023	2.69388	13.959	-7.641	8.137	2.82	6.359	4.686	-0.671	0.568	-0.719	3.401	1.462	-0.476	1.285	-1.395	-0.445	-0.116	-0.585	-0.247	0.459	0.026	0.541	0.016	-0.503	-0.198	0.6	0.6
-4.46363	2.57787	13.456	-8.144	7.634	2.622	5.856	4.488	0.5	-0.7	-0.729	4.002	-0.637	1.334	0.486	-1.609	0.324	0.116	-0.582	-0.072	-0.588	-0.123	0.577	0.013	-0.547	-0.07	0.6	0.6
-4.6025	2.59703	12.909	-8.691	7.087	2.552	5.309	4.418	-0.694	0.488	-0.371	5.304	0.05	-1.415	-0.886	1.387	-0.503	-0.119	0.624	-0.025	0.501	0.062	-0.412	-0.083	-0.512	-0.116	0.6	0.6
-4.78296	2.56449	12.397	-9.203	6.575	2.436	4.797	4.302	-0.703	0.491	-0.696	2.948	-1.507	-0.977	1.354	-1.593	-0.606	-0.162	-0.656	-0.213	0.615	-0.024	0.537	0.016	-0.57	-0.16	0.6	0.6
-5.01472	2.4974	11.827	-9.773	6.005	2.276	4.227	4.142	-0.667	0.493	-0.61	2.735	-2.07	-1.769	1.407	-1.113	-0.613	-0.12	-0.663	-0.128	0.535	0.142	0.568	0.102	-0.572	-0.075	0.6	0.6
-5.16174	2.51564	11.255	-10.345	5.433	2.201	3.655	4.067	-0.626	0.538	-0.519	2.607	-3.177	-1.986	1.46	-1.29	-0.483	-0.169	-0.438	-0.176	0.478	0.017	0.292	-0.136	-0.504	-0.343	0.6	0.6
-5.56819	2.25479	10.751	-10.849	4.929	1.858	3.151	3.724	-0.647	0.364	-0.585	2.431	4.427	-1.434	1.293	-2.346	-0.584	-0.126	-0.58	-0.044	0.756	0.112	0.514	0.016	-0.596	-0.169	0.6	0.6
-5.81223	2.18294	10.155	-11.445	4.333	1.689	2.555	3.555	-0.659	0.321	-0.601	2.387	3.075	-1.715	1.168	-2.531	-0.592	-0.128	-0.595	-0.135	0.587	0.117	0.552	0.094	-0.652	-0.125	0.6	0.6
-6.01931	2.16421	9.503	-12.097	3.681	1.564	1.903	3.43	-0.719	0.324	-0.658	2.252	1.836	-1.957	1.178	-1.715	-0.553	-0.13	-0.605	-0.137	0.629	0.112	0.397	-0.013	-0.566	-0.174	0.6	0.6
-6.42845	2.20358	8.937	-12.663	3.115	1.39	1.337	3.256	-0.732	0.28	-0.619	2.115	0.641	-2.243	1.141	-1.876	-0.564	-0.178	-0.509	-0.093	0.665	0.064	0.448	-0.015	-0.622	-0.131	0.6	0.6
-7.26331	2.63592	8.315	-12.5942	2.493	1.259	0.715	3.125	-0.79	0.327	-0.732	2.022	-0.646	-2.438	1.103	-1.992	-0.573	-0.18	-0.48	-0.279	0.654	0.063	0.453	0.08	-0.637	-0.179	0.6	0.6
-8.16314	3.03386	7.678	-12.133	1.856	1.08	0.078	2.946	-0.854	0.328	-0.889	1.743	-1.937	-2.68	1.203	-2.251	-0.481	-0.229	-0.634	-0.191	0.504	0.156	0.493	-0.017	-0.495	-0.276	0.6	0.6
-8.99928	3.20618	7.183	-10.9348	1.361	0.804	-0.417	2.67	-0.868	0.281	-0.75	1.552	1.508	-2.51	1.118	-3.068	-0.541	-0.233	-0.544	-0.239	0.38	-0.013	0.85	0.2	-0.553	-0.233	0.6	0.6
-9.85805	3.47403	6.63	-10.0583	0.808	0.571	-0.97	2.437	-0.88	0.281	-0.759	1.313	0.575	-2.73	1.124	-3.501	-0.495	-0.236	-0.502	-0.29	0.503	0.215	0.609	0.114	-0.56	-0.237	0.6	0.6
-10.7287	3.74422	6.07	-9.16436	0.248	0.334	-1.53	2.2	-0.945	0.28	-0.817	1.023	-0.488	-3.182	1.177	-3.852	-0.518	-0.429	-0.5	-0.199	0.413	-0.154	0.706	0.106	-0.248	-0.334	0.6	0.6
-11.3434	3.63483	5.822	-7.36328	0	0	-1.778	1.866	-0.675	0.375	-0.565	0.824	-1.149	-3.362	1.042	-4.292	0.01	0.01	0.01	0.01	0.424	0.031	0.63	-0.029	0.01	0.01	0.6	0.6
-3.78976	1.36811	19.976	-1.624	15.419	1.709	12.376	4.341	4.765	-1.756	4.853	6.843	5.457	-0.914	-2.502	-1.57	0.556	0.094	0.589	-0.077	0.568	0.102	0.535	0.142	-0.603	0.057	0.6	0.6
-3.80868	1.5234	19.373	-2.227	14.816	1.766	11.773	4.398	3.606	-1.793	3.661	6.766	4.286	-0.959	-2.368	-1.655	0.455	-0.105	0.622	-0.078	0.292	-0.136	0.478	0.017	-0.662	-0.179	0.6	0.6
-4.07103	1.45231	18.711	-2.889	14.154	1.587	11.111	4.219	2.489	-1.867	2.377	6.688	3.332	-1.002	-2.469	-1.851	0.616	-0.032	0.573	-0.034	0.471	0.105	0.514	0.016	-0.839	-0.299	0.6	0.6
-4.47566	1.29006	17.872	-3.728	13.315	1.288	10.272	3.92	1.034	-2.134	2.022	5.326	0.965	-2.734	-1.406	-2.166	0.571	0.09	0.59	0.139	0.563	-0.034	0.552	0.094	-0.771	-0.105	0.6	0.6
-4.67772	1.31074	17.101	-4.499	12.544	1.183	9.501	3.815	0.661	-1.65	-0.308	6.144	1.125	-2.365	-2.329	-2.805	0.573	-0.025	0.588	-0.229	0.538	-0.028	0.594	-0.036	-0.702	-0.068	0.6	0.6
-4.83411	1.35716	16.399	-5.201	11.842	1.115	8.799	3.747	-0.614	-1.693	-0.115	6.152	-1.598	-2.168	-2.405	-2.837	0.371	0.145	0.492	0.014	0.627	0.008	0.625	0.002	-0.683	-0.236	0.6	0.6
-5.1561	1.23249	15.716	-5.884	11.159	0.879	8.116	3.511	-1.668	-2.074	-1.29	6.166	-2.908	-2.412	-2.655	-3.075	0.589	-0.226	0.488	0.094	0.53	-0.223	0.606	-0.192	-0.643	-0.032	0.6	0.6
-5.26905	1.3053	15.073	-6.527	10.516	0.847	7.473	3.479	-2.9	-1.88	-2.421	6.26	-4.081	-2.221	-2.781	-2.915	0.365	0.262	0.552	-0.11	0.528	-0.103	0.525	-0.108	-0.84	-0.199	0.6	0.6
-5.57381	1.24322	14.233	-7.367	9.676	0.648	6.633	3.28	-4.105	-2.341	-3.813	6.15	4.114	-2.502	-2.87	-2.317	0.01	0.01	0.01	0.01	0.635	0.06	0.01	0.01	-0.715	-0.034	0.6	0.6
-5.69782	1.32577	13.518	-8.082	8.961	0.614	5.918	3.246	2.764	-2.596	6.008	2.156	6.129	1.933	1.09	0.809	0.671	0.057	-0.495	-0.236	-0.502	-0.29	-0.56	-0.237	-0.589	0.007	0.6	0.6
-5.76498	1.42877	12.929	-8.671	8.372	0.621	5.329	3.253	1.504	-2.646	5.914	1.92	6.042	2.23	1.333	-2.129	0.657	0.013	-0.518	-0.429	-0.5	-0.199	0.413	-0.154	-0.563	-0.168	0.6	0.6
-6.00386	1.35254	12.366	-8.2978	7.809	0.453	4.766	3.085	0.284	-2.827	5.395	5.228	5.869	1.594	-2.143	-3.073	0.646	0.012	0.424	0.031	0.01	0.01	0.63	-0.029	-0.935	0.054	0.6	0.6
-9.65195	3.64754	6.646	-11.1957	2.089	-0.007	-0.954	2.625	3.925	-2.461	-3.964	5.848	-5.692	-3.661	-3.223	-3.156	0.581	-0.018	0.484	0.066	0.726	-0.08	0.674	-0.032	-0.699	0.05	0.6	0.6
-10.3929	4.33062	5.947	-12.2015	1.39	0.043	-1.653	2.675	2.645	-2.393	-5.147	5.914	-7.117	-3.531	-3.239	-3.074	0.687	-0.022	0.478	0.065	0.715	-0.036	0.699	-0.073	-0.663	-0.045	0.6	0.6
-11.17	4.8861	5.284	-12.5884	0.727	-0.002	-2.316	2.63	1.295	-2.416	-6.288	5.979	-8.495	-3.54	-3.349	-3.046	0.68	0.026	0.472	0.064	0.694	-0.161	0.649	-0.031	-0.727	0.002	0.6	0.6
-11.168	5.54655	4.557	-13.3277	0	0	-3.043	2.632	-0.112	-2.44	-7.487	6.043	-9.916	-3.377	-3.411	-3.013	0.724	0.023	0.507	-0.025	0.736	0.046	0.01	0.01	0.01	0.01	0.6	0.6
-8.788	7.47641	5.054	-16.546	-14.441	-0.633	-2.546	5.012	-6.773	0.87	-7.44	3.649	-7.383	2.277	1.363	-0.899	-0.572	-0.075	-0.613	-0.12	-0.663	-0.128	0.535	0.142	0.714	-0.023	0.6	0.6
-8.28149	6.80674	5.768	-15.832	-13.727	-0.656	-1.832	4.989	-5.487	0.922	-6.113	3.529	-6.006	2.382	1.46	-1.064	-0.504	-0.343	-0.483	-0.169	-0.438	-0.176	0.478	0.017	0.556	0.169	0.6	0.6
-7.48332	6.47217	6.324	-15.276	-13.171	-0.487	-1.276	5.158	-4.427	1.434	-5.074	3.36	-5.012	2.727	1.798	-0.912	-0.596	-0.169	-0.584	-0.126	-0.58	-0.044	0.514	0.016	0.756	0.112	0.6	0.6
-6.51583	5.89946	7.08	-14.52	-12.415	-0.375	-0.52	5.27	-3.075	1.715	-3.734	3.234	-3.676	2.883	2.036	-0.816	-0.652	-0.125	-0.592	-0.128	-0.595	-0.135	0.552	0.094	0.587	0.117	0.6	0.6
-5.73458	5.48482	7.667	-13.933	-11.828	-0.258	0.067	5.387	-1.836	1.957	-2.555	3.106	3.783	0.242	2.281	3.135	-0.566	-0.174	-0.553	-0.13	0.397	-0.013	-0.605	-0.137	0.629	0.112	0.6	0.6
-4.91081	5.02713	8.296	-13.304	-11.199	-0.146	0.696	5.499	-0.641	2.243	-1.373	2.976	-1.26	3.384	2.523	0.367	-0.622	-0.131	-0.564	-0.178	-0.509	-0.093	0.448	-0.015	0.665	0.064	0.6	0.6
-4.09429	4.48884	8.961	-12.639	-10.534	-0.082	1.361	5.563	0.646	2.438	-0.144	2.798	-0.086	3.541	2.765	0.446	-0.637	-0.179	-0.573	-0.18	-0.48	-0.279	0.453	0.08	0.654	0.063	0.6	0.6
-3.80921	4.34196	9.615	-11.985	-9.88	-0.019	2.015	5.626	1.083	3.008	1.937	2.946	1.048	3.883	2.68	0.429	-0.481	-0.229	-0.495	-0.276	-0.634	-0.191	0.493	-0.017	0.504	0.156	0.6	0.6
-3.58976	4.4158	10.119	-11.481	-9.376	0.137	2.519	5.782	2.068	3.393	2.936	2.67	4.444	0.602	3.112	4.23	-0.541	-0.233	-0.553	-0.233	0.38	-0.013	-0.544	-0.239	0.635	0.06	0.6	0.6
-3.44981	4.3723	10.754	-10.846	-8.741	0.197	3.154	5.842	-2.764	2.596	4.699	5.167	3.244	3.686	0.675	-0.096	-0.589	0.007	0.503	0.215	-0.495	-0.236	0.609	0.114	0.671	0.057	0.6	0.6
-3.30833	4.31992	11.425	-10.175	-8.07	0.254	3.825	5.899	-1.504	2.646	4.867	5.382	5.347	-0.153	0.517	3.979	-0.563	-0.168	0.413	-0.154	0.706	0.106	-0.518	-0.429	0.657	0.013	0.6	0.6
-3.21262	4.22583	12.082	-9.518	-7.413	0.267	4.482	5.912	-0.284	2.827	5.111	5.228	5.298	-0.246	0.684	4.421	-0.935	0.054	0.424	0.031	0.63	-0.029	0.01	0.01	0.646	0.012	0.6	0.6
-2.66489	3.2161	17.473	-4.127	-2.022	0.136	9.873	5.781	5.135	-0.505	6.863	5.848	10.827	3.156	-0.067	0.695	0.726	-0.08	0.484	0.066	-0.699	0.05	0.581	-0.018	0.674	-0.032	0.6	0.6
-2.61203	3.07424	18.147	-3.453	-1.348	0.104	10.547	5.749	5.083	-0.457	7.053	5.914	12.2	3.074	-0.165	0.681	0.715	-0.036	0.478	0.065	-0.663	-0.045	0.687	-0.022	0.699	-0.073	0.6	0.6
-2.59703	2.8873	18.846	-2.754	-0.649	0.031	11.246	5.676	5.067	-0.494	7.274	5.979	13.562	3.046	-0.303	0.63	0.694	-0.161	0.472	0.064	-0.727	0.002	0.68	0.026	0.649	-0.031	0.6	0.6
-2.54632	2.75051	19.495	-2.105	0	0	11.895	5.645	5.022	-0.364	7.451	6.043	14.826	0.573	-0.398	3.013	0.736	0.046	0.507	-0.025	0.724	0.023	0.01	0.01	0.01	0.01	0.6	0.6
-8.655	8.66908	3.884	-17.716	-15.281	-0.828	-3.716	5.145	-3.783	-0.242	-5.619	3.43	-6.338	2.039	1.715	2.893	0.629	0.112	-0.566	-0.174	-0.553	-0.13	-0.605	-0.137	0.397	-0.013	0.6	0.6
-8.668	8.29652	4.281	-17.319	-14.884	-0.841	-3.319	5.132	-4.015	-0.367	-4.656	3.256	-5.388	2.156	1.876	3.017	0.665	0.064	-0.622	-0.131	-0.564	-0.178	-0.509	-0.093	0.448	-0.015	0.6	0.6
-8.683	7.87576	4.729	-16.871	-14.436	-0.856	-2.871	5.117	-3.586	1.992	-4.232	5.563	-4.376	2.319	-0.446	3.095	-0.637	-0.179	0.654	0.063	-0.573	-0.18	-0.48	-0.279	0.453	0.08	0.6	0.6
-8.603	7.54548	5.182	-16.418	-13.983	-0.776	-2.418	5.197	-2.496	2.251	-3.35	2.618	-4.433	-0.429	2.579	3.454	-0.495	-0.276	-0.481	-0.229	0.504	0.156	-0.634	-0.191	0.493	-0.017	0.6	0.6
-8.19573	7.08197	5.675	-15.925	-13.49	-0.793	-1.925	5.18	1.056	-0.558	-1.508	2.67	-2.376	2.791	2.51	3.628	0.85	0.2	-0.553	-0.233	-0.541	-0.233	-0.544	-0.239	0.38	-0.013	0.6	0.6
-7.77872	6.72481	6.055	-15.545	-13.11	-0.806	-1.545	5.167	0.586	-0.771	-0.575	2.437	-1.455	3.011	2.73	3.854	0.609	0.114	-0.56	-0.237	-0.495	-0.236	-0.502	-0.29	0.503	0.215	0.6	0.6
-6.99453	6.48424	6.558	-15.042	-12.607	-0.591	-1.042	5.382	0.48	-0.67	0.488	2.2	-0.457	3.462	3.182	4.359	0.706	0.106	-0.248	-0.334	-0.518	-0.429	-0.5	-0.199	0.413	-0.154	0.6	0.6
-6.68118	5.95619	6.971	-14.629	-12.194	-0.745	-0.629	5.228	0.187	-0.93	1.149	1.866	0.474	3.737	3.362	4.404	0.63	-0.029	0.01	0.01	0.01	0.01	0.01	0.01	0.424	0.031	0.6	0.6
-3.46194	4.40177	10.61	-10.99	-8.555	-0.125	3.01	5.848	-1.728	-0.438	3.964	2.625	-6.863	0.067	3.223	0.762	0.726	-0.08	-0.699	0.05	0.674	-0.032	0.581	-0.018	0.484	0.066	0.6	0.6
-3.33501	4.38888	11.094	-10.506	-8.071	-0.059	3.494	5.914	-1.97	-0.292	5.147	2.675	-7.053	0.165	3.239	0.846	0.715	-0.036	-0.663	-0.045	0.699	-0.073	0.687	-0.022	0.478	0.065	0.6	0.6
-3.20983	4.37596	11.572	-10.028	-7.593	0.006	3.972	5.979	-2.207	-0.191	6.288	2.63	-7.274	0.303	3.349	0.933	0.694	-0.161	-0.727	0.002	0.649	-0.031	0.68	0.026	0.472	0.064	0.6	0.6
-3.0864	4.36303	12.044	-9.556	-7.121	0.07	4.444	6.043	-2.429	0.034	7.375	5.072	-7.451	0.398	0.971	3.411	0.736	0.046	0.724	0.023	0.01	0.01	0.01	0.01	0.507	-0.025	0.6	0.6
-8.062	8.59639	4.619	-16.981	-14.771	-0.145	-2.981	5.738	-1.056	0.558	-2.564	2.67	-3.432	3.349	3.068	4.186	0.38	-0.013	-0.553	-0.233	-0.541	-0.233	-0.544	-0.239	0.85	0.2	0.6	0.6
-7.67084	8.02655	5.469	-16.131	-13.921	0.055	-2.131	5.938	-0.586	0.771	-1.161	2.437	-2.041	3.782	3.501	4.625	0.503	0.215	-0.56	-0.237	-0.495	-0.236	-0.502	-0.29	0.609	0.114	0.6	0.6
-6.8677	7.58898	6.078	-15.522	-13.312	0.169	-1.522	6.052	-0.48	0.67	0.008	2.2	-0.937	4.132	3.852	5.029	0.413	-0.154	-0.248	-0.334	-0.518	-0.429	-0.5	-0.199	0.706	0.106	0.6	0.6
-5.96279	7.05555	6.784	-14.816	-12.606	0.275	-0.816	6.158	-0.187	0.93	0.962	1.866	0.287	4.667	4.292	0.246	0.424	0.031	0.01	0.01	0.01	0.01	0.646	0.012	0.63	-0.029	0.6	0.6
-2.80639	4.55811	12.338	-9.262	-7.052	0.403	4.738	6.286	1.728	0.438	-5.135	5.781	5.692	3.661	0.505	1.2	0.484	0.066	0.674	-0.032	-0.699	0.05	0.581	-0.018	0.726	-0.08	0.6	0.6
-2.79498	4.35977	13.064	-8.536	-6.326	0.323	5.464	6.206	1.97	0.292	-5.083	5.749	7.117	3.531	0.457	1.138	0.478	0.065	0.699	-0.073	-0.663	-0.045	0.687	-0.022	0.715	-0.036	0.6	0.6
-2.74096	4.20722	13.779	-7.821	-5.611	0.287	6.179	6.17	2.207	0.191	-5.067	5.676	8.495	3.54	0.494	1.124	0.472	0.064	0.649	-0.031	-0.727	0.002	0.68	0.026	0.694	-0.161	0.6	0.6
-2.81459	3.9331	14.473	-7.127	-4.917	0.126	6.873	6.009	2.429	-0.034	-5.022	5.645	9.804	0.937	0.364	3.377	0.507	-0.025	0.01	0.01	0.724	0.023	0.01	0.01	0.736	0.046	0.6	0.6
-8.714	8.686	2.721	-18.879	-16.728	-0.327	-4.879	5.086	-3.925	2.461	-7.889	5.848	-9.617	-1.2	-0.762	-0.695	-0.699	0.05	0.484	0.066	0.726	-0.08	0.674	-0.032	0.581	-0.018	0.6	0.6
-8.732	8.668	3.302	-18.298	-16.147	-0.345	-4.298	5.068	-2.645	2.393	-7.792	5.914	-9.762	-1.138	-0.846	-0.681	-0.663	-0.045	0.478	0.065	0.715	-0.036	0.699	-0.073	0.687	-0.022	0.6	0.6
-8.754	8.47498	3.989	-17.611	-15.46	-0.367	-3.611	5.046	-1.295	2.416	-7.583	5.979	-9.79	-1.124	-0.933	-0.63	-0.727	0.002	0.472	0.064	0.694	-0.161	0.649	-0.031	0.68	0.026	0.6	0.6
-8.728	7.88511	4.669	-16.931	-14.78	-0.341	-2.931	5.072	0.112	2.44	-7.375	6.043	-9.804	-0.937	-0.971	-0.573	0.01	0.01	0.507	-0.025	0.736	0.046	0.01	0.01	0.724	0.023	0.6	0.6
-7.57398	3.72895	7.626	-13.974	1.882	0.112	0.026	3.594	-5.968	-2.459	-6.477	7.197	-10.619	-0.718	-3.603	-1.556	0.523	-0.152	0.601	-0.163	-0.641	-0.104	-0.68	-0.089	-0.586	-0.084	0.6	0.6
-8.3211	4.17569	7.04	-14.56	1.296	0.028	-0.56	3.51	-7.077	-2.391	-7.664	7.034	-10.564	-0.698	-3.524	-1.551	0.521	-0.066	0.349	0.101	-0.746	-0.347	-0.582	-0.214	-0.591	-0.038	0.6	0.6
-9.02787	4.67296	6.449	-15.151	0.705	-0.01	-1.151	3.472	1.119	-2.144	0.813	6.585	-1.257	-6.206	-3.113	-2.363	0.553	0.071	0.445	0.116	0.643	-0.28	0.513	-0.066	-0.705	0.01	0.6	0.6
-9.81565	5.32148	5.744	-15.856	0	0	-1.856	3.482	-0.139	-2.205	-0.337	6.701	-2.605	-5.916	-3.219	-2.287	0.76	0.062	0.73	-0.222	0.634	-0.276	0.505	-0.106	0.01	0.01	0.6	0.6
-2.88126	4.12038	13.594	-8.006	-5.766	0.988	5.994	6.053	-0.509	-1.144	-4.651	4.312	5.968	2.459	1.741	0.903	0.601	-0.163	-0.641	-0.104	-0.586	-0.084	-0.68	-0.089	0.523	-0.152	0.6	0.6
-2.96741	3.88313	14.117	-7.483	-5.243	0.836	6.517	5.901	-0.587	-1.133	-3.487	4.208	-5.356	0.84	1.693	2.391	0.349	0.101	-0.746	-0.347	-0.582	-0.214	-0.591	-0.038	0.521	-0.066	0.6	0.6
-2.96782	3.73221	14.638	-6.962	-4.722	0.77	7.038	5.835	-0.415	-1.3	-2.22	3.861	-4.253	0.988	1.974	-3.843	0.376	-0.147	-0.586	-0.153	-0.831	-0.25	0.643	-0.28	0.513	-0.066	0.6	0.6
-2.96923	3.58259	15.151	-6.449	-4.209	0.704	7.551	5.769	-0.278	-1.219	-1.121	3.708	-2.909	1.172	2.061	-3.629	0.623	-0.121	-0.726	-0.195	-0.642	-0.06	0.634	-0.276	0.505	-0.106	0.6	0.6
-3.01165	3.39427	15.656	-5.944	-3.704	0.598	8.056	5.663	-0.396	-1.204	-1.762	4.537	0.11	2.15	1.126	-3.459	0.577	-0.036	-0.625	-0.307	-0.737	-0.114	0.576	-0.267	0.544	-0.024	0.6	0.6
-2.96716	3.2816	16.2	-5.4	-3.16	0.574	8.6	5.639	-0.429	-1.192	-0.593	4.23	1.391	2.24	1.409	0.149	0.194	-0.213	-0.63	-0.19	-0.623	-0.161	-0.641	-0.165	0.533	-0.065	0.6	0.6
-2.96506	3.12972	16.733	-4.867	-2.627	0.509	9.133	5.574	-0.09	-1.044	0.57	4.04	-2.939	0.249	1.534	2.336	0.524	-0.07	-0.726	-0.149	-0.615	-0.169	-0.816	-0.206	0.528	-0.024	0.6	0.6
-2.92258	3.01966	17.261	-4.339	-2.099	0.485	9.661	5.55	-0.086	-0.998	-1.796	5.156	1.824	1.659	0.394	2.518	0.712	-0.082	-0.587	-0.135	-0.653	-0.155	-0.602	-0.168	0.522	0.017	0.6	0.6
-2.83986	2.95157	17.783	-3.817	-1.577	0.502	10.183	5.567	-0.687	0.546	-0.276	6.466	2.999	1.831	-0.899	2.703	-0.562	-0.259	0.579	-0.191	-0.704	-0.029	-0.654	-0.083	0.51	-0.103	0.6	0.6
-2.87865	2.76544	18.293	-3.307	-1.067	0.399	10.693	5.464	0.385	0.702	-0.345	6.275	4.213	1.757	-0.811	-2.308	-0.609	-0.181	0.542	0.087	-0.719	-0.073	0.708	-0.302	0.538	-0.181	0.6	0.6
-2.99192	2.49675	18.831	-2.769	-0.529	0.218	11.231	5.283	-0.349	-1.079	1.532	4.581	5.47	1.649	0.702	-2.187	0.487	-0.144	-0.58	-0.186	-0.564	-0.293	0.743	-0.259	0.529	-0.218	0.6	0.6
-3.14332	2.19252	19.36	-2.24	0	0	11.76	5.065	-0.307	-1.153	2.641	4.395	5.476	-2.146	0.67	1.724	0.01	0.01	-0.59	-0.189	0.858	-0.262	-0.092	0.001	0.01	0.01	0.6	0.6
-1.67317	5.18141	14.103	-7.497	-5.564	0.979	6.503	7.197	0.509	1.144	-4.142	4.312	-6.05	2.047	2.885	3.603	0.523	-0.152	-0.641	-0.104	-0.68	-0.089	-0.586	-0.084	0.601	-0.163	0.6	0.6
-1.76051	4.92045	14.704	-6.896	-4.963	0.816	7.104	7.034	0.587	1.133	-2.9	4.208	-4.769	1.973	2.826	3.524	0.521	-0.066	-0.746	-0.347	-0.582	-0.214	-0.591	-0.038	0.349	0.101	0.6	0.6
-1.61557	4.96456	15.053	-6.547	-4.614	0.917	7.453	7.135	0.415	1.3	-1.805	3.861	-3.838	2.288	3.274	-2.543	0.513	-0.066	-0.586	-0.153	-0.831	-0.25	0.643	-0.28	0.376	-0.147	0.6	0.6
-1.71523	4.75627	15.429	-6.171	-4.238	0.77	7.829	6.988	0.278	1.219	-0.843	3.708	-2.631	2.391	3.28	-2.41	0.505	-0.106	-0.726	-0.195	-0.642	-0.06	0.634	-0.276	0.623	-0.121	0.6	0.6
-1.75779	4.53372	16.052	-5.548	-3.615	0.649	8.452	6.867	0.396	1.204	-1.366	4.537	0.506	3.354	2.33	-2.255	0.544	-0.024	-0.625	-0.307	-0.737	-0.114	0.576	-0.267	0.577	-0.036	0.6	0.6
-1.72115	4.40367	16.629	-4.971	-3.038	0.613	9.029	6.831	0.429	1.192	-0.164	4.23	1.82	3.432	2.601	1.341	0.533	-0.065	-0.63	-0.19	-0.623	-0.161	-0.641	-0.165	0.194	-0.213	0.6	0.6
-1.90972	4.15905	16.823	-4.777	-2.844	0.4	9.223	6.618	0.09	1.044	0.66	4.04	-2.849	1.293	2.578	3.38	0.528	-0.024	-0.726	-0.149	-0.615	-0.169	-0.816	-0.206	0.524	-0.07	0.6	0.6
-1.91375	4.00364	17.347	-4.253	-2.32	0.33	9.747	6.548	0.086	0.998	-1.71	5.156	1.91	2.657	1.392	3.516	0.522	0.017	-0.587	-0.135	-0.653	-0.155	-0.602	-0.168	0.712	-0.082	0.6	0.6
-1.90611	3.80558	18.059	-3.541	-1.608	0.248	10.459	6.466	0.276	0.899	-0.411	5.021	3.275	2.73	1.445	3.602	0.51	-0.103	-0.562	-0.259	-0.704	-0.029	-0.654	-0.083	0.579	-0.191	0.6	0.6
-2.02422	3.52021	18.638	-2.962	-1.029	0.057	11.038	6.275	0.345	0.811	0.73	4.762	4.558	2.568	1.513	-1.497	0.538	-0.181	-0.609	-0.181	-0.719	-0.073	0.708	-0.302	0.542	0.087	0.6	0.6
-1.86898	3.51886	19.18	-2.42	-0.487	0.144	11.58	6.362	0.349	1.079	1.881	4.581	6.039	-1.108	1.781	2.728	0.529	-0.218	-0.58	-0.186	0.743	-0.259	-0.564	-0.293	0.487	-0.144	0.6	0.6
-1.95166	3.29548	19.667	-1.933	0	0	12.067	6.218	0.307	1.153	2.948	4.395	5.783	-0.993	1.823	2.877	0.01	0.01	-0.59	-0.189	0.858	-0.262	-0.092	0.001	0.01	0.01	0.6	0.6
-4.03669	1.62127	18.245	-3.355	14.868	7.583	10.645	4.312	-1.908	-0.838	4.651	6.053	4.142	-2.885	-1.741	0.718	-0.68	-0.089	0.523	-0.152	0.601	-0.163	-0.586	-0.084	-0.641	-0.104	0.6	0.6
-4.2214	1.62175	17.604	-3.996	14.227	7.479	10.004	4.208	-1.869	-0.853	3.487	5.901	2.9	-2.826	-1.693	0.698	-0.582	-0.214	0.521	-0.066	0.349	0.101	-0.591	-0.038	-0.746	-0.347	0.6	0.6
-4.66232	1.39635	16.858	-4.742	13.481	7.132	9.258	3.861	-2.033	-0.986	2.22	5.835	1.805	-3.274	-1.974	0.389	-0.831	-0.25	0.513	-0.066	0.376	-0.147	-0.705	0.01	-0.586	-0.153	0.6	0.6
-4.8891	1.33886	16.272	-5.328	12.895	6.979	8.672	3.708	-1.788	-0.889	1.121	5.769	0.843	-3.28	-2.061	-5.69	-0.642	-0.06	0.505	-0.106	0.623	-0.121	0.634	-0.276	-0.726	-0.195	0.6	0.6
-5.1755	1.2622	15.546	-6.054	12.169	6.784	7.946	3.513	-1.872	-1.024	-0.11	5.663	-0.506	-3.354	-2.15	-5.609	-0.625	-0.307	0.544	-0.024	0.577	-0.036	0.576	-0.267	-0.737	-0.114	0.6	0.6
-5.38229	1.26833	14.809	-6.791	11.432	6.67	7.209	3.399	-1.984	-0.831	-1.391	5.639	-1.82	-3.432	-2.24	-2.091	-0.63	-0.19	0.533	-0.065	0.194	-0.213	-0.641	-0.165	-0.623	-0.161	0.6	0.6
-5.62172	1.20888	14.186	-7.414	10.809	6.509	6.586	3.238	-1.977	-0.802	-2.547	5.574	-2.637	-3.38	-2.336	-2.087	-0.726	-0.149	0.528	-0.024	0.524	-0.07	-0.615	-0.169	-0.816	-0.206	0.6	0.6
-5.93046	1.13589	13.37	-6.96865	9.993	6.303	5.77	3.032	-2.067	-0.859	-3.891	5.55	-3.977	-3.516	-2.518	-2.635	-0.653	-0.155	0.522	0.017	0.712	-0.082	0.607	0.02	-0.602	-0.168	0.6	0.6
-6.17425	1.06602	12.768	-6.53998	9.391	6.135	5.168	2.864	-2.016	-0.872	3.546	5.687	3.38	-3.707	-2.823	-5.34	-0.704	-0.029	0.643	-0.027	0.59	-0.031	0.666	-0.432	-0.654	-0.083	0.6	0.6
-6.33959	1.08962	12.114	-6.68477	8.737	6.052	4.514	2.781	-1.966	-0.926	2.249	5.66	2.136	-3.759	-2.879	-4.991	-0.719	-0.073	0.693	0.147	0.633	0.01	0.708	-0.302	-0.808	-0.084	0.6	0.6
-6.52531	1.13732	11.306	-6.97744	7.929	5.968	3.706	2.697	-2.055	-0.937	0.748	5.807	0.695	-3.853	-3.11	-4.773	-0.564	-0.293	0.625	0.016	0.619	-0.033	0.743	-0.259	-0.686	-0.176	0.6	0.6
-6.78768	1.07314	10.62	-6.58368	7.243	5.792	3.02	2.521	-2.177	-0.82	-0.563	5.823	-0.61	-3.996	-3.302	-4.69	-0.092	0.001	0.661	0.013	0.659	0.007	0.858	-0.262	-0.65	-0.179	0.6	0.6
-7.04852	1.00009	9.97	-6.13552	6.593	5.613	2.37	2.342	-2.735	-1	-1.874	5.836	-1.919	-4.182	-3.494	-1.864	-1.182	-0.249	0.648	-0.029	0.646	-0.035	-0.64	-0.15	-0.671	-0.319	0.6	0.6
-7.452	0.790463	9.299	-4.84947	5.922	5.294	1.699	2.023	-2.224	-1.07	-3.193	5.807	-3.236	-4.466	-3.784	-2.033	-0.673	-0.037	0.628	-0.156	0.637	0.008	-0.61	-0.153	-0.622	-0.187	0.6	0.6
-8.14267	1.01906	8.677	-4.32423	5.3	5.107	1.077	1.836	-2.173	-1.22	-4.443	5.651	-4.495	-4.661	-3.815	-2.067	-0.739	-0.128	0.587	0.059	0.714	0.003	-0.615	-0.072	-0.544	-0.375	0.6	0.6
-9.13326	1.13676	8.133	-2.56761	4.756	4.732	0.533	1.461	-1.978	-1.467	2.416	5.038	2.416	-4.186	-3.577	-5.797	-0.555	-0.132	0.699	-0.069	0.59	-0.07	0.419	-0.21	-0.439	-0.285	0.6	0.6
-9.91503	1.24936	7.694	-1.37945	4.317	4.447	0.094	1.176	2.218	0.754	-1.862	2.796	1.278	-3.793	-1.62	-4.401	0.487	0.538	-0.468	-0.226	0.6	0.165	0.593	0.069	-0.563	-0.432	0.6	0.6
-10.9841	1.32727	7.131	-1.46547	3.754	4.015	-0.469	0.744	1.168	-0.216	-1.957	2.57	0.115	-4.39	-1.826	-4.902	0.783	0.297	-0.563	-0.044	0.465	-0.107	0.529	0.025	-0.568	-0.392	0.6	0.6
-12.0189	1.44971	6.563	-1.60065	3.186	3.623	-1.037	0.352	-0.183	-0.905	-1.962	2.526	-0.918	-4.675	-2.174	-5.319	0.602	0.196	-0.627	-0.091	0.46	-0.107	0.621	-0.026	-0.674	-0.257	0.6	0.6
-13.0386	1.80315	5.889	-1.99089	2.512	3.366	-1.711	0.095	-1.459	-1.358	-2.009	2.435	-2.052	-4.825	-2.34	-5.55	0.603	0.332	-0.486	-0.186	0.567	0.027	0.565	0.022	-0.25	-0.344	0.6	0.6
-13.6655	1.68558	5.639	-1.86108	2.262	3.022	-1.961	-0.249	-1.773	-2.498	-2.312	1.785	-2.869	-5.196	-2.034	-5.916	-0.549	-0.236	0.722	0.005	0.556	-0.018	0.553	-0.023	-0.428	-0.451	0.6	0.6
-14.5	1.62222	5.211	-1.79112	1.834	2.571	-2.389	-0.7	-1.652	-2.713	-3.462	1.79	-5.413	-3.981	-2.49	-5.629	-0.574	-0.429	0.576	0.233	-0.599	-0.173	0.598	-0.019	-0.377	-0.455	0.6	0.6
-14.955	1.50867	4.834	-1.66575	1.457	2.116	-2.766	-1.155	-1.455	-2.739	-4.415	2.023	-5.191	-4.263	-3.178	-6.065	-0.521	-0.339	0.622	0.319	-0.609	-0.175	0.592	0.025	-0.39	-0.558	0.6	0.6
-15.513	1.30389	4.444	-1.43965	1.067	1.558	-3.156	-1.713	-1.324	-2.958	-5.427	2.342	-4.972	-4.646	-4.055	-6.648	-0.579	-0.297	0.91	0.402	-0.568	-0.179	0.625	-0.065	-0.333	-0.513	0.6	0.6
-16.026	1.09249	4.111	-1.20624	0.734	1.045	-3.489	-2.226	-1.078	-3.174	-4.737	2.754	-6.67	-4.97	-4.98	-7.096	-0.025	-0.291	-0.58	-0.227	0.531	0.042	0.532	0.114	-0.331	-0.467	0.6	0.6
-16.493	0.907	3.78	-1.02161	0.403	0.578	-3.82	-2.693	-1.384	-3.35	-4.488	2.527	-7.532	-5.479	-5.22	-7.677	-0.787	-0.602	-0.537	-0.231	0.816	0.214	0.566	0.024	-0.403	-0.578	0.6	0.6
-17.071	0.329	3.377	-0.786432	0	0	-4.223	-3.271	-1	-3.326	-4.354	2.296	-8.751	-6.271	-5.567	-8.279	-0.447	-0.505	-0.553	-0.328	0.664	0.255	0.593	-0.15	0.01	0.01	0.6	0.6
-2.95848	2.14826	20.153	-1.447	16.223	5.6	12.553	5.15	1.908	0.838	6.05	7.197	6.559	-0.903	-2.047	1.556	-0.641	-0.104	0.601	-0.163	0.523	-0.152	-0.586	-0.084	-0.68	-0.089	0.6	0.6
-3.13309	2.1701	19.473	-2.127	15.543	5.511	11.873	5.061	1.869	0.853	4.769	7.034	5.356	-0.84	-1.973	1.551	-0.746	-0.347	0.349	0.101	0.521	-0.066	-0.591	-0.038	-0.582	-0.214	0.6	0.6
-3.42036	2.05097	18.891	-2.709	14.961	5.297	11.291	4.847	2.033	0.986	4.253	5.835	3.838	-2.288	-0.988	-4.831	-0.586	-0.153	0.513	-0.066	0.376	-0.147	0.643	-0.28	-0.831	-0.25	0.6	0.6
-3.77499	1.93642	18.06	-3.54	14.13	5.047	10.46	4.597	1.788	0.889	2.909	5.769	2.631	-2.391	-1.172	-4.801	-0.726	-0.195	0.505	-0.106	0.623	-0.121	0.634	-0.276	-0.642	-0.06	0.6	0.6
-3.91581	1.98107	17.418	-4.182	13.488	4.987	9.818	4.537	1.762	-1.126	1.872	3.513	1.366	-2.33	1.024	-4.585	0.544	-0.024	-0.737	-0.114	0.577	-0.036	0.576	-0.267	-0.625	-0.307	0.6	0.6
-4.3015	1.77594	16.793	-4.807	12.863	4.68	9.193	4.23	0.593	-1.409	1.984	3.399	0.164	-2.601	0.831	-1.26	0.533	-0.065	-0.623	-0.161	0.194	-0.213	-0.641	-0.165	-0.63	-0.19	0.6	0.6
-4.57082	1.68863	16.163	-5.437	12.233	4.49	8.563	4.04	-0.57	-1.534	1.977	3.238	-0.66	-2.578	0.802	-1.285	0.528	-0.024	-0.816	-0.206	0.524	-0.07	-0.615	-0.169	-0.726	-0.149	0.6	0.6
-4.81122	1.65797	15.437	-6.163	11.507	4.341	7.837	3.891	2.067	0.859	-1.824	5.55	-1.91	-2.657	-1.659	-1.265	-0.602	-0.168	0.522	0.017	0.712	-0.082	-0.587	-0.135	-0.653	-0.155	0.6	0.6
-5.04843	1.60941	14.784	-6.816	10.854	4.186	7.184	3.736	2.016	0.872	-2.999	5.567	-3.686	-1.285	-1.831	-2.73	-0.654	-0.083	0.51	-0.103	-0.562	-0.259	0.579	-0.191	-0.704	-0.029	0.6	0.6
-5.16607	1.69516	14.08	-7.52	10.15	4.157	6.48	3.707	1.966	0.926	-3.828	4.762	1.647	-4.065	-1.055	-1.757	-0.808	-0.084	-0.609	-0.181	0.708	-0.302	0.538	-0.181	-0.719	-0.073	0.6	0.6
-5.32959	1.73936	13.361	-8.239	9.431	4.084	5.761	3.634	2.055	0.937	2.803	5.807	0.22	-3.836	-2.173	-2.916	-0.686	-0.176	0.625	0.016	0.743	-0.259	0.619	-0.033	-0.564	-0.293	0.6	0.6
-5.6936	1.53829	12.797	-8.803	8.867	3.791	5.197	3.341	2.177	0.82	1.614	5.823	1.567	-3.176	-2.482	-3.87	-0.65	-0.179	0.661	0.013	0.659	0.007	0.858	-0.262	-0.092	0.001	0.6	0.6
-5.70418	1.55429	12.705	-8.895	8.775	3.792	5.105	3.342	0.861	-2.494	2.735	2.342	0.816	-3.182	1	-0.864	0.648	-0.029	-0.671	-0.319	0.646	-0.035	-0.64	-0.15	-1.182	-0.249	0.6	0.6
-6.10199	1.49795	11.523	-9.18988	7.593	3.543	3.923	3.093	2.224	1.07	-0.969	5.807	-1.012	-3.396	-2.714	-0.963	-0.622	-0.187	0.628	-0.156	0.637	0.008	-0.61	-0.153	-0.673	-0.037	0.6	0.6
-6.22373	1.57065	10.85	-9.63589	6.92	3.506	3.25	3.056	2.173	1.22	-2.27	5.651	-4.029	-0.847	-2.595	-3.441	-0.544	-0.375	0.587	0.059	-0.615	-0.072	0.714	0.003	-0.739	-0.128	0.6	0.6
-6.44477	1.56311	10.111	-9.58961	6.181	3.378	2.511	2.928	1.978	1.467	-4.153	3.831	-3.596	-2.782	-0.903	-2.11	-0.439	-0.285	-0.581	-0.074	0.663	0.012	0.699	-0.069	-0.555	-0.132	0.6	0.6
-6.64664	1.52157	9.556	-9.3348	5.626	3.246	1.956	2.796	1.862	1.62	3.14	4.969	-4.127	-0.961	-2.173	-2.781	-0.563	-0.432	0.6	0.165	-0.594	-0.118	0.593	0.069	-0.468	-0.226	0.6	0.6
-6.94358	1.38082	9.088	-8.41629	5.158	3.02	1.488	2.57	1.957	1.826	2.072	5.134	3.125	1.61	-2.564	-3.076	-0.568	-0.392	0.465	-0.107	0.783	0.297	0.529	0.025	-0.563	-0.044	0.6	0.6
-7.62467	1.84673	8.525	-8.70936	4.595	2.976	0.925	2.526	1.779	1.269	1.044	5.027	1.962	2.174	-2.501	-3.145	0.602	0.196	0.46	-0.107	-0.674	-0.257	0.621	-0.026	-0.627	-0.091	0.6	0.6
-8.42518	2.3236	7.898	-8.77807	3.968	2.885	0.298	2.435	0.55	0.982	-0.043	4.92	2.009	2.34	-2.485	-3.21	0.603	0.332	0.567	0.027	-0.25	-0.344	0.565	0.022	-0.486	-0.186	0.6	0.6
-9.16114	2.57777	7.412	-8.12297	3.482	2.699	-0.188	2.249	-0.539	0.464	-1.096	4.947	1.773	2.498	-2.698	-3.418	0.722	0.005	0.556	-0.018	-0.428	-0.451	0.553	-0.023	-0.549	-0.236	0.6	0.6
-10.0184	2.839	6.863	-7.22412	2.933	2.463	-0.737	2.013	-1.81	0.223	1.652	-0.7	-2.201	-2.916	2.713	-1.268	0.576	0.233	-0.377	-0.455	0.598	-0.019	-0.599	-0.173	-0.574	-0.429	0.6	0.6
-11.0969	2.92987	6.289	-5.16621	2.359	2.034	-1.311	1.584	-2.96	-0.439	1.455	-1.155	-3.736	-1.524	2.739	-3.326	0.622	0.319	-0.39	-0.558	-0.609	-0.175	0.592	0.025	-0.521	-0.339	0.6	0.6
-12.0255	3.06274	5.768	-3.60746	1.838	1.695	-1.832	1.245	1.324	2.958	-3.648	2.933	-4.103	-1.097	-1.688	-3.69	-0.333	-0.513	-0.568	-0.179	0.91	0.402	0.625	-0.065	-0.579	-0.297	0.6	0.6
-12.852	3.29014	5.189	-3.63271	1.259	1.398	-2.411	0.948	1.078	3.174	-3.659	2.754	-5.592	-1.796	-1.806	-3.922	-0.331	-0.467	-0.58	-0.227	0.531	0.042	0.532	0.114	-0.025	-0.291	0.6	0.6
-13.143	3.02179	5.164	-3.33641	1.234	1.107	-2.436	0.657	-3.104	-1.87	1.384	-2.693	-6.148	-2.129	3.35	-4.327	-0.537	-0.231	-0.403	-0.578	0.816	0.214	0.566	0.024	-0.787	-0.602	0.6	0.6
-13.745	3.13257	4.377	-3.45873	0.447	0.505	-3.223	0.055	1	3.326	-3.354	2.296	-7.751	-2.945	-2.241	-4.953	0.01	0.01	-0.553	-0.328	0.664	0.255	0.593	-0.15	-0.447	-0.505	0.6	0.6
-14.25	3.03242	3.93	-3.34815	0	0	-3.67	-0.45	-3.248	-2.418	-8.862	3.255	-7.48	-6.827	-3.705	-5.308	-0.557	-0.286	0.823	0.118	0.561	-0.029	0.413	0.03	0.01	0.01	0.6	0.6
-8.15013	7.83044	5.33	-16.27	-14.062	0.709	-2.27	5.616	-0.306	-0.969	-1.119	3.472	-2.376	-4.062	2.144	-0.219	0.445	0.116	-0.705	0.01	0.643	-0.28	0.513	-0.066	0.553	0.071	0.6	0.6
-7.45336	7.40059	5.883	-15.717	-13.509	0.78	-1.717	5.687	-0.198	-1.014	0.139	3.482	-2.466	-3.711	2.205	-0.082	0.73	-0.222	0.01	0.01	0.634	-0.276	0.505	-0.106	0.76	0.062	0.6	0.6
-6.53134	6.77425	6.643	-14.957	-12.749	0.842	-0.957	5.749	-0.168	-0.73	-2.34	9.122	-9.013	0.086	-3.373	2.236	0.633	0.014	0.576	-0.267	0.544	-0.024	-0.737	-0.114	0.625	-0.118	0.6	0.6
-5.94209	6.09019	7.268	-14.332	-12.124	0.724	-0.332	5.631	-0.176	-0.862	-2.291	8.855	-7.541	2.232	-3.224	-0.008	0.675	0.01	0.863	-0.201	-0.623	-0.161	0.533	-0.065	0.679	0.019	0.6	0.6
-5.15473	5.49422	7.947	-13.653	-11.445	0.743	0.347	5.65	-0.172	-0.853	-2.475	8.654	-6.239	2.412	-3.004	1.61	0.666	0.056	0.604	-0.264	-0.816	-0.206	-0.726	-0.149	0.668	0.017	0.6	0.6
-4.38183	4.90621	8.615	-12.985	-10.777	0.76	1.015	5.667	-0.17	-0.892	-2.411	8.39	-4.755	2.635	-2.723	1.776	0.603	0.012	0.741	-0.186	-0.602	-0.168	-0.653	-0.155	0.607	0.02	0.6	0.6
-3.79769	4.46701	9.222	-12.378	-10.17	0.78	1.622	5.687	-0.166	-0.884	-2.545	8.204	-3.546	2.823	-2.517	1.951	0.59	-0.031	0.666	-0.432	-0.654	-0.083	-0.704	-0.029	0.643	-0.027	0.6	0.6
-3.74374	4.33521	9.865	-11.735	-9.527	0.753	2.265	5.66	-0.113	-0.88	-2.568	7.772	-2.249	2.879	-2.112	1.953	0.633	0.01	0.708	-0.302	-0.808	-0.084	-0.719	-0.073	0.693	0.147	0.6	0.6
-3.50949	4.36925	10.558	-11.042	-8.834	0.9	2.958	5.807	-0.053	-0.743	-2.583	7.47	-0.748	3.11	-1.663	2.173	0.619	-0.033	0.743	-0.259	-0.686	-0.176	-0.564	-0.293	0.625	0.016	0.6	0.6
-3.4148	4.28337	11.183	-10.417	-8.209	0.916	3.583	5.823	-0.047	-0.694	-1.614	3.341	-2.701	-1.388	2.482	3.302	0.659	0.007	-0.092	0.001	0.858	-0.262	-0.65	-0.179	0.661	0.013	0.6	0.6
-3.31858	4.18863	11.844	-9.756	-7.548	0.929	4.244	5.836	-0.045	-0.688	-0.861	3.342	-2.898	-1.113	2.494	3.494	0.646	-0.035	-1.182	-0.249	0.72	-0.127	-0.671	-0.319	0.648	-0.029	0.6	0.6
-3.266	4.054	12.492	-9.108	-6.9	0.9	4.892	5.807	-0.043	-0.682	0.969	3.093	-2.97	-1.015	2.714	1.751	0.637	0.008	-0.673	-0.037	0.703	-0.205	-0.61	-0.153	0.628	-0.156	0.6	0.6
-3.34293	3.79564	13.12	-8.48	-6.272	0.744	5.52	5.651	-0.052	-0.846	-1.759	3.903	-3.045	-0.966	1.748	2.595	0.714	0.003	-0.615	-0.072	0.729	-0.244	-0.739	-0.128	0.587	0.059	0.6	0.6
-3.21003	3.75896	13.707	-7.893	-5.685	0.803	6.107	5.71	-0.179	-0.79	-0.557	3.831	-3.187	-0.663	1.879	2.782	0.613	-0.034	-0.581	-0.074	0.758	-0.162	-0.555	-0.132	0.663	0.012	0.6	0.6
-3.11456	3.66289	14.37	-7.23	-5.022	0.815	6.77	5.722	-0.129	-0.744	0.687	3.757	-3.282	-0.489	1.965	2.926	0.645	-0.036	-0.594	-0.118	0.742	-0.198	-0.468	-0.226	0.556	-0.15	0.6	0.6
-3.19456	3.42226	14.926	-6.674	-4.466	0.665	7.326	5.572	-0.218	-0.858	1.837	3.639	-3.468	-0.441	1.933	3.002	0.632	-0.076	-0.644	-0.032	0.54	-0.067	-0.563	-0.044	0.637	-0.069	0.6	0.6
-3.18336	3.24943	15.563	-6.037	-3.829	0.596	7.963	5.503	-0.213	-0.851	-3.371	5.946	3.118	1.896	-0.443	2.977	0.785	-0.083	0.833	-0.082	-0.614	-0.122	-0.627	-0.091	0.587	-0.026	0.6	0.6
-3.13546	3.12775	16.15	-5.45	-3.242	0.57	8.55	5.477	-0.411	-0.794	-3.617	5.864	4.319	1.992	-0.387	-0.168	0.607	-0.114	0.01	0.01	-0.621	-0.079	0.565	0.022	0.617	-0.067	0.6	0.6
-3.12477	2.96018	16.767	-4.833	-2.625	0.503	9.167	5.41	-0.401	-0.747	5.557	3.406	8.152	-0.257	2.004	0.463	0.56	-0.029	-0.586	-0.125	0.553	-0.023	0.556	-0.018	0.56	-0.185	0.6	0.6
-3.23927	2.6839	17.327	-4.273	-2.065	0.318	9.727	5.225	-0.401	-0.903	6.703	3.281	8.159	-0.419	1.944	0.296	0.55	-0.069	-0.599	-0.173	0.595	-0.024	0.598	-0.019	0.519	-0.06	0.6	0.6
-3.23393	2.5393	17.846	-3.754	-1.546	0.258	10.246	5.165	-0.432	-0.894	7.821	3.108	8.083	-0.455	2.057	0.255	0.579	-0.109	-0.609	-0.175	0.587	-0.025	0.592	0.025	0.585	-0.143	0.6	0.6
-3.30328	2.30095	18.431	-3.169	-0.961	0.115	10.831	5.022	-0.426	-0.928	8.081	5.595	8.177	0.087	-0.573	2.68	0.609	-0.07	0.625	-0.026	0.625	-0.065	0.91	0.402	0.543	-0.02	0.6	0.6
-3.25491	2.19244	18.974	-2.626	-0.418	0.095	11.374	5.002	-0.492	-0.878	7.999	5.569	8.095	0.132	-0.567	2.258	0.633	-0.148	0.53	0.109	0.532	0.114	0.531	0.042	0.418	-0.095	0.6	0.6
-3.29729	2.0293	19.392	-2.208	0	0	11.792	4.907	-0.707	-0.825	7.887	5.678	7.981	-0.077	-0.771	2.121	0.01	0.01	0.689	-0.202	0.566	0.024	0.816	0.214	0.01	0.01	0.6	0.6
-6.83486	8.52229	5.636	-15.964	-14.463	0.853	-1.964	6.585	0.306	0.969	-0.813	3.472	-2.07	-3.093	3.113	0.75	0.553	0.071	-0.705	0.01	0.643	-0.28	0.513	-0.066	0.445	0.116	0.6	0.6
-6.2153	8.23526	6.081	-15.519	-14.018	0.969	-1.519	6.701	0.198	1.014	0.337	3.482	-2.268	-2.697	3.219	0.932	0.76	0.062	0.01	0.01	0.634	-0.276	0.505	-0.106	0.73	-0.222	0.6	0.6
-5.61123	7.3521	6.811	-14.789	-13.288	0.747	-0.789	6.479	0.168	0.73	-2.172	9.122	-8.845	0.816	-2.643	2.966	0.625	-0.118	0.576	-0.267	0.544	-0.024	-0.737	-0.114	0.633	0.014	0.6	0.6
-4.88093	6.79279	7.444	-14.156	-12.655	0.761	-0.156	6.493	0.176	0.862	-2.115	8.855	-7.365	3.094	-2.362	0.854	0.679	0.019	0.863	-0.201	-0.623	-0.161	0.533	-0.065	0.675	0.01	0.6	0.6
-4.1071	6.19144	8.119	-13.481	-11.98	0.771	0.519	6.503	0.172	0.853	-2.303	8.654	-6.067	3.265	-2.151	2.463	0.668	0.017	0.604	-0.264	-0.816	-0.206	-0.726	-0.149	0.666	0.056	0.6	0.6
-3.29745	5.64425	8.785	-12.815	-11.314	0.827	1.185	6.559	0.17	0.892	-2.241	8.39	-4.585	3.527	-1.831	2.668	0.607	0.02	0.741	-0.186	-0.602	-0.168	-0.653	-0.155	0.603	0.012	0.6	0.6
-2.89279	5.32396	9.388	-12.212	-10.711	0.839	1.788	6.571	0.166	0.884	-2.379	8.204	-3.38	3.707	-1.633	2.835	0.643	-0.027	0.666	-0.432	-0.654	-0.083	-0.704	-0.029	0.59	-0.031	0.6	0.6
-2.84951	5.19679	9.978	-11.622	-10.121	0.808	2.378	6.54	0.113	0.88	-2.455	7.772	-2.136	3.759	-1.232	2.833	0.693	0.147	0.708	-0.302	-0.808	-0.084	-0.719	-0.073	0.633	0.01	0.6	0.6
-2.75982	5.10361	10.611	-10.989	-9.488	0.818	3.011	6.55	0.053	0.743	-2.53	7.47	-0.695	3.853	-0.92	2.916	0.625	0.016	0.743	-0.259	-0.686	-0.176	-0.564	-0.293	0.619	-0.033	0.6	0.6
-2.71488	4.96971	11.23	-10.37	-8.869	0.785	3.63	6.517	0.047	0.694	-2.654	7.211	-1.567	3.176	-0.694	3.996	0.661	0.013	0.858	-0.262	-0.092	0.001	-0.65	-0.179	0.659	0.007	0.6	0.6
-2.62491	4.86929	11.889	-9.711	-8.21	0.792	4.289	6.524	0.045	0.688	-2.853	6.949	-0.816	3.182	-0.425	4.182	0.648	-0.029	0.72	-0.127	-1.182	-0.249	-0.671	-0.319	0.646	-0.035	0.6	0.6
-2.57858	4.72899	12.535	-9.065	-7.564	0.757	4.935	6.489	0.043	0.682	-2.927	6.822	1.012	3.396	-0.333	2.433	0.628	-0.156	0.703	-0.205	-0.673	-0.037	-0.61	-0.153	0.637	0.008	0.6	0.6
-2.49039	4.63316	13.172	-8.428	-6.927	0.765	5.572	6.497	0.052	0.846	-2.993	6.617	-1.707	2.594	-0.12	3.441	0.587	0.059	0.729	-0.244	-0.615	-0.072	-0.739	-0.128	0.714	0.003	0.6	0.6
-2.39749	4.51978	13.886	-7.714	-6.213	0.768	6.286	6.5	0.179	0.79	-0.378	3.831	-3.008	0.127	2.669	3.572	0.663	0.012	-0.581	-0.074	0.758	-0.162	-0.555	-0.132	0.613	-0.034	0.6	0.6
-2.35432	4.38586	14.499	-7.101	-5.6	0.734	6.899	6.466	0.129	0.744	0.816	3.757	-3.153	0.255	2.709	3.67	0.556	-0.15	-0.594	-0.118	0.742	-0.198	-0.468	-0.226	0.645	-0.036	0.6	0.6
-2.30911	4.24473	15.144	-6.456	-4.955	0.698	7.544	6.43	0.218	0.858	-3.25	6.013	2.055	2.791	0.417	3.86	0.637	-0.069	0.54	-0.067	-0.644	-0.032	-0.563	-0.044	0.632	-0.076	0.6	0.6
-2.30554	4.06571	15.776	-5.824	-4.323	0.622	8.176	6.354	0.213	0.851	-3.158	5.946	3.331	2.747	0.408	3.828	0.587	-0.026	0.833	-0.082	-0.614	-0.122	-0.627	-0.091	0.785	-0.083	0.6	0.6
-2.28971	3.85476	16.561	-5.039	-3.538	0.539	8.961	6.271	0.411	0.794	-3.206	5.864	4.73	2.786	0.407	0.626	0.617	-0.067	0.01	0.01	-0.621	-0.079	0.565	0.022	0.607	-0.114	0.6	0.6
-2.32729	3.64182	17.168	-4.432	-2.931	0.425	9.568	6.157	0.401	0.747	5.958	3.406	8.553	0.49	2.751	1.21	0.56	-0.185	-0.586	-0.125	0.553	-0.023	0.556	-0.018	0.56	-0.029	0.6	0.6
-2.28578	3.52154	17.728	-3.872	-2.371	0.396	10.128	6.128	0.401	0.903	7.104	3.281	8.56	0.484	2.847	1.199	0.519	-0.06	-0.599	-0.173	0.595	-0.024	0.598	-0.019	0.55	-0.069	0.6	0.6
-2.28554	3.36289	18.278	-3.322	-1.821	0.327	10.678	6.059	0.432	0.894	8.515	5.62	8.616	1.149	0.439	2.951	0.585	-0.143	0.587	-0.025	0.592	0.025	-0.609	-0.175	0.579	-0.109	0.6	0.6
-2.32164	3.15951	18.857	-2.743	-1.242	0.218	11.257	5.95	0.426	0.928	8.507	5.595	8.603	1.015	0.355	-0.715	0.543	-0.02	0.625	-0.026	0.625	-0.065	0.54	-0.073	0.609	-0.07	0.6	0.6
-2.31497	2.99024	19.466	-2.134	-0.633	0.148	11.866	5.88	0.492	0.878	8.491	5.569	8.587	1.01	0.311	3.136	0.418	-0.095	0.53	0.109	0.532	0.114	0.531	0.042	0.633	-0.148	0.6	0.6
-2.38328	2.73906	20.099	-1.501	0	0	12.499	5.732	0.707	0.825	8.594	5.678	8.688	0.748	0.054	2.946	0.01	0.01	0.689	-0.202	0.566	0.024	0.816	0.214	0.01	0.01	0.6	0.6
-1.39945	9.7405	7.706	-1.2367	-12.061	3.814	0.106	9.678	2.07	3.093	2.376	5.616	1.257	6.206	4.062	2.543	0.445	0.116	0.553	0.071	-0.705	0.01	0.376	-0.147	0.643	-0.28	0.6	0.6
-0.951832	8.87813	8.349	-1.56156	-11.418	3.534	0.749	9.398	2.268	2.697	2.466	5.687	2.605	5.916	3.711	2.41	0.73	-0.222	0.76	0.062	0.01	0.01	0.623	-0.121	0.634	-0.276	0.6	0.6
-0.510397	8.02792	8.983	-3.11978	-10.784	3.258	1.383	9.122	2.172	2.643	2.34	5.749	-7.069	2.255	3.373	3.459	0.633	0.014	0.625	-0.118	0.577	-0.036	0.544	-0.024	0.576	-0.267	0.6	0.6
-0.587262	7.58008	9.559	-4.66451	-10.208	2.991	1.959	8.855	2.115	2.362	2.291	5.631	-7.07	2.024	3.224	3.216	0.675	0.01	0.679	0.019	0.194	-0.213	0.533	-0.065	0.863	-0.201	0.6	0.6
-0.67961	7.23841	10.422	-5.39802	-9.345	2.79	2.822	8.654	2.303	2.151	2.475	5.65	-3.764	5.416	3.004	2.036	0.666	0.056	0.668	0.017	-0.816	-0.206	0.524	-0.07	0.604	-0.264	0.6	0.6
-0.867567	6.87596	11.026	-6.89092	-8.741	2.526	3.426	8.39	2.241	1.831	2.411	5.667	-2.344	5.358	2.723	4.499	0.603	0.012	0.607	0.02	-0.602	-0.168	-0.653	-0.155	0.741	-0.186	0.6	0.6
-0.960275	6.56918	11.767	-7.62728	-8	2.34	4.167	8.204	2.379	1.633	2.545	5.687	-3.017	4.468	2.517	5.34	0.59	-0.031	0.643	-0.027	-0.704	-0.029	-0.654	-0.083	0.666	-0.432	0.6	0.6
-1.30843	6.02862	12.433	-9.167	-7.334	1.908	4.833	7.772	2.455	1.232	2.568	5.66	-1.647	4.065	2.112	4.991	0.633	0.01	0.693	0.147	-0.719	-0.073	-0.808	-0.084	0.708	-0.302	0.6	0.6
-1.52129	5.61122	13.141	-8.459	-6.626	1.606	5.541	7.47	2.53	0.92	2.583	5.807	-0.22	3.836	1.663	2.889	0.619	-0.033	0.625	0.016	-0.564	-0.293	-0.58	-0.186	0.743	-0.259	0.6	0.6
-1.68674	5.23111	13.884	-7.716	-5.883	1.347	6.284	7.211	2.654	0.694	2.701	5.823	-2.835	2.816	1.388	3.87	0.659	0.007	0.661	0.013	-0.59	-0.189	-0.092	0.001	0.858	-0.262	0.6	0.6
-1.84072	4.82925	14.742	-6.858	-5.025	1.085	7.142	6.949	2.853	0.425	-1.387	4.206	2.898	1.113	2.743	3.607	0.646	-0.035	-0.64	-0.15	0.648	-0.029	-1.182	-0.249	0.72	-0.127	0.6	0.6
-1.87707	4.58489	15.462	-6.138	-4.305	0.958	7.862	6.822	-0.027	2.766	2.927	6.489	2.97	1.015	0.333	3.729	-0.61	-0.153	0.637	0.008	0.628	-0.156	-0.673	-0.037	0.703	-0.205	0.6	0.6
-1.99357	4.2653	16.165	-5.435	-3.602	0.753	8.565	6.617	2.993	0.12	1.286	3.903	3.045	0.966	2.714	3.561	0.714	0.003	-0.615	-0.072	0.587	0.059	-0.739	-0.128	0.729	-0.244	0.6	0.6
-2.14579	3.90248	16.894	-4.706	-2.873	0.509	9.294	6.373	3.008	-0.127	3.187	5.71	2.63	2.542	0.663	3.445	0.613	-0.034	0.663	0.012	-0.581	-0.074	-0.555	-0.132	0.758	-0.162	0.6	0.6
-2.21235	3.61692	17.652	-3.948	-2.115	0.347	10.052	6.211	3.153	-0.255	3.282	5.722	3.969	2.454	0.489	3.415	0.645	-0.036	0.556	-0.15	-0.594	-0.118	-0.468	-0.226	0.742	-0.198	0.6	0.6
-2.31694	3.29798	18.394	-3.206	-1.373	0.149	10.794	6.013	3.25	-0.417	3.468	5.572	5.305	2.374	0.441	3.443	0.632	-0.076	0.637	-0.069	-0.644	-0.032	-0.563	-0.044	0.54	-0.067	0.6	0.6
-2.31595	3.14296	18.934	-2.666	-0.833	0.082	11.334	5.946	3.158	-0.408	3.371	5.503	6.489	2.339	0.443	3.42	0.785	-0.083	0.587	-0.026	-0.614	-0.122	-0.627	-0.091	0.833	-0.082	0.6	0.6
-2.29307	2.92518	19.767	-1.833	0	0	12.167	5.864	3.206	-0.407	3.617	5.477	7.936	2.379	0.387	0.219	0.607	-0.114	0.617	-0.067	-0.621	-0.079	0.565	0.022	0.01	0.01	0.6	0.6
-2.59833	2.46218	20.313	-1.287	13.692	3.808	12.713	5.49	3.52	1.26	3.684	6.831	4.113	-0.149	-1.341	2.091	-0.63	-0.19	0.194	-0.213	0.533	-0.065	-0.623	-0.161	-0.641	-0.165	0.6	0.6
-2.84404	2.40166	19.672	-1.928	13.051	3.643	12.072	5.325	2.939	-0.249	2.849	6.618	3.509	1.285	-1.293	2.087	0.528	-0.024	0.524	-0.07	-0.726	-0.149	-0.816	-0.206	-0.615	-0.169	0.6	0.6
-3.09046	2.33291	19.057	-2.543	12.436	3.474	11.457	5.156	1.796	-0.394	1.71	6.548	3.62	1.265	-1.392	2.124	0.522	0.017	0.712	-0.082	-0.653	-0.155	-0.602	-0.168	-0.587	-0.135	0.6	0.6
-3.29937	2.29359	18.47	-3.13	11.849	3.339	10.87	5.021	0.687	-0.546	0.411	6.466	3.686	1.285	-1.445	2.157	0.51	-0.103	0.579	-0.191	-0.704	-0.029	-0.654	-0.083	-0.562	-0.259	0.6	0.6
-3.62912	2.1262	17.908	-3.692	11.287	3.08	10.308	4.762	-0.385	-0.702	-0.73	6.275	3.828	1.055	-1.513	1.981	0.538	-0.181	0.542	0.087	-0.719	-0.073	-0.808	-0.084	-0.609	-0.181	0.6	0.6
-3.8868	2.04446	17.299	-4.301	10.678	2.899	9.699	4.581	-1.532	-0.702	-1.881	6.362	3.938	0.947	-1.781	-2.889	0.529	-0.218	0.487	-0.144	-0.564	-0.293	0.743	-0.259	-0.58	-0.186	0.6	0.6
-4.14582	1.953	16.719	-4.881	10.098	2.713	9.119	4.395	-2.641	-0.67	-2.948	6.218	2.835	-2.816	-1.823	1.054	0.01	0.01	0.01	0.01	0.858	-0.262	-0.092	0.001	-0.59	-0.189	0.6	0.6
-4.4091	1.86017	16.129	-5.471	9.508	2.524	8.529	4.206	1.387	-2.743	3.424	3.342	4.285	-1.63	0.864	-2.318	0.72	-0.127	-1.182	-0.249	0.648	-0.029	0.646	-0.035	-0.64	-0.15	0.6	0.6
-4.63967	1.81449	15.489	-6.111	8.868	2.374	7.889	4.056	0.027	-2.766	2.997	5.807	2.954	-2.433	-1.751	0.963	0.703	-0.205	0.628	-0.156	0.637	0.008	-0.673	-0.037	-0.61	-0.153	0.6	0.6
-4.86947	1.76092	14.879	-6.721	8.258	2.221	7.279	3.903	1.759	-1.748	-1.286	6.617	1.707	-2.594	-2.714	0.847	0.587	0.059	0.729	-0.244	0.714	0.003	-0.739	-0.128	-0.615	-0.072	0.6	0.6
-5.0189	1.78917	14.264	-7.336	7.643	2.149	6.664	3.831	0.557	-1.879	0.378	6.5	-2.63	-2.542	-2.669	0.903	0.663	0.012	0.613	-0.034	0.758	-0.162	-0.555	-0.132	-0.581	-0.074	0.6	0.6
-5.16605	1.80987	13.683	-7.917	7.062	2.075	6.083	3.757	-0.687	-1.965	-0.816	6.466	4.127	0.961	-2.709	-2.454	0.556	-0.15	0.645	-0.036	-0.468	-0.226	0.742	-0.198	-0.594	-0.118	0.6	0.6
-5.35883	1.78869	13.089	-8.511	6.468	1.957	5.489	3.639	-1.837	-1.933	-2.055	6.43	4.001	1.069	-2.791	-2.374	0.637	-0.069	0.632	-0.076	-0.563	-0.044	0.54	-0.067	-0.644	-0.032	0.6	0.6
-5.47191	1.86167	12.445	-9.155	5.824	1.925	4.845	3.607	-3.118	-1.896	3.92	2.526	-3.331	-2.747	1.081	-1.42	0.587	-0.026	-0.627	-0.091	0.785	-0.083	0.46	-0.107	-0.614	-0.122	0.6	0.6
-5.67122	1.83975	11.831	-9.769	5.21	1.803	4.231	3.485	3.933	1.05	3.89	4.92	3.781	-2.16	-1.435	-1.992	-0.486	-0.186	0.567	0.027	0.565	0.022	0.617	-0.067	-0.621	-0.079	0.6	0.6
-5.8284	1.86197	11.21	-10.39	4.589	1.724	3.61	3.406	2.702	-1.541	2.595	5.667	3.259	1.621	-2.261	1.157	0.556	-0.018	0.553	-0.023	0.722	0.005	-0.549	-0.236	-0.586	-0.125	0.6	0.6
-6.02718	1.83249	10.624	-10.976	4.003	1.599	3.024	3.281	1.56	-1.648	1.951	1.79	1.456	-2.363	1.491	1.268	0.598	-0.019	0.576	0.233	0.595	-0.024	-0.574	-0.429	-0.599	-0.173	0.6	0.6
-6.27559	1.75713	10.025	-10.7799	3.404	1.426	2.425	3.108	0.776	1.085	0.363	4.91	0.262	-2.512	-1.802	-3.543	0.622	0.319	0.592	0.025	0.587	-0.025	0.553	0.014	-0.609	-0.175	0.6	0.6
-6.52727	1.68139	9.416	-10.3153	2.795	1.251	1.816	2.933	-0.455	0.591	-0.838	4.935	-0.934	-2.662	-2.002	-3.732	0.91	0.402	0.625	-0.065	0.625	-0.026	0.54	-0.073	-0.568	-0.179	0.6	0.6
-7.03116	1.78219	8.848	-9.78513	2.227	1.072	1.248	2.754	-1.933	0.01	-2.031	4.87	-2.127	-2.815	-2.116	-3.838	0.531	0.042	0.532	0.114	0.53	0.109	0.535	-0.029	-0.58	-0.227	0.6	0.6
-7.91449	2.08049	8.268	-8.97249	1.647	0.845	0.668	2.527	-3.044	-0.259	3.104	0.657	-3.143	-2.457	1.87	-3.151	0.816	0.214	-0.787	-0.602	0.566	0.024	0.689	-0.202	-0.537	-0.231	0.6	0.6
-8.75316	2.33585	7.731	-8.09231	1.11	0.614	0.131	2.296	3.354	2.241	-4.397	3	-4.246	-2.712	-0.704	-4.195	-0.447	-0.505	0.664	0.255	0.593	-0.15	0.515	-0.114	-0.553	-0.328	0.6	0.6
-9.70694	2.50871	7.178	-6.63304	0.557	0.286	-0.422	1.968	3.248	2.418	-5.614	3.255	-4.232	-4.409	-1.287	-2.89	0.01	0.01	0.823	0.118	0.561	-0.029	0.413	0.03	-0.557	-0.286	0.6	0.6
-10.6232	2.72718	6.621	-5.43544	0	0	-0.979	1.682	-5.35	-4.666	-6.362	4.888	-6.994	-1.691	-3.206	-3.832	0.55	-0.072	0.583	-0.063	0.762	0.117	0.539	0.062	0.01	0.01	0.6	0.6
-8.2902	6.90193	5.717	-15.883	-14.536	0.24	-1.883	5.038	0	-0.609	0.459	7.258	-2.416	3.577	-2.22	2.11	0.59	-0.07	0.419	-0.21	-0.439	-0.285	-0.555	-0.132	0.699	-0.069	0.6	0.6
-7.56821	6.19985	6.416	-15.184	-13.837	0.171	-1.184	4.969	0.109	-0.608	0.739	7.048	-3.14	2.173	-2.079	3.793	0.593	0.069	0.539	-0.03	-0.468	-0.226	-0.563	-0.432	0.6	0.165	0.6	0.6
-6.72425	5.82143	7.016	-14.584	-13.237	0.336	-0.584	5.134	0.116	-0.512	0.8	7.018	-2.072	2.564	-1.884	4.174	0.529	0.025	0.471	-0.119	-0.563	-0.044	0.783	0.297	0.465	-0.107	0.6	0.6
-6.30506	5.29328	7.481	-14.119	-12.772	0.229	-0.119	5.027	0.052	-0.644	0.794	6.899	-1.044	2.501	-1.872	3.77	0.621	-0.026	0.467	-0.117	-0.627	-0.091	0.602	0.196	0.46	-0.107	0.6	0.6
-5.89152	4.76966	7.941	-13.659	-12.312	0.122	0.341	4.92	-0.109	-0.725	0.787	6.782	0.043	2.485	-1.862	3.467	0.565	0.022	0.52	-0.028	-0.486	-0.186	0.603	0.332	0.567	0.027	0.6	0.6
-5.22291	4.28312	8.508	-13.092	-11.745	0.149	0.908	4.947	-0.107	-0.72	0.834	6.754	1.096	2.698	-1.807	1.541	0.553	-0.023	0.561	-0.076	-0.549	-0.236	-0.586	-0.125	0.556	-0.018	0.6	0.6
-4.61174	3.76156	9.064	-12.536	-11.189	0.131	1.464	4.929	-0.104	-0.715	0.829	6.678	-1.56	1.648	-1.749	3.139	0.595	-0.024	0.507	-0.027	-0.599	-0.173	0.576	0.233	0.598	-0.019	0.6	0.6
-4.51929	3.61829	9.662	-11.938	-10.591	0.112	2.062	4.91	-0.101	-0.71	-0.363	3.108	0.92	-1.741	1.802	2.887	0.587	-0.025	-0.609	-0.175	0.553	0.014	0.622	0.319	0.592	0.025	0.6	0.6
-4.41976	3.5468	10.254	-11.346	-9.999	0.137	2.654	4.935	-0.096	-0.66	0.959	6.665	0.838	2.002	-1.73	2.593	0.625	-0.026	0.54	-0.073	-0.568	-0.179	0.91	0.402	0.625	-0.065	0.6	0.6
-4.40607	3.37992	10.879	-10.721	-9.374	0.072	3.279	4.87	-0.096	-0.699	1.044	6.592	0.098	2.126	-1.722	2.116	0.53	0.109	0.535	-0.029	0.531	0.042	-0.58	-0.227	0.532	0.114	0.6	0.6
-4.2251	3.40721	11.411	-10.189	-8.842	0.186	3.811	4.984	-0.094	-0.694	1.041	6.563	0.099	2.198	-1.579	2.457	0.689	-0.202	0.525	-0.072	0.816	0.214	-0.537	-0.231	0.566	0.024	0.6	0.6
-4.12984	3.33895	11.977	-9.623	-8.276	0.21	4.377	5.008	-0.217	-0.468	1.082	6.491	-0.151	2.008	-1.483	2.712	0.596	-0.025	0.515	-0.114	0.664	0.255	-0.553	-0.328	0.593	-0.15	0.6	0.6
-4.20518	3.09229	12.57	-9.03	-7.683	0.06	4.97	4.858	-0.22	-0.593	-0.222	3.255	1.16	-1.519	1.603	2.89	0.548	0.063	0.823	0.118	0.561	-0.029	-0.557	-0.286	0.413	0.03	0.6	0.6
-4.12318	3.05497	12.983	-8.617	-7.27	0.09	5.383	4.888	-0.355	-0.626	-0.632	3.373	1.012	-1.46	1.515	3.206	0.539	0.062	0.762	0.117	0.55	-0.072	0.01	0.01	0.583	-0.063	0.6	0.6
-4.11278	2.89694	13.566	-8.034	-6.687	0.027	5.966	4.825	-0.311	-0.751	-0.811	3.49	1.045	-1.451	1.335	-0.72	0.568	-0.067	0.786	0.072	0.498	-0.068	0.558	0.026	0.574	-0.061	0.6	0.6
-4.10151	2.74238	14.14	-7.46	-6.113	-0.034	6.54	4.764	-0.305	-0.745	-1.023	3.562	1.121	-1.444	1.202	-0.807	0.483	0.104	0.772	0.111	0.538	-0.027	0.808	-0.125	0.614	0.022	0.6	0.6
-4.00221	2.6643	14.754	-6.846	-5.499	-0.012	7.154	4.786	-0.174	-0.827	-1.181	3.673	1.197	-1.395	1.113	-2.009	0.597	-0.026	0.716	0.151	0.525	-0.111	-0.442	0.106	0.601	-0.02	0.6	0.6
-3.94655	2.54634	15.355	-6.245	-4.898	-0.032	7.755	4.766	-0.17	-0.821	-1.296	3.824	1.273	-1.304	0.942	-2.135	0.544	-0.065	0.74	0.106	0.521	-0.067	-0.486	0.109	0.558	0.147	0.6	0.6
-3.72929	2.60238	15.913	-5.687	-4.34	0.115	8.313	4.913	-0.156	-0.609	1.31	6.003	-1.478	0.983	-1.09	-2.097	0.623	0.054	0.517	-0.026	0.648	0.187	-0.453	0.108	0.541	-0.019	0.6	0.6
-3.68018	2.4952	16.454	-5.146	-3.799	0.096	8.854	4.894	-0.238	-0.682	1.334	5.977	-1.585	0.777	-1.083	-2.224	0.569	-0.026	0.504	-0.107	0.713	0.141	-0.539	0.076	0.574	-0.021	0.6	0.6
-3.62891	2.38064	17.028	-4.572	-3.225	0.075	9.428	4.873	-0.233	-0.677	1.404	5.87	-1.724	0.615	-0.997	-2.321	0.56	-0.025	0.503	-0.024	0.624	0.219	-0.507	0.075	0.566	0.02	0.6	0.6
-3.53766	2.30838	17.594	-4.006	-2.659	0.095	9.994	4.893	-0.227	-0.632	1.467	5.846	-1.782	0.416	-0.953	-2.376	0.356	-0.016	0.536	-0.026	0.647	0.135	-0.518	-0.004	0.518	0.022	0.6	0.6
-3.45044	2.24594	18.112	-3.488	-2.141	0.117	10.512	4.915	-0.065	-0.594	1.449	5.82	-1.911	0.303	-0.905	-2.35	0.504	-0.101	0.486	-0.063	0.341	0.182	-0.53	-0.084	0.545	-0.099	0.6	0.6
-3.48082	2.05811	18.657	-2.943	-1.596	0.018	11.057	4.816	-0.024	-0.592	-1.707	4.794	1.508	-0.941	0.022	-1.487	0.538	-0.024	0.59	0.094	0.482	-0.023	-0.407	0.101	0.541	0.02	0.6	0.6
-3.39271	1.98993	19.198	-2.402	-1.055	0.038	11.598	4.836	-0.021	-0.548	-0.588	6.404	-1.756	-0.052	-1.568	-0.898	0.534	0.093	-0.409	0.14	0.01	0.01	0.475	-0.023	0.534	0.059	0.6	0.6
-3.26648	1.96188	19.732	-1.868	-0.521	0.097	12.132	4.895	-0.021	-0.582	0.355	6.544	1.626	-0.816	-1.649	-1.564	-0.078	-0.074	-0.46	-0.05	0.427	-0.099	-0.502	0.336	0.521	-0.097	0.6	0.6
-3.29789	1.77996	20.253	-1.347	0	0	12.653	4.798	0.578	-0.605	1.72	5.612	-0.031	-1.997	-0.814	-1.696	0.554	-0.217	0.425	-0.02	-0.376	-0.129	-0.464	0.028	0.01	0.01	0.6	0.6
-7.6812	7.51093	5.717	-15.883	-14.954	0.48	-1.883	5.647	0	0.609	0.459	7.258	-2.416	4.186	-1.611	2.719	0.699	-0.069	0.419	-0.21	-0.439	-0.285	-0.555	-0.132	0.59	-0.07	0.6	0.6
-7.08356	6.90657	6.307	-15.293	-14.364	0.41	-1.293	5.577	-0.109	0.608	0.63	7.048	-3.249	2.781	-1.471	4.401	0.6	0.165	0.539	-0.03	-0.468	-0.226	-0.563	-0.432	0.593	0.069	0.6	0.6
-6.34352	6.43849	6.9	-14.7	-13.771	0.479	-0.7	5.646	-0.116	0.512	0.684	7.018	-2.188	3.076	-1.372	4.686	0.465	-0.107	0.471	-0.119	-0.563	-0.044	0.783	0.297	0.529	0.025	0.6	0.6
-5.7199	5.98437	7.429	-14.171	-13.242	0.504	-0.171	5.671	-0.052	0.644	0.742	6.899	-1.096	3.145	-1.228	4.414	0.46	-0.107	0.467	-0.117	-0.627	-0.091	0.602	0.196	0.621	-0.026	0.6	0.6
-5.04318	5.39593	8.05	-13.55	-12.621	0.478	0.45	5.645	0.109	0.725	0.896	6.782	0.152	3.21	-1.137	4.192	0.567	0.027	0.52	-0.028	-0.486	-0.186	0.603	0.332	0.565	0.022	0.6	0.6
-4.38183	4.90621	8.615	-12.985	-12.056	0.5	1.015	5.667	0.107	0.72	0.941	6.754	-2.595	2.261	-1.087	3.418	0.556	-0.018	0.561	-0.076	-0.586	-0.125	-0.549	-0.236	0.553	-0.023	0.6	0.6
-3.84749	4.43282	9.168	-12.432	-11.503	0.477	1.568	5.644	0.104	0.715	0.933	6.678	-1.456	2.363	-1.034	3.854	0.598	-0.019	0.507	-0.027	-0.599	-0.173	0.576	0.233	0.595	-0.024	0.6	0.6
-3.79658	4.31183	9.763	-11.837	-10.908	0.453	2.163	5.62	0.101	0.71	1.021	6.651	-0.262	2.512	-1.031	3.597	0.592	0.025	0.553	0.014	-0.609	-0.175	0.622	0.319	0.587	-0.025	0.6	0.6
-3.74768	4.19115	10.35	-11.25	-10.321	0.428	2.75	5.595	0.096	0.66	1.055	6.665	0.934	2.662	-1.07	3.253	0.625	-0.065	0.54	-0.073	-0.568	-0.179	0.91	0.402	0.625	-0.026	0.6	0.6
-3.69499	4.06327	10.975	-10.625	-9.696	0.402	3.375	5.569	0.096	0.699	1.14	6.592	0.194	2.825	-1.023	2.815	0.532	0.114	0.535	-0.029	0.531	0.042	-0.58	-0.227	0.53	0.109	0.6	0.6
-3.51926	4.08589	11.505	-10.095	-9.166	0.511	3.905	5.678	0.094	0.694	1.135	6.563	0.193	2.892	-0.885	3.151	0.566	0.024	0.525	-0.072	0.816	0.214	-0.537	-0.231	0.689	-0.202	0.6	0.6
-3.63452	3.77158	12.194	-9.406	-8.477	0.309	4.594	5.476	0.217	0.468	1.299	6.491	0.066	2.476	-1.015	3.18	0.593	-0.15	0.515	-0.114	0.664	0.255	-0.553	-0.328	0.596	-0.025	0.6	0.6
-3.58448	3.64943	12.79	-8.81	-7.881	0.284	5.19	5.451	0.22	0.593	1.38	6.377	-0.002	2.196	-0.926	3.483	0.413	0.03	0.561	-0.029	0.823	0.118	-0.557	-0.286	0.548	0.063	0.6	0.6
-3.45249	3.62311	13.338	-8.262	-7.333	0.347	5.738	5.514	0.355	0.626	1.367	6.348	-0.277	2.141	-0.834	3.832	0.583	-0.063	0.55	-0.072	0.762	0.117	0.01	0.01	0.539	0.062	0.6	0.6
-3.32263	3.59725	13.877	-7.723	-6.794	0.409	6.277	5.576	0.311	0.751	1.356	6.276	-0.5	2.086	-0.7	0.031	0.574	-0.061	0.498	-0.068	0.786	0.072	0.558	0.026	0.568	-0.067	0.6	0.6
-3.31811	3.43767	14.445	-7.155	-6.226	0.342	6.845	5.509	0.305	0.745	1.426	6.208	-0.718	1.947	-0.699	-0.062	0.614	0.022	0.538	-0.027	0.772	0.111	0.808	-0.125	0.483	0.104	0.6	0.6
-3.1533	3.46294	14.928	-6.672	-5.743	0.446	7.328	5.613	0.174	0.827	1.371	6.181	-1.007	1.94	-0.568	-1.182	0.601	-0.02	0.525	-0.111	0.716	0.151	-0.442	0.106	0.597	-0.026	0.6	0.6
-3.10414	3.33962	15.525	-6.075	-5.146	0.42	7.925	5.587	0.17	0.821	1.443	6.07	-1.126	1.763	-0.483	-1.314	0.558	0.147	0.521	-0.067	0.74	0.106	-0.486	0.109	0.544	-0.065	0.6	0.6
-3.10065	3.18595	16.069	-5.531	-4.602	0.355	8.469	5.522	0.156	0.609	1.466	6.003	-1.322	1.592	-0.481	-1.488	0.541	-0.019	0.517	-0.026	0.648	0.187	-0.453	0.108	0.623	0.054	0.6	0.6
-2.96822	3.1384	16.692	-4.908	-3.979	0.409	9.092	5.576	0.238	0.682	1.572	5.977	-1.347	1.459	-0.401	-1.542	0.574	-0.021	0.504	-0.107	0.713	0.141	-0.539	0.076	0.569	-0.026	0.6	0.6
-2.92258	3.01966	17.261	-4.339	-3.41	0.383	9.661	5.55	0.233	0.677	1.637	5.87	-1.491	1.292	-0.32	-1.644	0.566	0.02	0.503	-0.024	0.624	0.219	-0.507	0.075	0.56	-0.025	0.6	0.6
-2.87708	2.90338	17.821	-3.779	-2.85	0.358	10.221	5.525	0.227	0.632	1.694	5.846	-0.036	-1.744	-0.321	1.048	0.518	0.022	0.536	-0.026	-0.518	-0.004	0.647	0.135	0.356	-0.016	0.6	0.6
-2.84826	2.82935	18.177	-3.423	-2.494	0.342	10.577	5.509	0.065	0.594	1.514	5.82	0.838	-1.756	-0.311	0.897	0.545	-0.099	0.486	-0.063	-0.53	-0.084	0.341	0.182	0.504	-0.101	0.6	0.6
-2.8858	2.6462	18.681	-2.919	-1.99	0.241	11.081	5.408	0.024	0.592	1.532	5.757	-1.512	-0.895	-0.349	0.614	0.541	0.02	0.482	-0.023	-0.407	0.101	0.59	0.094	0.538	-0.024	0.6	0.6
-2.84207	2.5345	19.219	-2.381	-1.452	0.217	11.619	5.384	0.021	0.548	-0.567	6.404	1.588	-0.35	-1.02	-1.683	0.534	0.059	-0.409	0.14	0.475	-0.023	-0.41	0.144	0.534	0.093	0.6	0.6
-2.68184	2.54046	19.753	-1.847	-0.918	0.31	12.153	5.477	0.021	0.582	0.376	6.544	-1.033	-0.982	-1.067	-0.234	0.521	-0.097	-0.46	-0.05	-0.502	0.336	0.427	-0.099	-0.078	-0.074	0.6	0.6
-2.76566	2.47917	19.675	-1.925	-0.996	0.236	12.075	5.403	-0.578	0.605	1.142	5.612	0.758	-1.091	-0.209	-1.392	0.01	0.01	0.425	-0.02	-0.464	0.028	-0.376	-0.129	0.554	-0.217	0.6	0.6
-2.91291	2.17187	20.229	-1.371	-0.442	0.019	12.629	5.186	-0.371	-1.17	1.271	5.592	0.321	-1.48	-0.406	-1.336	-0.55	0.109	0.419	-0.059	-0.362	0.37	-0.505	0.109	0.442	-0.019	0.6	0.6
-2.87626	2.08083	20.671	-0.929	0	0	13.071	5.167	1.294	-0.366	0.621	6.465	1.125	-1.869	-1.298	-1.464	0.375	-0.094	-0.752	0.007	-0.411	0.144	-0.403	-0.135	0.01	0.01	0.6	0.6
-6.542	9.53765	5.258	-16.342	-14.494	1.819	-2.342	7.258	-0.459	1.611	-0.459	5.038	-2.875	5.797	2.22	4.33	0.59	-0.07	0.699	-0.069	-0.439	-0.285	-0.555	-0.132	0.419	-0.21	0.6	0.6
-6.32547	8.94816	5.677	-15.923	-14.075	1.609	-1.923	7.048	-0.63	1.471	-0.739	4.969	-3.879	4.252	2.079	5.872	0.593	0.069	0.6	0.165	-0.468	-0.226	-0.563	-0.432	0.539	-0.03	0.6	0.6
-5.74553	8.42999	6.216	-15.384	-13.536	1.579	-1.384	7.018	-0.684	1.372	-0.8	5.134	-2.872	4.448	1.884	6.058	0.529	0.025	0.465	-0.107	-0.563	-0.044	0.783	0.297	0.471	-0.119	0.6	0.6
-5.33155	7.8844	6.687	-14.913	-13.065	1.46	-0.913	6.899	-0.742	1.228	-0.794	5.027	-1.838	4.373	1.872	5.642	0.621	-0.026	0.46	-0.107	-0.627	-0.091	0.602	0.196	0.467	-0.117	0.6	0.6
-4.92009	7.34444	7.154	-14.446	-12.598	1.343	-0.446	6.782	-0.896	1.137	-0.787	4.92	-0.744	4.347	1.862	5.329	0.565	0.022	0.567	0.027	-0.486	-0.186	0.603	0.332	0.52	-0.028	0.6	0.6
-4.35966	6.84548	7.674	-13.926	-12.078	1.315	0.074	6.754	-0.941	1.087	-0.834	4.947	0.262	4.505	1.807	3.348	0.553	-0.023	0.556	-0.018	-0.549	-0.236	-0.586	-0.125	0.561	-0.076	0.6	0.6
-3.80083	6.26138	8.235	-13.365	-11.517	1.239	0.635	6.678	-0.933	1.034	-0.829	4.929	-2.389	3.397	1.749	4.665	0.595	-0.024	0.598	-0.019	-0.599	-0.173	-0.574	-0.429	0.507	-0.027	0.6	0.6
-3.25411	5.77519	8.742	-12.858	-11.01	1.212	1.142	6.651	-1.021	1.031	-0.92	4.91	-1.283	3.543	1.741	4.628	0.587	-0.025	0.592	0.025	-0.609	-0.175	0.622	0.319	0.553	0.014	0.6	0.6
-2.8105	5.43311	9.295	-12.305	-10.457	1.226	1.695	6.665	-1.055	1.07	-0.959	4.935	-0.121	3.732	1.73	4.323	0.625	-0.026	0.625	-0.065	-0.568	-0.179	0.91	0.402	0.54	-0.073	0.6	0.6
-2.81551	5.2721	9.835	-11.765	-9.917	1.153	2.235	6.592	-1.14	1.023	-1.044	4.87	-0.946	3.848	1.722	3.838	0.53	0.109	0.532	0.114	0.531	0.042	-0.58	-0.227	0.535	-0.029	0.6	0.6
-2.77716	5.15589	10.37	-11.23	-9.382	1.124	2.77	6.563	-1.135	0.885	-1.041	4.984	-0.942	3.777	1.579	4.036	0.689	-0.202	0.566	0.024	0.816	0.214	-0.537	-0.231	0.525	-0.072	0.6	0.6
-2.78306	4.99831	10.895	-10.705	-8.857	1.052	3.295	6.491	-1.299	1.015	-1.082	5.008	-1.233	3.491	1.483	4.195	0.596	-0.025	0.593	-0.15	0.664	0.255	-0.553	-0.328	0.515	-0.114	0.6	0.6
-2.83222	4.80037	11.41	-10.19	-8.342	0.938	3.81	6.377	-1.38	0.926	-1.16	4.858	-1.382	3.122	1.519	4.409	0.548	0.063	0.413	0.03	0.823	0.118	-0.557	-0.286	0.561	-0.029	0.6	0.6
-2.79059	4.67993	11.971	-9.629	-7.781	0.909	4.371	6.348	-1.367	0.834	-1.012	4.888	-1.644	2.975	1.46	4.666	0.539	0.062	0.583	-0.063	0.762	0.117	0.01	0.01	0.55	-0.072	0.6	0.6
-2.79335	4.51828	12.521	-9.079	-7.231	0.837	4.921	6.276	-1.356	0.7	-1.045	4.825	-1.856	2.786	1.451	0.731	0.568	-0.067	0.574	-0.061	0.786	0.072	0.558	0.026	0.498	-0.068	0.6	0.6
-2.79865	4.3691	13.019	-8.581	-6.733	0.769	5.419	6.208	-1.426	0.699	-1.121	4.764	-2.144	2.646	1.444	0.637	0.483	0.104	0.614	0.022	0.772	0.111	0.808	-0.125	0.538	-0.027	0.6	0.6
-2.75791	4.25441	13.557	-8.043	-6.195	0.742	5.957	6.181	-1.371	0.568	-1.197	4.786	-2.378	2.508	1.395	-0.614	0.597	-0.026	0.601	-0.02	0.716	0.151	-0.442	0.106	0.525	-0.111	0.6	0.6
-2.80282	4.05783	14.082	-7.518	-5.67	0.631	6.482	6.07	-1.443	0.483	-1.273	4.766	-2.569	2.246	1.304	-0.831	0.544	-0.065	0.558	0.147	0.74	0.106	-0.486	0.109	0.521	-0.067	0.6	0.6
-2.80422	3.90591	14.603	-6.997	-5.149	0.564	7.003	6.003	-1.466	0.481	-1.31	4.913	-2.788	2.073	1.09	-1.007	0.623	0.054	0.541	-0.019	0.648	0.187	-0.453	0.108	0.517	-0.026	0.6	0.6
-2.76513	3.79564	15.12	-6.48	-4.632	0.538	7.52	5.977	-1.572	0.401	-1.334	4.894	-2.919	1.86	1.083	-1.141	0.569	-0.026	0.574	-0.021	0.713	0.141	-0.539	0.076	0.504	-0.107	0.6	0.6
-2.80868	3.60649	15.624	-5.976	-4.128	0.431	8.024	5.87	-1.637	0.32	-1.404	4.873	-2.74	-1.324	0.997	1.612	0.56	-0.025	0.566	0.02	-0.507	0.075	0.624	0.219	0.503	-0.024	0.6	0.6
-2.76935	3.5005	16.127	-5.473	-3.625	0.407	8.527	5.846	-1.694	0.321	-1.467	4.893	-1.73	-1.423	0.953	1.369	0.356	-0.016	0.518	0.022	-0.518	-0.004	0.647	0.135	0.536	-0.026	0.6	0.6
-2.72787	3.38713	16.663	-4.937	-3.089	0.381	9.063	5.82	-1.514	0.311	-0.676	7.265	-1.449	0.905	-1.445	1.208	0.504	-0.101	-0.53	-0.084	0.545	-0.099	0.341	0.182	0.486	-0.063	0.6	0.6
-2.72968	3.24491	17.149	-4.451	-2.603	0.318	9.549	5.757	0.34	-1.424	-1.532	5.408	-1.508	0.941	0.349	-0.546	-0.536	-0.044	0.538	-0.024	0.541	0.02	-0.407	0.101	0.482	-0.023	0.6	0.6
-2.692	3.14335	17.631	-3.969	-2.121	0.295	10.031	5.734	-1.588	0.35	-1.567	4.836	1.358	-1.403	0.898	-0.67	0.534	0.093	0.534	0.059	-0.504	-0.089	-0.409	0.14	0.475	-0.023	0.6	0.6
-2.65519	3.04292	18.106	-3.494	-1.646	0.272	10.506	5.711	-1.271	-0.833	-1.647	5.477	-1.626	0.816	0.234	-1.5	-0.46	-0.05	-0.078	-0.074	0.521	-0.097	-0.384	-0.051	0.427	-0.099	0.6	0.6
-2.70044	2.87432	18.533	-3.067	-1.219	0.173	10.933	5.612	-0.384	-0.882	-1.142	5.403	-0.333	-1.548	0.209	0.814	-0.464	0.028	0.554	-0.217	-0.463	0.032	0.01	0.01	0.425	-0.02	0.6	0.6
-2.66693	2.78505	18.958	-2.642	-0.794	0.153	11.358	5.592	0.505	-0.93	-1.271	5.186	-0.95	-1.074	0.406	-1.6	-0.505	0.109	0.442	-0.019	-0.362	0.37	-0.505	0.113	0.419	-0.059	0.6	0.6
-2.67318	2.65775	19.377	-2.223	-0.375	0.094	11.777	5.533	-0.673	-0.932	-1.294	5.167	-0.169	-1.503	0.366	-1.098	-0.752	0.007	0.01	0.01	-0.411	0.144	-0.403	-0.135	0.375	-0.094	0.6	0.6
-2.71996	2.50262	19.752	-1.848	0	0	12.152	5.439	0.454	-1.033	0.617	7.18	2.207	-1.057	-1.741	-1.855	-0.535	0.031	-0.537	0.037	-0.484	-0.012	-0.483	-0.007	0.01	0.01	0.6	0.6
-13.1789	2.50421	5.476	-2.76494	-15.478	-4.466	-2.124	0.422	-2.218	-0.754	-0.94	4.969	-4.08	-2.374	-4.547	-5.155	-0.563	-0.432	0.6	0.165	-0.468	-0.226	0.593	0.069	0.487	0.538	0.6	0.6
-12.0898	2.60113	5.963	-2.87196	-14.991	-3.928	-1.637	0.96	-1.168	0.216	-3.125	2.57	-1.053	-4.174	-1.61	-4.686	-0.568	-0.392	-0.563	-0.044	0.465	-0.107	0.529	0.025	0.783	0.297	0.6	0.6
-10.9068	2.18897	6.746	-2.70308	-14.208	-3.631	-0.854	1.257	0.183	0.905	-1.779	2.526	-0.735	-3.77	-1.269	-4.414	-0.674	-0.257	-0.627	-0.091	0.46	-0.107	0.621	-0.026	0.602	0.196	0.6	0.6
-10.0296	1.83974	7.348	-3.30353	-13.606	-3.435	-0.252	1.453	-0.55	-0.982	1.459	0.095	-0.593	-3.467	1.358	-4.192	-0.486	-0.186	-0.25	-0.344	0.567	0.027	0.565	0.022	0.603	0.332	0.6	0.6
-9.01521	1.6256	7.951	-4.73734	-13.003	-3.103	0.351	1.785	0.539	-0.464	2.312	-0.249	-0.557	-3.162	2.034	-1.621	-0.549	-0.236	-0.428	-0.451	0.556	-0.018	-0.586	-0.125	0.722	0.005	0.6	0.6
-8.19319	0.976684	8.673	-4.04602	-12.281	-3.098	1.073	1.79	1.81	-0.223	-1.951	3.281	-0.391	-3.139	-1.491	-3.854	-0.574	-0.429	-0.599	-0.173	0.598	-0.019	0.595	-0.024	0.576	0.233	0.6	0.6
-7.45829	0.798613	9.249	-4.89947	-11.705	-2.865	1.649	2.023	-0.776	-1.085	-0.413	4.91	2.96	0.439	-2.887	-3.597	-0.609	-0.175	0.592	0.025	-0.521	-0.339	0.587	-0.025	0.622	0.319	0.6	0.6
-7.06098	1.01623	9.871	-6.23452	-11.083	-2.546	2.271	2.342	0.455	-0.591	-0.383	4.935	-0.479	-3.253	-2.593	1.097	-0.568	-0.179	0.625	-0.065	0.625	-0.026	-0.579	-0.297	0.91	0.402	0.6	0.6
-6.54441	1.2699	10.781	-7.79078	-10.173	-2.144	3.181	2.744	1.933	-0.01	-0.098	4.87	-0.194	-2.825	-2.126	-3.848	-0.58	-0.227	0.532	0.114	0.53	0.109	0.535	-0.029	0.531	0.042	0.6	0.6
-6.43556	1.22534	11.312	-7.51745	-9.642	-2.102	3.712	2.786	-0.099	-2.198	-0.193	5.678	3.044	0.259	-2.892	-3.777	0.566	0.024	0.689	-0.202	-0.537	-0.231	0.525	-0.072	0.816	0.214	0.6	0.6
-6.11882	1.30634	12.128	-8.01433	-8.826	-1.888	4.528	3	0.151	-2.008	-0.066	5.476	1.233	-3.491	-2.476	0.704	0.593	-0.15	0.596	-0.025	0.515	-0.114	-0.553	-0.328	0.664	0.255	0.6	0.6
-5.78023	1.4531	12.792	-8.808	-8.162	-1.633	5.192	3.255	0.222	-1.603	0.002	5.451	1.382	-3.122	-2.196	1.287	0.413	0.03	0.548	0.063	0.561	-0.029	-0.557	-0.286	0.823	0.118	0.6	0.6
-5.55861	1.43696	13.615	-7.985	-7.339	-1.515	6.015	3.373	0.632	-1.515	0.277	5.514	1.644	-2.975	-2.141	1.691	0.583	-0.063	0.539	0.062	0.55	-0.072	0.01	0.01	0.762	0.117	0.6	0.6
-5.34568	1.42975	14.377	-7.223	-6.577	-1.398	6.777	3.49	0.811	-1.335	0.5	5.576	1.856	-2.786	-2.086	-2.055	0.574	-0.061	0.568	-0.067	0.498	-0.068	0.558	0.026	0.786	0.072	0.6	0.6
-5.17472	1.37363	15.163	-6.437	-5.791	-1.326	7.563	3.562	1.023	-1.202	0.718	5.509	2.144	-2.646	-1.947	-2.009	0.614	0.022	0.483	0.104	0.538	-0.027	0.808	-0.125	0.772	0.111	0.6	0.6
-4.96652	1.35879	15.935	-5.665	-5.019	-1.215	8.335	3.673	1.181	-1.113	1.007	5.613	2.378	-2.508	-1.94	-3.122	0.601	-0.02	0.597	-0.026	0.525	-0.111	-0.442	0.106	0.716	0.151	0.6	0.6
-4.72538	1.39309	16.651	-4.949	-4.303	-1.064	9.051	3.824	1.296	-0.942	1.126	5.587	2.569	-2.246	-1.763	-3.077	0.558	0.147	0.544	-0.065	0.521	-0.067	-0.486	0.109	0.74	0.106	0.6	0.6
-4.52621	1.37847	17.391	-4.209	-3.563	-0.958	9.791	3.93	1.478	-0.983	1.322	5.522	2.788	-2.073	-1.592	-3.08	0.541	-0.019	0.623	0.054	0.517	-0.026	-0.453	0.108	0.648	0.187	0.6	0.6
-4.25763	1.45984	18.039	-3.561	-2.915	-0.771	10.439	4.117	1.585	-0.777	1.347	5.576	-0.864	-3.001	-1.459	-1.86	0.574	-0.021	0.569	-0.026	-0.539	0.076	0.504	-0.107	0.713	0.141	0.6	0.6
-4.02686	1.48462	18.752	-2.848	-2.202	-0.63	11.152	4.258	1.724	-0.615	1.491	5.55	0.388	-2.936	-1.292	-1.612	0.566	0.02	0.56	-0.025	-0.507	0.075	0.503	-0.024	0.624	0.219	0.6	0.6
-3.7293	1.60191	19.376	-2.224	-1.578	-0.411	11.776	4.477	1.782	-0.416	1.555	5.525	1.519	-2.792	-1.048	-1.369	0.518	0.022	0.356	-0.016	-0.518	-0.004	0.536	-0.026	0.647	0.135	0.6	0.6
-3.51284	1.63145	20.023	-1.577	-0.931	-0.276	12.423	4.612	-0.829	-1.653	1.911	4.915	1.846	-0.897	-0.303	-2.432	-0.659	0.038	0.545	-0.099	0.504	-0.101	-0.482	-0.082	0.341	0.182	0.6	0.6
-3.28791	1.75787	20.364	-1.236	-0.59	-0.094	12.764	4.794	0.171	-1.509	1.707	4.816	1.683	-0.614	-0.022	-2.168	-0.407	0.101	0.541	0.02	0.538	-0.024	-0.407	0.105	0.59	0.094	0.6	0.6
-3.11963	1.7557	20.954	-0.646	0	0	13.354	4.888	1.756	0.052	1.735	5.384	1.168	-1.516	-0.496	-2.179	0.534	0.059	0.534	0.093	-0.409	0.14	-0.41	0.144	0.01	0.01	0.6	0.6
-8.255	8.31826	4.713	-16.887	-10.481	-0.222	-2.887	5.545	-7.808	-0.731	-8.853	4.825	-9.164	-0.031	0.72	2.055	0.498	-0.068	0.574	-0.061	0.568	-0.067	0.786	0.072	0.558	0.026	0.6	0.6
-8.229	7.83888	5.271	-16.329	-9.923	-0.196	-2.329	5.571	-7.748	-0.637	-8.869	4.764	-9.174	0.062	0.807	2.009	0.538	-0.027	0.614	0.022	0.483	0.104	0.772	0.111	0.808	-0.125	0.6	0.6
-7.47256	6.98207	6.079	-15.521	-9.115	-0.321	-1.521	5.446	-7.478	-0.735	-8.675	4.786	-8.849	-0.167	0.66	1.773	0.525	-0.111	0.601	-0.02	0.597	-0.026	0.716	0.151	0.7	0.02	0.6	0.6
-6.66044	6.36808	6.779	-14.821	-8.415	-0.301	-0.821	5.466	-7.303	-0.604	-8.576	4.766	-8.746	-0.121	0.7	1.642	0.521	-0.067	0.558	0.147	0.544	-0.065	0.74	0.106	0.635	0.022	0.6	0.6
-5.91988	5.81496	7.414	-14.186	-7.78	-0.279	-0.186	5.488	-7.189	-0.515	-8.499	4.913	-8.655	-0.034	0.575	1.558	0.517	-0.026	0.541	-0.019	0.623	0.054	0.648	0.187	0.728	0.017	0.6	0.6
-5.07907	5.17261	8.142	-13.458	-7.052	-0.262	0.542	5.505	-6.978	-0.472	-8.312	4.894	-8.55	-0.071	0.611	1.388	0.504	-0.107	0.574	-0.021	0.569	-0.026	0.713	0.141	0.618	0.066	0.6	0.6
-4.31374	4.67889	8.76	-12.84	-6.434	-0.196	1.16	5.571	-6.864	-0.299	-8.268	4.873	-8.501	0.021	0.698	-1.623	0.503	-0.024	0.566	0.02	0.56	-0.025	-0.507	0.075	0.704	0.016	0.6	0.6
-3.86722	4.32757	9.464	-12.136	-5.73	-0.18	1.864	5.587	-6.663	-0.259	-8.13	4.893	-8.357	0.062	0.694	-1.682	0.536	-0.026	0.518	0.022	0.356	-0.016	-0.518	-0.004	0.74	0.014	0.6	0.6
-3.76006	4.22095	10.204	-11.396	-4.99	-0.166	2.604	5.601	-6.459	-0.219	-7.135	7.265	-7.908	0.686	-1.664	0.092	0.486	-0.063	-0.53	-0.084	0.545	-0.099	0.504	-0.101	0.586	0.064	0.6	0.6
-3.62228	4.18943	10.79	-10.81	-4.404	-0.102	3.19	5.665	-6.019	-1.516	-6.359	5.757	-7.891	0.257	-0.092	0.849	-0.536	-0.044	0.482	-0.023	0.538	-0.024	0.541	0.02	0.674	0.102	0.6	0.6
-3.43542	4.18157	11.464	-10.136	-3.73	0	3.864	5.767	-4.809	-1.37	-6.167	5.734	-7.755	0.383	0.033	0.931	-0.504	-0.089	0.475	-0.023	0.534	0.093	0.534	0.059	0.703	0.012	0.6	0.6
-3.33491	4.07898	12.167	-9.433	-3.027	0.012	4.567	5.779	-3.602	-1.269	-5.939	5.711	-7.083	-1.432	0.068	-0.765	-0.514	-0.131	0.427	-0.099	-0.384	-0.051	-0.46	-0.05	0.642	-0.029	0.6	0.6
-3.28309	3.94533	12.809	-8.791	-2.385	-0.017	5.209	5.75	-2.446	-1.167	-5.724	5.612	-6.108	-0.744	0.138	-1.41	-0.517	-0.051	0.425	-0.02	-0.464	0.028	-0.463	0.032	0.725	0.052	0.6	0.6
-3.13981	3.87916	13.534	-8.066	-1.66	0.035	5.934	5.802	-1.204	-1.064	-4.919	6.522	-4.869	-1.39	-0.72	0.21	-0.44	-0.098	-0.505	0.109	-0.505	0.113	0.419	-0.059	0.617	-0.07	0.6	0.6
-3.13213	3.70859	14.151	-7.449	-1.043	-0.035	6.551	5.732	-0.147	-1.036	-3.797	6.631	-3.747	-1.573	-0.899	0.199	-0.492	-0.138	-0.403	-0.135	-0.398	-0.011	0.375	-0.094	0.571	0.057	0.6	0.6
-3.00324	3.67251	14.722	-6.878	-0.472	0.022	7.122	5.789	0.916	-0.841	-2.823	6.496	-2.778	-1.505	-0.707	-0.683	-0.495	-0.056	-0.484	-0.012	-0.483	-0.007	-0.535	0.031	0.472	-0.022	0.6	0.6
-2.96582	3.57358	15.194	-6.406	0	0	7.594	5.767	-1.867	-0.717	1.883	6.574	-1.823	-1.52	-0.807	-0.736	0.01	0.01	0.01	0.01	0.01	0.01	0.01	0.01	0.01	0.01	0.6	0.6
-1.29698	3.77191	20.284	-1.316	6.973	0.221	12.684	6.795	4.349	3.122	5.356	5.613	5.53	2.009	1.182	0.614	0.716	0.151	0.597	-0.026	0.601	-0.02	0.525	-0.111	-0.442	0.106	0.6	0.6
-1.24663	3.94995	19.842	-1.758	6.531	0.327	12.242	6.901	3.191	3.077	4.317	5.587	4.487	2.135	1.314	0.831	0.74	0.106	0.544	-0.065	0.558	0.147	0.521	-0.067	-0.486	0.109	0.6	0.6
-1.19882	4.13817	19.356	-2.244	6.045	0.436	11.756	7.01	3.287	1.488	1.965	3.93	3.443	2.097	3.08	1.007	0.623	0.054	0.648	0.187	0.541	-0.019	0.517	-0.026	-0.453	0.108	0.6	0.6
-1.14785	4.32001	18.903	-2.697	5.592	0.544	11.303	7.118	2.211	1.542	0.864	4.117	2.449	2.224	3.001	1.141	0.569	-0.026	0.713	0.141	0.574	-0.021	0.504	-0.107	-0.539	0.076	0.6	0.6
-1.13971	4.48387	18.364	-3.236	5.053	0.62	10.764	7.194	1.103	1.644	1.336	4.873	-0.388	2.936	2.321	1.324	0.56	-0.025	0.566	0.02	0.624	0.219	0.503	-0.024	-0.507	0.075	0.6	0.6
-1.12854	4.64151	17.857	-3.743	4.546	0.695	10.257	7.269	0.036	1.744	1.73	5.846	0.263	2.376	1.423	2.792	0.356	-0.016	0.536	-0.026	0.518	0.022	0.647	0.135	-0.518	-0.004	0.6	0.6
-1.19776	4.72194	17.339	-4.261	4.028	0.691	9.739	7.265	0.676	1.445	-0.838	5.509	-0.773	2.35	1.756	0.221	0.486	-0.063	0.504	-0.101	0.545	-0.099	-0.482	-0.082	-0.53	-0.084	0.6	0.6
-1.34849	4.72433	16.809	-4.791	3.498	0.607	9.209	7.181	-0.34	1.424	-1.872	5.408	-1.848	2.365	1.773	0.219	0.482	-0.023	0.538	-0.024	0.541	0.02	-0.407	0.105	-0.536	-0.044	0.6	0.6
-1.45997	4.7677	16.273	-5.327	2.962	0.563	8.673	7.137	-1.358	1.403	-3.387	7.067	-2.946	1.753	0.07	0.733	0.475	-0.023	-0.41	0.144	0.534	0.093	-0.409	0.14	-0.504	-0.089	0.6	0.6
-1.61242	4.76085	15.769	-5.831	2.458	0.474	8.169	7.048	-2.337	1.337	-3.481	7.211	-3.608	0.504	-0.163	1.269	0.427	-0.099	-0.384	-0.051	-0.46	-0.05	0.642	-0.029	-0.514	-0.131	0.6	0.6
-1.80814	4.71364	15.255	-6.345	1.944	0.343	7.655	6.917	2.446	1.167	-3.278	5.612	-3.611	-0.243	1.305	0.423	0.725	0.052	0.425	-0.02	-0.463	0.032	-0.464	0.028	-0.517	-0.051	0.6	0.6
-1.92423	4.74691	14.738	-6.862	1.427	0.292	7.138	6.866	1.204	1.064	-3.665	7.192	-3.715	0.344	-0.326	1.274	0.617	-0.07	-0.505	0.113	-0.505	0.109	0.419	-0.059	-0.44	-0.098	0.6	0.6
-2.07762	4.72063	14.298	-7.302	0.987	0.194	6.698	6.768	0.147	1.036	-3.6	7.305	-3.65	0.137	-0.537	1.235	0.571	0.057	-0.398	-0.011	-0.403	-0.135	0.375	-0.094	-0.492	-0.138	0.6	0.6
-2.27756	4.66282	13.806	-7.794	0.495	0.056	6.206	6.63	-0.916	0.841	-3.739	6.496	-3.694	-0.664	0.134	-0.55	0.472	-0.022	-0.484	-0.012	-0.483	-0.007	-0.537	0.037	-0.495	-0.056	0.6	0.6
-2.39589	4.68751	13.311	-8.289	0	0	5.711	6.574	-1.883	0.807	-3.75	6.484	-3.706	-0.713	0.09	-0.643	0.01	0.01	0.01	0.01	0.01	0.01	0.01	0.01	0.01	0.01	0.6	0.6
-1.01462	3.97771	20.549	-1.051	3.532	-0.243	12.949	7.044	-0.303	0.779	0.526	4.612	2.372	1.535	2.432	-0.221	-0.659	0.038	0.341	0.182	0.504	-0.101	-0.53	-0.084	-0.482	-0.082	0.6	0.6
-1.1573	3.97428	20.067	-1.533	3.05	-0.325	12.467	6.962	-0.126	0.659	1.386	5.408	-0.297	2.168	1.554	2.146	-0.407	0.101	0.538	-0.024	0.59	0.094	0.541	0.02	-0.407	0.105	0.6	0.6
-1.10355	4.14562	19.66	-1.94	2.643	-0.22	12.06	7.067	-0.126	0.663	0.441	5.384	0.462	2.231	1.683	1.333	-0.409	0.14	0.534	0.093	0.534	0.059	0.475	-0.023	-0.41	0.144	0.6	0.6
-1.01117	4.35645	19.25	-2.35	2.233	-0.076	11.65	7.211	-0.127	0.667	-1.536	6.459	-0.503	1.734	0.752	1.5	-0.46	-0.05	-0.502	0.336	-0.078	-0.074	0.427	-0.099	-0.384	-0.051	0.6	0.6
-1.11051	4.36804	18.866	-2.734	1.849	-0.127	11.266	7.16	-0.051	0.666	-1.418	6.795	0.333	1.548	0.365	1.757	-0.464	0.028	-0.376	-0.129	0.425	-0.02	0.554	-0.217	-0.463	0.032	0.6	0.6
-1.1368	4.47551	18.403	-3.197	1.386	-0.095	10.803	7.192	-0.05	0.67	-1.505	6.666	-0.555	1.6	0.526	0.836	-0.505	0.109	-0.362	0.37	0.419	-0.059	-0.55	0.109	-0.505	0.113	0.6	0.6
-1.08738	4.67083	17.898	-3.702	0.881	0.018	10.298	7.305	-0.05	0.674	-1.648	7.036	-1.479	1.772	0.269	0.84	-0.403	-0.135	-0.411	0.144	0.375	-0.094	-0.752	0.007	-0.398	-0.011	0.6	0.6
-1.14849	4.7247	17.5	-4.1	0.483	0.007	9.9	7.294	-0.045	0.798	-1.635	7.18	-1.798	0.822	0.114	1.855	-0.484	-0.012	-0.537	0.037	-0.535	0.031	0.01	0.01	-0.483	-0.007	0.6	0.6
-1.2163	4.79643	17.017	-4.583	0	0	9.417	7.287	-0.044	0.803	-1.581	7.217	-1.746	0.784	0.07	1.52	0.01	0.01	0.01	0.01	0.01	0.01	0.01	0.01	0.01	0.01	0.6	0.6
-1.75547	3.14932	20.852	-0.748	3.791	-0.219	13.252	6.265	0.303	-0.779	0.829	4.612	2.675	0.756	1.653	1.35	-0.482	-0.082	0.341	0.182	0.504	-0.101	0.545	-0.099	-0.659	0.038	0.6	0.6
-1.80044	3.29474	20.193	-1.407	3.132	-0.181	12.593	6.303	0.126	-0.659	-0.171	4.794	1.512	0.895	1.509	1.487	-0.407	0.105	0.59	0.094	0.538	-0.024	0.541	0.02	-0.407	0.101	0.6	0.6
-1.75068	3.46208	19.786	-1.814	2.725	-0.08	12.186	6.404	0.126	-0.663	0.567	5.384	0.588	1.568	1.02	1.516	-0.41	0.144	0.534	0.093	0.534	0.059	0.01	0.01	-0.409	0.14	0.6	0.6
-1.66218	3.66875	19.377	-2.223	2.316	0.06	11.777	6.544	0.127	-0.667	-0.376	5.477	-1.409	0.085	1.067	0.833	-0.384	-0.051	-0.078	-0.074	-0.502	0.336	0.427	-0.099	-0.46	-0.05	0.6	0.6
-1.77009	3.69373	18.917	-2.683	1.856	0.01	11.317	6.494	0.051	-0.666	0.384	5.612	-0.758	1.091	0.882	-0.301	-0.463	0.032	0.425	-0.02	0.554	-0.217	-0.376	-0.129	-0.464	0.028	0.6	0.6
-1.80051	3.79736	18.453	-3.147	1.392	0.038	10.853	6.522	0.05	-0.67	-0.505	5.592	-1.455	-0.144	0.93	0.166	-0.505	0.113	0.419	-0.059	-0.362	0.37	-0.55	0.109	-0.505	0.109	0.6	0.6
-1.75509	3.98868	17.948	-3.652	0.887	0.147	10.348	6.631	0.05	-0.674	-1.598	7.036	-1.429	1.098	-0.405	0.166	-0.398	-0.011	-0.411	0.144	0.375	-0.094	-0.752	0.007	-0.403	-0.135	0.6	0.6
-1.94082	3.91937	17.545	-4.055	0.484	0.012	9.945	6.496	0.045	-0.798	-1.59	7.18	-1.753	0.024	-0.684	1.057	-0.483	-0.007	-0.537	0.037	-0.535	0.031	0.01	0.01	-0.484	-0.012	0.6	0.6
-2.01376	3.98626	17.061	-4.539	0	0	9.461	6.484	0.044	-0.803	-1.702	6.503	-1.537	-0.733	-0.019	0.717	0.01	0.01	0.01	0.01	0.01	0.01	0.01	0.01	0.01	0.01	0.6	0.6
-1.56978	3.35408	20.786	-0.814	2.188	-0.758	13.186	6.459	1.409	-0.085	1.033	5.477	1.536	-0.752	0.982	1.564	-0.46	-0.05	-0.078	-0.074	-0.384	-0.051	0.521	-0.097	-0.502	0.336	0.6	0.6
-1.29698	3.77191	20.284	-1.316	1.686	-0.422	12.684	6.795	1.367	0.301	1.418	7.16	0.609	1.392	-0.365	1.997	-0.464	0.028	-0.463	0.032	0.554	-0.217	0.01	0.01	-0.376	-0.129	0.6	0.6
-1.47332	3.7042	19.908	-1.692	1.31	-0.551	12.308	6.666	-0.692	0.31	0.95	5.592	1.455	0.144	1.074	1.48	-0.55	0.109	0.419	-0.059	-0.505	0.109	0.442	-0.019	-0.362	0.37	0.6	0.6
-1.1489	4.1332	19.546	-2.054	0.948	-0.181	11.946	7.036	-0.504	0.571	0.169	5.533	1.598	0.405	1.503	-0.269	-0.752	0.007	0.375	-0.094	-0.403	-0.135	-0.398	-0.011	-0.411	0.144	0.6	0.6
-1.05664	4.34419	19.135	-2.465	0.537	-0.037	11.535	7.18	-0.163	0.708	1.635	7.294	1.59	0.684	-0.114	1.741	-0.535	0.031	-0.483	-0.007	-0.484	-0.012	0.01	0.01	-0.537	0.037	0.6	0.6
-1.08725	4.46873	18.598	-3.002	0	0	10.998	7.217	-0.165	0.714	1.581	7.287	1.537	0.733	-0.07	1.45	0.01	0.01	0.01	0.01	0.01	0.01	0.01	0.01	0.01	0.01	0.6	0.6
-1.6962	3.2814	20.6	-1	1.837	-0.147	13	6.356	0.692	-0.31	0.371	5.186	1.642	0.764	1.17	-0.166	-0.362	0.37	0.442	-0.019	0.419	-0.059	-0.505	0.109	-0.55	0.109	0.6	0.6
-1.65644	3.48005	20.05	-1.55	1.287	-0.038	12.45	6.465	0.504	-0.571	0.673	5.533	-0.621	1.298	0.932	-0.166	-0.411	0.144	0.375	-0.094	0.01	0.01	-0.403	-0.135	-0.752	0.007	0.6	0.6
-1.74412	3.60963	19.298	-2.302	0.535	-0.031	11.698	6.472	0.163	-0.708	-0.454	5.439	1.753	-0.024	1.033	-0.822	-0.537	0.037	0.01	0.01	-0.484	-0.012	-0.483	-0.007	-0.535	0.031	0.6	0.6
-1.78048	3.72783	18.763	-2.837	0	0	11.163	6.503	0.165	-0.714	1.702	6.484	1.746	-0.784	0.019	0.736	0.01	0.01	0.01	0.01	0.01	0.01	0.01	0.01	0.01	0.01	0.6	0.6
-5.20611	2.47212	11.252	-10.348	5.47	3.258	3.652	4.023	0.03	-0.968	0.194	6.09	-1.516	-2.539	-2.067	-3.148	-0.493	-0.204	-0.506	-0.371	-0.555	-0.055	-0.511	-0.053	-0.646	-0.297	0.6	0.6
-5.58444	2.28042	10.606	-10.994	4.824	2.961	3.006	3.726	-0.123	-1.061	0.054	5.719	-1.607	-2.781	-1.993	-3.392	-0.409	-0.298	-0.553	-0.242	-0.53	-0.274	-0.535	-0.312	-0.411	-0.306	0.6	0.6
-5.94219	2.04141	10.195	-11.405	4.413	2.655	2.595	3.42	-0.125	-1.069	0.196	5.477	-1.488	-2.813	-2.057	-3.386	-0.661	-0.296	-0.469	-0.339	-0.396	-0.284	-0.505	-0.45	-0.361	-0.22	0.6	0.6
-6.20764	1.88026	9.834	-11.5353	4.052	2.435	2.234	3.2	0.175	-0.993	0.304	5.138	-1.453	-2.749	-1.938	-3.156	-0.365	-0.217	-0.426	-0.345	-0.494	-0.24	-0.44	-0.109	-0.464	-0.221	0.6	0.6
-6.48706	1.73489	9.37	-10.6435	3.588	2.214	1.77	2.979	0.076	-0.997	0.266	4.793	-1.423	-2.73	-1.814	-2.162	-0.376	-0.311	-0.526	-0.257	-0.414	-0.38	0.487	0.122	-0.376	-0.317	0.6	0.6
-6.95795	1.55795	8.994	-9.07471	3.212	1.897	1.394	2.662	0.076	-1.003	0.416	4.536	-1.385	-2.667	-1.874	-2.601	-0.428	-0.267	-0.489	-0.352	-0.321	-0.388	0.535	0.163	-0.425	-0.228	0.6	0.6
-7.66688	1.71488	8.569	-8.10094	2.787	1.669	0.969	2.434	0.079	-0.964	0.48	4.184	-1.489	-2.507	-1.75	-2.992	-0.44	-0.363	-0.489	-0.266	-0.281	-0.482	0.531	0.207	-0.485	-0.277	0.6	0.6
-9.32932	2.04084	7.593	-5.65363	1.811	1.111	-0.007	1.876	0.034	-0.885	0.541	3.65	1.654	1.827	-1.774	-2.187	-0.543	-0.184	-0.412	-0.462	0.395	0.154	-0.58	-0.351	-0.544	-0.191	0.6	0.6
-10.1359	2.34254	7.049	-5.02585	1.267	0.92	-0.551	1.685	0.033	-0.892	0.409	3.188	0.715	1.482	-1.503	-2.027	-0.501	-0.235	-0.463	-0.372	0.621	0.348	-0.482	-0.313	-0.444	-0.193	0.6	0.6
-10.8313	2.55167	6.605	-4.2858	0.823	0.727	-0.995	1.492	0.09	-0.85	-0.35	0.551	0.428	-1.324	0.941	-1.907	-0.419	-0.474	0.506	0.34	-0.478	-0.473	-0.39	-0.363	-0.415	-0.433	0.6	0.6
-11.734	2.49454	6.19	-2.75426	0.408	0.294	-1.41	1.059	0.094	-0.809	-1.271	0.891	0.491	-1.284	0.168	-1.977	-0.54	-0.53	0.598	0.29	-0.475	-0.384	-0.394	-0.368	-0.408	-0.294	0.6	0.6
-12.4896	2.57006	5.782	-2.83765	0	0	-1.818	0.765	0.226	-0.573	0.558	1.959	-2.277	-0.416	-1.194	-1.903	0.01	0.01	0.01	0.01	0.366	0.052	0.01	0.01	0.01	0.01	0.6	0.6
-4.24189	3.44501	11.222	-10.378	5.666	3.653	3.622	4.991	-0.03	0.968	0.164	6.09	-1.546	-1.571	-1.099	-2.18	-0.646	-0.297	-0.506	-0.371	-0.555	-0.055	-0.511	-0.053	-0.493	-0.204	0.6	0.6
-4.50796	3.32137	10.729	-10.871	5.173	3.449	3.129	4.787	0.177	-0.932	0.123	3.726	-1.484	-1.72	1.061	-2.331	-0.553	-0.242	-0.411	-0.306	-0.53	-0.274	-0.535	-0.312	-0.409	-0.298	0.6	0.6
-4.85745	3.09004	10.32	-11.28	4.764	3.151	2.72	4.489	0.321	-0.988	0.125	3.42	-1.363	-1.744	1.069	-2.317	-0.469	-0.339	-0.361	-0.22	-0.396	-0.284	-0.505	-0.45	-0.661	-0.296	0.6	0.6
-5.23667	2.90178	9.659	-11.941	4.103	2.855	2.059	4.193	0.129	-0.945	-0.175	3.2	-1.628	-1.756	0.993	-2.163	-0.426	-0.345	-0.464	-0.221	-0.494	-0.24	-0.44	-0.109	-0.365	-0.217	0.6	0.6
-5.49963	2.74428	9.294	-12.306	3.738	2.638	1.694	3.976	0.19	-0.817	-0.076	2.979	-1.499	-1.733	0.997	-2.271	-0.526	-0.257	-0.376	-0.317	-0.414	-0.38	-0.416	-0.377	-0.376	-0.311	0.6	0.6
-6.04095	2.62979	8.918	-12.682	3.362	2.327	1.318	3.665	0.34	-0.871	-0.076	2.662	-1.461	-1.664	1.003	-1.598	-0.489	-0.352	-0.425	-0.228	-0.321	-0.388	0.535	0.163	-0.428	-0.267	0.6	0.6
-6.79228	2.75043	8.49	-13.11	2.934	2.06	0.89	3.398	0.401	-0.786	-0.079	2.434	0.664	-2.028	0.964	-1.543	-0.489	-0.266	-0.485	-0.277	0.531	0.207	-0.281	-0.482	-0.44	-0.363	0.6	0.6
-8.4828	2.95663	7.559	-11.1171	2.003	1.423	-0.041	2.761	-0.034	0.885	0.507	3.65	-1.229	-1.86	-0.889	-1.302	-0.544	-0.191	-0.412	-0.462	-0.388	-0.399	-0.58	-0.351	-0.543	-0.184	0.6	0.6
-9.28125	3.26443	7.016	-10.5312	1.46	1.239	-0.584	2.577	0.376	-0.611	-0.033	1.685	-1.384	-1.645	0.892	-1.135	-0.463	-0.372	-0.444	-0.193	-0.374	-0.174	-0.482	-0.313	-0.501	-0.235	0.6	0.6
-10.0832	3.48318	6.515	-9.59052	0.959	1.004	-1.085	2.342	0.338	-0.474	-0.09	1.492	-0.44	1.791	0.85	-1.057	-0.478	-0.473	-0.415	-0.433	0.506	0.34	-0.39	-0.363	-0.419	-0.474	0.6	0.6
-11.0313	3.38867	6.096	-7.10155	0.54	0.53	-1.504	1.868	0.397	-0.475	-0.094	1.059	-1.365	0.977	0.809	-1.168	-0.475	-0.384	-0.408	-0.294	0.598	0.29	-0.394	-0.368	-0.54	-0.53	0.6	0.6
-12.1724	3.34775	5.556	-4.39001	0	0	-2.044	1.338	-0.226	0.573	0.332	1.959	-2.048	-1.33	-0.621	-1.703	0.01	0.01	0.01	0.01	0.01	0.01	0.01	0.01	0.01	0.01	0.6	0.6
-3.16354	4.57075	11.058	-10.542	5.834	4.131	3.458	6.09	-0.164	1.099	-1.71	6.562	-1.474	-1.081	-0.472	2.067	-0.493	-0.204	-0.555	-0.055	-0.511	-0.053	-0.646	-0.297	-0.506	-0.371	0.6	0.6
-3.59824	4.28222	10.552	-11.048	5.328	3.76	2.952	5.719	-0.177	0.932	-1.661	6.507	-0.054	1.993	-0.788	-1.399	-0.409	-0.298	-0.53	-0.274	-0.411	-0.306	-0.535	-0.312	-0.553	-0.242	0.6	0.6
-3.90987	4.13036	9.999	-11.601	4.775	3.518	2.399	5.477	-0.321	0.988	-1.684	6.233	-1.487	-1.329	-0.756	2.057	-0.661	-0.296	-0.396	-0.284	-0.505	-0.45	-0.361	-0.22	-0.469	-0.339	0.6	0.6
-4.30791	3.86781	9.53	-12.07	4.306	3.179	1.93	5.138	-0.129	0.945	-1.451	6.356	-1.757	-0.811	-1.218	1.938	-0.365	-0.217	-0.44	-0.109	-0.494	-0.24	-0.464	-0.221	-0.426	-0.345	0.6	0.6
-4.70655	3.59225	9.104	-12.496	3.88	2.834	1.504	4.793	-0.19	0.817	-0.266	2.979	-1.689	-0.916	1.814	-1.454	-0.376	-0.311	-0.376	-0.317	-0.414	-0.38	-0.416	-0.377	-0.526	-0.257	0.6	0.6
-5.5547	3.80873	8.578	-13.022	3.354	2.577	0.978	4.536	-0.34	0.871	1.287	5.263	1.291	-1.324	-0.727	1.874	-0.428	-0.267	0.535	0.163	0.583	0.111	-0.425	-0.228	-0.489	-0.352	0.6	0.6
-6.46005	3.89961	8.089	-13.511	2.865	2.225	0.489	4.184	-0.401	0.786	0.263	5.426	0.219	-1.787	-1.242	1.75	-0.44	-0.363	0.531	0.207	0.53	0.202	-0.485	-0.277	-0.489	-0.266	0.6	0.6
-7.2794	4.0765	7.6	-14	2.376	1.959	0	3.918	-0.45	0.883	-0.484	2.157	-0.757	-1.715	1.761	-1.053	-0.491	-0.274	-0.491	-0.281	0.514	0.069	-0.38	-0.35	-0.548	-0.268	0.6	0.6
-8.16752	4.30482	7.052	-14.548	1.828	1.691	-0.548	3.65	-0.507	0.889	-0.541	1.876	-1.736	-0.971	1.774	-0.413	-0.543	-0.184	-0.544	-0.191	-0.388	-0.399	-0.58	-0.351	-0.412	-0.462	0.6	0.6
-9.09574	4.21597	6.64	-14.6557	1.416	1.229	-0.96	3.188	-0.376	0.611	-0.409	1.685	-1.76	-1.034	1.503	-0.524	-0.501	-0.235	-0.444	-0.193	-0.374	-0.174	-0.482	-0.313	-0.463	-0.372	0.6	0.6
-9.99167	4.26331	6.177	-12.8365	0.953	0.857	-1.423	2.816	-0.338	0.474	-0.428	1.492	-1.849	-1.232	1.324	-0.583	-0.419	-0.474	-0.415	-0.433	-0.407	-0.546	-0.39	-0.363	-0.478	-0.473	0.6	0.6
-11.0056	4.22324	5.699	-10.4127	0.475	0.384	-1.901	2.343	-0.397	0.475	-0.491	1.059	-1.92	-1.159	1.284	1.452	-0.54	-0.53	-0.408	-0.294	-0.248	-0.461	0.598	0.29	-0.475	-0.384	0.6	0.6
-11.841	4.26944	5.224	-8.53183	0	0	-2.376	1.959	-0.332	0.621	-0.558	0.765	-2.147	-1.082	1.194	-0.709	0.01	0.01	0.01	0.01	0.01	0.01	0.01	0.01	0.01	0.01	0.6	0.6
-2.47625	4.76402	12.768	-8.832	5.164	3.894	5.168	6.562	0.236	-0.609	1.71	6.09	1.546	1.571	0.472	-2.298	-0.511	-0.053	-0.506	-0.371	-0.493	-0.204	-0.525	0.001	-0.555	-0.055	0.6	0.6
-2.60112	4.79948	12.213	-9.387	4.609	3.839	4.613	6.507	0.192	-0.611	1.661	5.719	1.484	1.72	0.788	-2.354	-0.535	-0.312	-0.553	-0.242	-0.409	-0.298	-0.048	0.004	-0.53	-0.274	0.6	0.6
-2.94185	4.61187	11.683	-9.917	4.079	3.565	4.083	6.233	0.197	-0.573	1.684	5.477	1.363	1.744	0.756	-2.632	-0.505	-0.45	-0.469	-0.339	-0.661	-0.296	-1.301	0.284	-0.396	-0.284	0.6	0.6
-3.27571	4.39242	11.287	-10.313	3.683	3.281	3.687	5.949	0.306	-0.407	1.757	5.138	1.628	1.756	0.811	2.749	-0.44	-0.109	-0.426	-0.345	-0.365	-0.217	-0.464	-0.221	-0.494	-0.24	0.6	0.6
-3.5779	4.23294	10.793	-10.807	3.189	3.041	3.193	5.709	0.252	-0.538	1.689	4.793	1.499	1.733	0.916	2.73	-0.416	-0.377	-0.526	-0.257	-0.376	-0.311	-0.376	-0.317	-0.414	-0.38	0.6	0.6
-4.01002	3.92042	10.379	-11.221	2.775	2.661	2.779	5.329	0.254	-0.541	1.801	4.536	1.461	1.664	0.793	2.667	-0.322	-0.385	-0.489	-0.352	-0.428	-0.267	-0.425	-0.228	-0.321	-0.388	0.6	0.6
-4.43844	3.58475	10.058	-11.542	2.454	2.273	2.458	4.941	0.255	-0.544	1.969	4.184	1.568	1.543	0.757	-0.485	-0.635	-0.514	-0.489	-0.266	-0.44	-0.363	0.531	0.207	-0.281	-0.482	0.6	0.6
-4.95582	3.14855	9.777	-11.823	2.173	1.791	2.177	4.459	0.609	-0.512	1.42	5.633	1.377	-1.714	-1.174	1.424	-0.38	-0.35	0.514	0.069	0.512	0.066	-0.491	-0.274	-0.327	-0.396	0.6	0.6
-5.39299	2.80585	9.45	-12.15	1.846	1.395	1.85	4.063	0.662	-0.558	0.579	5.702	0.538	-2.176	-1.639	1.302	-0.388	-0.399	0.354	0.03	0.505	0.064	-0.543	-0.184	-0.58	-0.351	0.6	0.6
-6.04827	2.72026	8.87	-12.73	1.266	1.044	1.27	3.712	0.47	-0.51	-0.355	5.732	1.854	1.135	-2.02	0.524	-0.374	-0.174	0.499	0.023	-0.501	-0.235	-0.463	-0.372	-0.482	-0.313	0.6	0.6
-6.9067	2.84381	8.388	-13.212	0.784	0.731	0.788	3.399	0.362	-0.649	1.873	2.342	2.211	0.583	1.057	1.907	-0.407	-0.546	-0.419	-0.474	-0.478	-0.473	-0.415	-0.433	-0.39	-0.363	0.6	0.6
-7.71102	2.83403	7.998	-12.3652	0.394	0.368	0.398	3.036	0.379	-0.466	0.537	0.891	1.902	1.168	2.145	0.693	-0.248	-0.461	0.598	0.29	-0.54	-0.53	-0.475	-0.384	-0.394	-0.368	0.6	0.6
-8.52487	2.82288	7.604	-10.5015	0	0	0.004	2.668	0.233	-0.373	-0.455	1.181	2.048	1.33	1.487	0.709	0.01	0.01	0.366	0.052	0.01	0.01	0.01	0.01	0.01	0.01	0.6	0.6
-1.89696	5.41148	12.532	-9.068	5.161	4.13	4.932	7.171	-0.236	0.609	1.474	6.09	1.473	-1.689	1.081	2.18	-0.555	-0.055	-0.506	-0.371	-0.525	0.001	-0.493	-0.204	-0.511	-0.053	0.6	0.6
-2.0143	5.44178	12.021	-9.579	4.65	4.077	4.421	7.118	-0.192	0.611	1.469	5.719	1.487	-1.743	1.399	2.331	-0.53	-0.274	-0.553	-0.242	-0.048	0.004	-0.409	-0.298	-0.535	-0.312	0.6	0.6
-2.39365	5.21698	11.486	-10.114	4.115	3.765	3.886	6.806	-0.197	0.573	1.487	5.477	1	-2.059	1.329	2.317	-0.396	-0.284	-0.469	-0.339	-1.301	0.284	-0.661	-0.296	-0.505	-0.45	0.6	0.6
-2.90723	4.8493	10.981	-10.619	3.61	3.315	3.381	6.356	-0.306	0.407	1.451	5.138	1.322	2.163	1.218	-2.793	-0.494	-0.24	-0.426	-0.345	-0.365	-0.217	-0.591	0.139	-0.44	-0.109	0.6	0.6
-3.07163	4.81202	10.541	-11.059	3.17	3.206	2.941	6.247	-0.252	0.538	1.437	4.793	1.247	2.271	1.454	3.268	-0.414	-0.38	-0.526	-0.257	-0.376	-0.311	-0.376	-0.317	-0.416	-0.377	0.6	0.6
-3.501	4.50282	10.125	-11.475	2.754	2.829	2.525	5.87	-0.254	0.541	1.547	4.536	1.207	2.205	1.334	0.01	-0.321	-0.388	-0.489	-0.352	-0.428	-0.267	0.583	0.111	-0.322	-0.385	0.6	0.6
-3.92654	4.17031	9.803	-11.797	2.432	2.444	2.203	5.485	-0.255	0.544	1.977	5.426	1.933	-0.486	0.059	1.301	-0.281	-0.482	0.531	0.207	0.53	0.202	-0.489	-0.266	-0.635	-0.514	0.6	0.6
-5.23206	3.70353	8.788	-12.812	1.417	1.58	1.188	4.621	-0.662	0.558	-0.083	5.702	-0.124	-1.618	-1.081	0.971	-0.58	-0.351	0.354	0.03	0.505	0.064	-0.412	-0.462	-0.388	-0.399	0.6	0.6
-6.07012	3.65594	8.4	-13.2	1.029	1.181	0.8	4.222	-0.47	0.51	-0.825	5.732	1.76	1.034	-1.51	1.645	-0.482	-0.313	0.499	0.023	-0.463	-0.372	-0.501	-0.235	-0.374	-0.174	0.6	0.6
-6.66734	3.82067	8.026	-13.574	0.655	1.007	0.426	4.048	-0.362	0.649	1.849	2.816	1.511	1.706	1.232	-1.707	-0.39	-0.363	-0.478	-0.473	-0.419	-0.474	0.538	-0.023	-0.407	-0.546	0.6	0.6
-7.6739	3.64329	7.619	-13.981	0.248	0.461	0.019	3.502	-0.379	0.466	1.523	1.868	1.92	1.159	1.634	2.611	-0.394	-0.368	-0.54	-0.53	-0.475	-0.384	0.598	0.29	-0.248	-0.461	0.6	0.6
-8.41554	3.40691	7.371	-13.0229	0	0	-0.229	3.041	-0.233	0.373	-0.688	1.181	2.147	1.082	1.86	1.703	0.01	0.01	0.366	0.052	0.01	0.01	0.01	0.01	0.01	0.01	0.6	0.6
-0.393412	7.34058	11.059	-3.1248	5.201	-2.032	3.459	8.86	-1.473	1.689	0.001	6.09	-1.709	2.298	2.77	3.869	-0.511	-0.053	-0.506	-0.371	-0.555	-0.055	-0.493	-0.204	-0.525	0.001	0.6	0.6
-0.458509	7.42716	10.534	-3.64185	4.676	-2.031	2.934	8.861	-1.487	1.743	-1.679	6.507	-0.018	3.142	2.354	4.074	-0.535	-0.312	-0.53	-0.274	-0.553	-0.242	-0.409	-0.298	-0.048	0.004	0.6	0.6
-0.460553	7.43898	10.486	-3.65808	4.628	-2.027	2.886	8.865	-1	2.059	-1.197	6.233	0.487	3.388	2.632	4.376	-0.505	-0.45	-0.396	-0.284	-0.469	-0.339	-0.661	-0.296	-1.301	0.284	0.6	0.6
-0.340349	7.93504	9.185	-2.70332	3.327	-1.743	1.585	9.149	-1.796	2.793	-2.102	5.949	-0.345	4.011	3.2	3.576	-0.44	-0.109	-0.494	-0.24	-0.426	-0.345	0.388	0.17	-0.591	0.139	0.6	0.6
-0.78459	8.54623	8.594	-2.19027	2.736	-1.604	0.994	9.288	-1.947	3.041	1.792	5.743	-2.199	3.579	3.545	4.147	-0.416	-0.377	0.485	0.117	-0.414	-0.38	0.487	0.122	-0.447	0.128	0.6	0.6
-1.16241	9.07908	8.147	-1.62059	2.289	-1.476	0.547	9.416	0.86	3.556	-1.978	5.87	0.856	4.153	3.546	4.087	0.583	0.111	-0.322	-0.385	0.535	0.163	-0.321	-0.388	-0.338	0.253	0.6	0.6
-1.2919	9.63821	7.809	-1.14165	1.951	-1.223	0.209	9.669	-0.061	3.698	-0.017	5.426	-1.994	4.184	4.243	4.728	0.53	0.202	0.531	0.207	-0.635	-0.514	-0.281	-0.482	-0.663	0.149	0.6	0.6
-2.08697	11.1045	6.699	-1.84427	0.841	-0.762	-0.901	10.13	-2.213	3.891	-2.172	5.702	-2.089	5.509	4.428	6.48	0.505	0.064	0.354	0.03	-0.388	-0.399	-0.412	-0.462	-0.228	0.428	0.6	0.6
-1.91698	11.739	6.471	-1.69404	0.613	-0.334	-1.129	10.558	-2.946	4.255	-2.754	5.732	-1.929	6.336	4.826	6.846	0.496	0.02	0.499	0.023	-0.374	-0.174	-0.482	-0.313	-0.613	0.334	0.6	0.6
-2.27665	12.6282	5.858	-2.01188	0	0	-1.742	10.892	-4.055	4.569	-3.866	5.755	-2.168	6.844	5.137	7.493	0.535	-0.027	0.538	-0.023	-0.407	-0.546	-0.39	-0.363	0.01	0.01	0.6	0.6
-9.203	7.44996	4.625	-16.975	-15.459	-0.711	-2.975	4.597	-0.066	-0.712	-6.433	6.09	-6.597	-0.394	-1.493	0.574	0.563	0.074	-0.506	-0.371	-0.493	-0.204	-0.646	-0.297	0.569	0.127	0.6	0.6
-9.076	7.06161	5.194	-16.406	-14.89	-0.584	-2.406	4.724	-0.06	-0.659	-5.358	5.719	-5.412	0.998	-0.995	-0.063	0.559	0.12	-0.553	-0.242	-0.411	-0.306	-0.409	-0.298	0.549	-0.016	0.6	0.6
-8.59078	6.54838	5.743	-15.857	-14.341	-0.6	-1.857	4.708	-0.07	-0.795	-4.256	5.477	-4.577	0.219	-0.769	1.288	0.601	0.07	-0.469	-0.339	-0.661	-0.296	-0.361	-0.22	0.611	0.169	0.6	0.6
-7.73037	6.164	6.354	-15.246	-13.73	-0.431	-1.246	4.877	-0.06	-0.696	-3.176	5.138	-3.305	0.684	-0.261	1.677	0.388	0.17	-0.426	-0.345	-0.365	-0.217	-0.464	-0.221	0.45	0.264	0.6	0.6
-6.95715	6.02044	6.804	-14.796	-13.28	-0.167	-0.796	5.141	0.002	-0.602	-2.3	4.793	-2.49	1.165	0.348	2.162	0.485	0.117	-0.526	-0.257	-0.376	-0.311	-0.376	-0.317	0.487	0.122	0.6	0.6
-6.28406	5.70136	7.291	-14.309	-12.793	-0.045	-0.309	5.263	0.004	-0.597	-1.287	4.536	-1.627	1.598	0.727	-0.607	0.583	0.111	-0.489	-0.352	-0.428	-0.267	-0.322	-0.385	0.535	0.163	0.6	0.6
-5.51566	5.37981	7.826	-13.774	-12.258	0.118	0.226	5.426	-0.044	-0.545	-0.263	4.184	-1.977	-0.059	1.242	2.028	0.53	0.202	-0.489	-0.266	-0.635	-0.514	-0.44	-0.363	0.531	0.207	0.6	0.6
-4.05714	4.70936	8.871	-12.729	-11.213	0.394	1.271	5.702	-0.041	-0.537	0.083	4.621	-0.579	1.639	1.081	2.052	0.505	0.064	-0.388	-0.399	-0.58	-0.351	-0.412	-0.462	0.354	0.03	0.6	0.6
-3.75231	4.51153	9.225	-12.375	-10.859	0.424	1.625	5.732	-0.192	-0.571	0.825	4.222	0.355	2.02	1.51	2.544	0.496	0.02	-0.374	-0.174	-0.482	-0.313	-0.463	-0.372	0.499	0.023	0.6	0.6
-3.66649	4.45319	9.724	-11.876	-10.36	0.447	2.124	5.755	-0.189	-0.568	1.698	4.048	1.336	2.356	1.707	2.939	0.535	-0.027	-0.407	-0.546	-0.39	-0.363	-0.478	-0.473	0.538	-0.023	0.6	0.6
-3.62175	4.34249	10.262	-11.338	-9.822	0.424	2.662	5.732	-0.186	-0.564	2.643	3.502	2.264	2.696	2.23	4.841	0.53	0.016	-0.248	-0.461	-0.394	-0.368	0.598	0.29	0.585	0.062	0.6	0.6
-3.4861	4.30914	10.847	-10.753	-9.237	0.486	3.247	5.794	-0.131	-0.518	3.476	3.041	3.243	3.126	2.753	4.613	0.521	-0.026	0.01	0.01	0.01	0.01	0.366	0.052	0.522	-0.023	0.6	0.6
-8.491	8.10218	4.691	-16.909	-15.489	-0.611	-2.909	5.309	0.066	0.712	-6.367	6.09	-6.531	0.318	-0.781	1.286	0.569	0.127	-0.506	-0.371	-0.493	-0.204	-0.646	-0.297	0.563	0.074	0.6	0.6
-8.417	7.66627	5.254	-16.346	-14.926	-0.537	-2.346	5.383	0.06	0.659	-5.298	5.719	-5.475	0.596	-0.336	1.657	0.549	-0.016	-0.553	-0.242	-0.409	-0.298	-0.411	-0.306	0.559	0.12	0.6	0.6
-7.71657	7.27999	5.813	-15.787	-14.367	-0.417	-1.787	5.503	0.07	0.795	-4.186	5.477	-4.507	1.014	0.026	2.083	0.611	0.169	-0.469	-0.339	-0.661	-0.296	-0.361	-0.22	0.601	0.07	0.6	0.6
-6.96648	6.80566	6.414	-15.186	-13.766	-0.347	-1.186	5.573	0.06	0.696	-3.116	5.138	-3.245	1.38	0.435	2.373	0.45	0.264	-0.426	-0.345	-0.365	-0.217	-0.464	-0.221	0.388	0.17	0.6	0.6
-6.35742	6.62425	6.802	-14.798	-13.378	-0.177	-0.798	5.743	-0.002	0.602	-2.302	4.793	-2.492	1.767	0.95	-0.504	0.487	0.122	-0.526	-0.257	-0.376	-0.311	-0.416	-0.377	0.485	0.117	0.6	0.6
-5.69159	6.30198	7.287	-14.313	-12.893	-0.06	-0.313	5.86	-0.004	0.597	-1.291	4.536	-1.631	2.195	1.324	-0.01	0.535	0.163	-0.489	-0.352	-0.428	-0.267	-0.322	-0.385	0.583	0.111	0.6	0.6
-4.92087	5.88496	7.87	-13.73	-12.31	0.051	0.27	5.971	0.044	0.545	-0.219	4.184	-1.933	0.486	1.787	1.03	0.531	0.207	-0.489	-0.266	-0.635	-0.514	-0.281	-0.482	0.53	0.202	0.6	0.6
-3.47374	5.20922	8.912	-12.688	-11.268	0.319	1.312	6.239	0.041	0.537	0.124	4.621	-0.538	2.176	1.618	2.589	0.354	0.03	-0.388	-0.399	-0.58	-0.351	-0.412	-0.462	0.505	0.064	0.6	0.6
-3.15714	5.05123	9.417	-12.183	-10.763	0.383	1.817	6.303	0.192	0.571	1.017	4.222	0.547	2.591	2.081	3.115	0.499	0.023	-0.374	-0.174	-0.482	-0.313	-0.463	-0.372	0.496	0.02	0.6	0.6
-3.07469	4.99038	9.913	-11.687	-10.267	0.403	2.313	6.323	0.189	0.568	1.887	4.048	1.525	2.924	2.275	3.507	0.538	-0.023	-0.407	-0.546	-0.39	-0.363	-0.478	-0.473	0.535	-0.027	0.6	0.6
-3.03434	4.87618	10.448	-11.152	-9.732	0.376	2.848	6.296	0.186	0.564	2.829	3.502	2.45	3.26	2.794	5.405	0.585	0.062	-0.248	-0.461	-0.394	-0.368	0.598	0.29	0.53	0.016	0.6	0.6
-2.95161	4.80579	10.978	-10.622	-9.202	0.392	3.378	6.312	0.131	0.518	3.607	3.041	3.374	3.644	3.271	5.131	0.522	-0.023	0.01	0.01	0.01	0.01	0.366	0.052	0.521	-0.026	0.6	0.6
-13.028	1.71187	5.939	-1.8901	-13.156	-4.081	-1.661	0.049	-1.654	-1.827	-1.62	2.761	-1.113	-3.601	-2.712	-4.014	-0.544	-0.191	-0.543	-0.184	-0.412	-0.462	-0.58	-0.351	0.395	0.154	0.6	0.6
-12.427	1.50812	6.334	-1.66514	-12.761	-3.927	-1.266	0.203	-0.715	-1.482	-0.682	2.577	-0.306	-2.985	-2.374	-3.509	-0.444	-0.193	-0.501	-0.235	-0.463	-0.372	-0.482	-0.313	0.621	0.348	0.6	0.6
-11.3763	1.29368	6.955	-1.42837	-12.14	-3.579	-0.645	0.551	0.35	-0.941	0.44	2.342	0.778	-2.265	-1.791	-2.848	-0.415	-0.433	-0.419	-0.474	-0.478	-0.473	-0.39	-0.363	0.506	0.34	0.6	0.6
-10.4637	1.17539	7.461	-1.29777	-11.634	-3.239	-0.139	0.891	1.271	-0.168	1.365	1.868	-0.537	-2.145	-0.977	-1.452	-0.408	-0.294	-0.54	-0.53	-0.394	-0.368	-0.475	-0.384	0.598	0.29	0.6	0.6
-9.497	0.923784	8.059	-1.01997	-11.036	-2.949	0.459	1.181	0.455	-1.487	0.688	3.041	2.277	0.416	-1.86	-0.157	0.01	0.01	0.01	0.01	0.01	0.01	0.01	0.01	0.366	0.052	0.6	0.6
-2.55176	4.65066	12.899	-8.701	6.77	-0.783	5.299	6.47	0.073	2.654	-1.595	3.234	6.604	4.175	3.236	6.889	0.737	0.2	-0.539	-0.164	0.565	0.329	0.427	0.402	-0.456	0.024	0.6	0.6
-2.58517	4.74899	12.443	-9.157	6.314	-0.759	4.843	6.494	-1.12	2.478	-1.512	3.07	5.583	3.87	3.424	6.511	0.803	0.066	-0.64	-0.21	0.508	0.371	0.481	0.447	-0.51	-0.015	0.6	0.6
-2.66438	4.81712	11.933	-9.667	5.804	-0.774	4.333	6.479	-2.433	2.397	-1.382	2.86	4.565	3.484	3.619	6.049	0.706	0.193	-0.55	-0.039	0.389	0.274	0.583	0.442	-0.511	0.071	0.6	0.6
-2.65771	4.97141	11.422	-10.178	5.293	-0.703	3.822	6.55	-1.343	3.729	-3.65	4.275	3.665	3.281	2.275	5.678	-0.569	-0.216	0.643	0.066	0.586	0.223	0.409	0.386	-0.515	0.115	0.6	0.6
-2.60755	5.17036	10.907	-10.693	4.778	-0.588	3.307	6.665	2.564	3.173	-1.289	2.605	-4.808	2.324	4.06	5.407	0.629	0.218	-0.475	-0.086	0.719	0.144	0.51	0.382	-0.476	0.07	0.6	0.6
-2.59748	5.31795	10.431	-11.169	4.302	-0.518	2.831	6.735	1.459	3.025	-1.29	2.519	3.121	5.095	4.216	2.25	0.561	0.126	-0.573	-0.044	0.514	0.516	0.741	0.059	-0.479	0.115	0.6	0.6
-2.54278	5.51102	9.952	-11.648	3.823	-0.403	2.352	6.85	0.419	3.014	-1.196	2.475	2.128	4.694	4.375	2.306	0.648	0.077	-0.641	-0.178	0.441	0.325	0.726	0.058	-0.492	0.028	0.6	0.6
-2.57673	5.61922	9.46	-12.14	3.331	-0.375	1.86	6.878	-0.721	2.965	1.195	2.481	-1.047	4.581	4.397	2.276	0.736	0.118	0.536	0.319	-0.646	-0.091	0.716	0.176	-0.49	0.118	0.6	0.6
-2.65111	5.91369	8.97	-12.63	2.841	-0.257	1.37	6.996	-1.947	2.965	0.169	2.8	-0.891	4.79	4.196	2.218	0.619	-0.014	0.572	0.224	-0.666	-0.229	0.734	0.053	-0.496	0.118	0.6	0.6
-3.09438	6.48092	8.474	-13.126	2.345	-0.139	0.874	7.114	-0.899	4.09	-3.062	4.017	-0.721	5.137	3.097	2.283	0.613	0.219	0.569	0.075	-0.676	-0.188	0.721	0.129	-0.513	-0.014	0.6	0.6
-3.68889	6.93154	7.961	-13.639	1.832	-0.153	0.361	7.1	-2.025	3.857	-4.144	4.092	-0.558	5.311	3.008	2.14	0.641	0.082	0.605	0.072	-0.597	-0.376	0.01	0.01	-0.509	0.12	0.6	0.6
-4.14488	7.51254	7.452	-14.148	1.323	-0.033	-0.148	7.22	-3.175	3.895	-0.47	1.413	-5.258	3.056	5.807	0.585	0.586	0.126	-0.431	-0.146	0.684	0.027	-0.446	0.182	-0.421	-0.02	0.6	0.6
-4.64128	7.87384	7.031	-14.569	0.902	-0.053	-0.569	7.2	-4.182	3.749	-0.46	1.267	-6.363	3.009	5.933	0.383	0.577	0.123	-0.719	-0.341	0.543	0.114	-0.37	0.296	-0.426	-0.021	0.6	0.6
-5.14434	8.23867	6.605	-14.995	0.476	-0.074	-0.995	7.179	-0.167	6.253	-5.185	3.574	-7.332	2.874	3.605	0.066	-0.518	-0.39	0.615	0.12	0.707	0.065	-0.495	0.151	-0.476	0.074	0.6	0.6
-5.60898	8.74378	6.129	-15.471	0	0	-1.471	7.253	-0.125	6.717	-6.276	3.694	-8.515	2.883	3.559	-0.011	0.01	0.01	0.609	0.205	0.651	0.066	-0.263	0.254	0.01	0.01	0.6	0.6
-5.58695	1.15468	14.494	-7.08391	8.24	2.698	6.894	3.234	1.668	-0.582	1.595	6.47	8.199	0.939	-3.236	3.653	0.737	0.2	-0.456	0.024	0.565	0.329	0.427	0.402	-0.539	-0.164	0.6	0.6
-5.81881	1.07853	13.955	-6.61678	7.701	2.534	6.355	3.07	0.392	-0.946	1.512	6.494	7.095	0.446	-3.424	3.087	0.803	0.066	-0.51	-0.015	0.508	0.371	0.481	0.447	-0.64	-0.21	0.6	0.6
-6.10938	0.972855	13.315	-5.96844	7.061	2.324	5.715	2.86	-1.051	-1.222	1.382	6.479	5.947	-0.135	-3.619	2.43	0.706	0.193	-0.511	0.071	0.389	0.274	0.583	0.442	-0.55	-0.039	0.6	0.6
-6.21763	1.02351	12.765	-6.27917	6.511	2.285	5.165	2.821	-2.307	-1.454	1.343	6.55	5.008	-0.448	-3.729	1.949	0.643	0.066	-0.515	0.115	0.586	0.223	0.409	0.386	-0.569	-0.216	0.6	0.6
-6.50526	0.900252	12.196	-5.52302	5.942	2.069	4.596	2.605	-3.519	-1.736	3.853	3.492	1.289	-4.06	-0.887	1.347	0.719	0.144	0.629	0.218	-0.476	0.07	0.51	0.382	-0.475	-0.086	0.6	0.6
-6.65107	0.891677	11.721	-5.47041	5.467	1.983	4.121	2.519	2.749	-1.191	1.29	6.735	4.411	0.879	-4.216	-1.966	0.561	0.126	-0.479	0.115	0.514	0.516	0.741	0.059	-0.573	-0.044	0.6	0.6
-6.76721	0.941076	11.148	-5.77347	4.894	1.939	3.548	2.475	1.615	-1.361	3.324	2.156	1.196	-4.375	0.319	-2.069	0.648	0.077	0.441	0.325	-0.492	0.028	0.726	0.058	-0.641	-0.178	0.6	0.6
-7.02591	0.867559	10.507	-5.32245	4.253	1.761	2.907	2.297	0.326	-1.616	2.242	2.481	1.047	-4.581	-0.184	-2.305	0.736	0.118	0.536	0.319	-0.49	0.118	0.716	0.176	-0.646	-0.091	0.6	0.6
-7.19824	0.881857	9.861	-5.41017	3.607	1.67	2.261	2.206	1.06	-0.594	-1.056	4.031	0.891	-4.79	-1.825	-2.572	0.572	0.224	0.619	-0.014	-0.496	0.118	0.734	0.053	-0.666	-0.229	0.6	0.6
-7.51109	0.761415	9.195	-4.67126	2.941	1.441	1.595	1.977	-0.178	-1.047	-2.341	4.017	0.721	-5.137	-2.04	-2.854	0.613	0.219	0.569	0.075	-0.513	-0.014	0.721	0.129	-0.676	-0.188	0.6	0.6
-8.36846	1.11516	8.519	-4.19388	2.265	1.253	0.919	1.789	-1.467	-1.454	-3.586	4.092	0.558	-5.311	-2.303	-3.171	0.641	0.082	0.605	0.072	-0.509	0.12	0.01	0.01	-0.597	-0.376	0.6	0.6
-9.42002	1.27986	7.922	-2.48413	1.668	0.877	0.322	1.413	-2.705	-1.912	-4.788	4.164	0.47	-5.807	-2.751	-5.222	0.586	0.126	0.684	0.027	-0.421	-0.02	-0.446	0.182	-0.431	-0.146	0.6	0.6
-10.0537	1.52422	7.491	-2.01943	1.237	0.731	-0.109	1.267	-3.722	-2.184	0.46	7.2	-5.903	-2.924	-5.933	-5.55	0.577	0.123	-0.426	-0.021	0.543	0.114	-0.37	0.296	-0.719	-0.341	0.6	0.6
-11.2084	1.83442	6.772	-2.02542	0.518	0.39	-0.828	0.926	-5.018	-2.648	0.167	7.179	-7.165	-3.379	-6.253	-6.187	0.615	0.12	-0.476	0.074	0.707	0.065	-0.495	0.151	-0.518	-0.39	0.6	0.6
-12.1845	1.91357	6.254	-2.11281	0	0	-1.346	0.536	0.125	-6.717	-6.151	3.694	-8.39	-3.834	-3.158	-6.728	0.01	0.01	0.609	0.205	0.651	0.066	-0.263	0.254	0.01	0.01	0.6	0.6
-5.21495	2.00856	12.826	-8.774	-7.246	-1.144	5.226	3.816	-1.668	0.582	-0.073	6.47	6.531	1.521	-2.654	4.235	-0.539	-0.164	-0.456	0.024	0.565	0.329	0.427	0.402	0.737	0.2	0.6	0.6
-4.92216	2.08843	13.563	-8.037	-6.509	-0.944	5.963	4.016	-0.392	0.946	1.12	6.494	6.703	1.392	-2.478	4.033	-0.64	-0.21	-0.51	-0.015	0.508	0.371	0.481	0.447	0.803	0.066	0.6	0.6
-4.75506	2.02354	14.366	-7.234	-5.706	-0.878	6.766	4.082	1.051	1.222	2.433	6.479	6.998	1.087	-2.397	3.652	-0.55	-0.039	-0.511	0.071	0.389	0.274	0.583	0.442	0.706	0.193	0.6	0.6
-4.47318	2.10146	15.072	-6.528	-5	-0.685	7.472	4.275	2.307	1.454	3.65	6.55	7.315	1.006	-2.275	3.403	-0.569	-0.216	-0.515	0.115	0.586	0.223	0.409	0.386	0.643	0.066	0.6	0.6
-4.32622	2.06266	15.715	-5.885	-4.357	-0.619	8.115	4.341	3.519	1.736	4.808	6.665	7.372	0.849	-2.324	3.083	-0.475	-0.086	-0.476	0.07	0.629	0.218	0.51	0.382	0.719	0.144	0.6	0.6
-4.0917	2.08946	16.434	-5.166	-3.638	-0.475	8.834	4.485	4.713	1.966	6.003	6.735	7.462	0.775	-2.25	2.845	-0.573	-0.044	-0.479	0.115	0.561	0.126	0.514	0.516	0.741	0.059	0.6	0.6
-3.93941	2.02767	17.175	-4.425	-2.897	-0.416	9.575	4.544	6.027	2.069	7.223	6.85	7.642	0.708	-2.306	2.388	-0.641	-0.178	-0.492	0.028	0.648	0.077	0.441	0.325	0.726	0.058	0.6	0.6
-3.79	1.96734	17.901	-3.699	-2.171	-0.358	10.301	4.602	7.394	2.305	7.72	3.913	8.441	-2.276	0.689	2.121	-0.646	-0.091	0.736	0.118	-0.49	0.118	0.536	0.319	0.716	0.176	0.6	0.6
-3.52386	2.02663	18.617	-2.983	-1.455	-0.182	11.017	4.778	7.7	0.747	8.756	2.206	9.647	-2.218	2.572	1.978	0.619	-0.014	-0.666	-0.229	-0.496	0.118	0.572	0.224	0.734	0.053	0.6	0.6
-3.37845	1.95999	19.351	-2.249	-0.721	-0.129	11.751	4.831	7.815	0.814	9.978	3.024	10.156	2.854	1.807	-2.283	0.569	0.075	0.613	0.219	-0.676	-0.188	-0.513	-0.014	0.721	0.129	0.6	0.6
-3.15868	1.97146	20.072	-1.528	0	0	12.472	4.96	-0.636	-1.352	7.967	4.092	10.086	1.717	0.868	3.171	-0.913	0.323	0.605	0.072	0.641	0.082	-0.597	-0.376	0.01	0.01	0.6	0.6
-10.3791	3.63544	6.295	-9.52218	-14.187	-2.726	-1.305	2.295	1.395	2.714	-6.531	3.816	-6.604	-4.175	-1.521	-0.939	0.427	0.402	0.737	0.2	-0.456	0.024	-0.539	-0.164	0.565	0.329	0.6	0.6
-9.41078	3.45272	6.86	-10.9756	-13.622	-2.397	-0.74	2.624	1.533	2.641	-5.583	6.494	-6.703	-1.392	-3.87	-0.446	0.481	0.447	-0.51	-0.015	0.803	0.066	-0.64	-0.21	0.508	0.371	0.6	0.6
-8.46493	3.36362	7.368	-12.7437	-13.114	-2.026	-0.232	2.995	1.56	2.565	-4.565	6.479	-5.947	0.135	-3.484	-1.087	0.583	0.442	-0.511	0.071	-0.55	-0.039	0.706	0.193	0.389	0.274	0.6	0.6
-7.75074	3.28531	7.757	-13.843	-12.725	-1.752	0.157	3.269	1.366	2.397	-3.665	6.55	-5.008	0.448	-3.281	-1.006	0.409	0.386	-0.515	0.115	-0.569	-0.216	0.643	0.066	0.586	0.223	0.6	0.6
-6.86462	2.97756	8.343	-13.257	-12.139	-1.529	0.743	3.492	1.543	2.234	-3.853	2.605	-2.564	-3.173	0.887	-0.849	0.51	0.382	-0.475	-0.086	-0.476	0.07	0.719	0.144	0.629	0.218	0.6	0.6
-5.93484	2.62588	8.972	-12.628	-11.51	-1.311	1.372	3.71	1.662	2.07	-2.749	2.519	-1.459	-3.025	1.191	-0.775	0.514	0.516	-0.573	-0.044	-0.479	0.115	0.741	0.059	0.561	0.126	0.6	0.6
-5.60954	2.56532	9.533	-12.067	-10.949	-1.185	1.933	3.836	-1.615	1.361	1.709	2.156	-0.419	-3.014	1.68	-0.708	-0.641	-0.178	0.441	0.325	-0.492	0.028	0.726	0.058	0.648	0.077	0.6	0.6
-5.45095	2.5367	10.181	-11.419	-10.301	-1.108	2.581	3.913	-0.326	1.616	1.916	2.481	0.721	-2.965	1.432	-0.689	-0.646	-0.091	0.536	0.319	-0.49	0.118	0.716	0.176	0.736	0.118	0.6	0.6
-5.24029	2.53473	10.917	-10.683	-9.565	-0.99	3.317	4.031	1.056	1.825	2.116	2.8	1.947	-2.965	1.231	-0.747	-0.666	-0.229	0.572	0.224	-0.496	0.118	0.734	0.053	0.619	-0.014	0.6	0.6
-5.17636	2.41983	11.536	-10.064	-8.946	-1.004	3.936	4.017	2.163	0.993	2.341	1.977	3.062	-3.097	2.04	-0.814	0.613	0.219	-0.676	-0.188	-0.513	-0.014	0.721	0.129	0.569	0.075	0.6	0.6
-5.02972	2.40208	12.105	-9.495	-8.377	-0.929	4.505	4.092	2.119	0.849	3.586	1.789	4.144	-3.008	2.303	-0.868	0.641	0.082	-0.597	-0.376	-0.509	0.12	0.01	0.01	0.605	0.072	0.6	0.6
-4.88155	2.37547	12.71	-8.89	-7.772	-0.857	5.11	4.164	2.083	0.839	4.788	1.413	5.258	-3.056	2.751	-2.471	0.586	0.126	-0.431	-0.146	-0.421	-0.02	-0.446	0.182	0.684	0.027	0.6	0.6
-4.76844	2.29098	13.394	-8.206	-7.088	-0.83	5.794	4.191	2.181	0.74	-5.955	6.817	5.903	2.924	-2.626	-3.009	0.577	0.123	-0.37	0.296	-0.719	-0.341	-0.426	-0.021	0.543	0.114	0.6	0.6
-4.58607	2.31647	13.937	-7.663	-6.545	-0.716	6.337	4.305	2.147	0.731	-5.042	7.113	7.332	-2.874	-2.808	3.379	0.615	0.12	-0.495	0.151	-0.476	0.074	-0.518	-0.39	0.707	0.065	0.6	0.6
-4.43206	2.26623	14.644	-6.956	-5.838	-0.651	7.044	4.37	2.239	0.676	-3.84	7.264	8.515	-2.883	-2.894	3.834	0.609	0.205	-0.263	0.254	0.01	0.01	0.01	0.01	0.651	0.066	0.6	0.6
-14.219	2.18489	4.9	-2.41238	-13.104	-5.577	-2.7	-0.419	-1.395	-2.714	-7.926	3.816	-9.594	-3.653	-4.235	-6.889	0.565	0.329	0.737	0.2	-0.539	-0.164	-0.456	0.024	0.427	0.402	0.6	0.6
-13.7865	2.20016	5.327	-2.42923	-12.677	-5.175	-2.273	-0.017	-1.533	-2.641	-8.628	3.07	-8.236	-4.033	-3.087	-6.511	0.508	0.371	-0.64	-0.21	0.803	0.066	-0.51	-0.015	0.481	0.447	0.6	0.6
-12.7952	2.21151	5.808	-2.44177	-12.196	-4.728	-1.792	0.43	-1.56	-2.565	-7.507	2.86	-6.125	-6.049	-2.43	-3.652	0.389	0.274	-0.55	-0.039	-0.511	0.071	0.706	0.193	0.583	0.442	0.6	0.6
-11.6935	2.12549	6.391	-2.34679	-11.613	-4.286	-1.209	0.872	-1.366	-2.397	-6.374	2.821	-5.031	-5.678	-1.949	-3.403	0.586	0.223	-0.569	-0.216	-0.515	0.115	0.643	0.066	0.409	0.386	0.6	0.6
-10.8447	2.14106	6.8	-2.65521	-11.204	-3.9	-0.8	1.258	-1.543	-2.234	-5.396	2.605	-4.107	-5.407	-1.347	-3.083	0.629	0.218	-0.475	-0.086	-0.476	0.07	0.719	0.144	0.51	0.382	0.6	0.6
-9.88556	2.06115	7.31	-4.48877	-10.694	-3.518	-0.29	1.64	-1.662	-2.07	-4.411	2.519	-3.121	-5.095	-0.879	-2.845	0.561	0.126	-0.573	-0.044	-0.479	0.115	0.741	0.059	0.514	0.516	0.6	0.6
-8.78792	2.11162	7.824	-7.14042	-10.18	-3.002	0.224	2.156	-1.709	-1.68	-3.324	2.475	-2.128	-4.694	-0.319	-2.388	0.648	0.077	-0.641	-0.178	-0.492	0.028	0.726	0.058	0.441	0.325	0.6	0.6
-7.96389	2.03721	8.265	-8.69328	-9.739	-2.677	0.665	2.481	-2.242	0.184	-1.916	3.913	-1.195	-4.397	-1.432	-2.121	-0.646	-0.091	0.736	0.118	-0.49	0.118	0.716	0.176	0.536	0.319	0.6	0.6
-7.03835	1.87075	8.801	-10.1143	-9.203	-2.358	1.201	2.8	-1.06	0.594	-2.116	4.031	-0.169	-4.196	-1.231	-1.978	-0.666	-0.229	0.619	-0.014	-0.496	0.118	0.734	0.053	0.572	0.224	0.6	0.6
-6.44168	1.7794	9.373	-10.9166	-8.631	-2.134	1.773	3.024	0.178	1.047	-2.163	4.017	0.899	-4.09	-0.993	-1.807	-0.676	-0.188	0.569	0.075	-0.513	-0.014	0.721	0.129	0.613	0.219	0.6	0.6
-6.1455	1.89848	9.986	-11.614	-8.018	-1.915	2.386	3.243	1.467	1.454	-2.119	4.092	2.025	-3.857	-0.849	-1.717	-0.597	-0.376	0.605	0.072	-0.509	0.12	0.01	0.01	0.641	0.082	0.6	0.6
-5.9828	1.876	10.627	-10.973	-7.377	-1.833	3.027	3.325	-2.083	-0.839	2.705	1.413	3.175	-3.895	1.912	-3.31	0.684	0.027	-0.431	-0.146	-0.421	-0.02	-0.446	0.182	0.586	0.126	0.6	0.6
-5.78302	1.90648	11.213	-10.387	-6.791	-1.707	3.613	3.451	-2.181	-0.74	3.722	1.267	4.182	-3.749	2.184	-3.366	0.543	0.114	-0.719	-0.341	-0.426	-0.021	-0.37	0.296	0.577	0.123	0.6	0.6
-5.58738	1.93543	11.79	-9.81	-6.214	-1.584	4.19	3.574	-2.147	-0.731	5.018	0.926	5.185	-3.605	2.648	-3.539	0.707	0.065	-0.518	-0.39	-0.476	0.074	-0.495	0.151	0.615	0.12	0.6	0.6
-5.38995	1.95518	12.405	-9.195	-5.599	-1.464	4.805	3.694	-2.239	-0.676	6.151	0.536	-6.079	-3.57	3.158	-3.559	0.651	0.066	0.01	0.01	-0.263	0.254	0.01	0.01	0.609	0.205	0.6	0.6
-1.7266	3.2198	20.708	-0.892	7.038	-1.789	13.108	6.312	0.636	1.352	8.603	4.092	10.722	3.069	2.22	-0.788	0.01	0.01	0.605	0.072	0.641	0.082	-0.509	0.12	-0.913	0.323	0.6	0.6
-1.51855	3.69161	19.795	-1.805	6.125	-1.466	12.195	6.635	7.085	2.471	9.168	3.325	12.343	-0.585	3.31	5.222	0.684	0.027	0.586	0.126	-0.421	-0.02	-0.431	-0.146	-0.446	0.182	0.6	0.6
-1.3927	3.94631	19.349	-2.251	5.679	-1.284	11.749	6.817	5.955	2.626	8.136	3.451	12.318	-0.383	3.366	5.55	0.543	0.114	0.577	0.123	-0.426	-0.021	-0.719	-0.341	-0.37	0.296	0.6	0.6
-1.14328	4.30262	18.979	-2.621	5.309	-0.988	11.379	7.113	5.042	2.808	7.189	3.574	12.374	-0.066	3.539	6.187	0.707	0.065	0.615	0.12	-0.476	0.074	-0.518	-0.39	-0.495	0.151	0.6	0.6
-1.0546	4.53431	18.484	-3.116	4.814	-0.837	10.884	7.264	3.84	2.894	6.079	3.694	12.355	0.011	3.57	6.728	0.651	0.066	0.609	0.205	0.01	0.01	0.01	0.01	-0.263	0.254	0.6	0.6
-4.61828	2.75286	12.315	-9.285	-7.881	-0.826	4.715	4.477	3.863	-1.061	4.875	4.522	9.995	-1.889	-0.045	-2.824	-0.633	-0.203	0.567	-0.061	0.536	0.071	0.538	0.066	0.548	-0.058	0.6	0.6
-4.60729	2.60553	12.863	-8.737	-7.333	-0.884	5.263	4.419	4.856	-0.042	5.044	5.335	10.007	-2.018	-0.916	-2.948	0.625	0.119	-0.604	-0.346	0.529	0.071	0.531	0.065	0.583	-0.101	0.6	0.6
-4.63489	2.4095	13.446	-8.154	-6.75	-0.985	5.846	4.318	4.814	-0.262	6.231	4.989	10.061	-2.19	-0.671	-3.114	0.655	-0.018	-0.564	-0.4	0.579	0.067	0.524	0.063	0.584	0.069	0.6	0.6
-4.49236	2.38331	14.03	-7.57	-6.166	-0.916	6.43	4.387	4.743	-0.175	7.379	4.589	10.066	-2.188	-0.202	-3.108	0.648	0.027	-0.623	-0.358	0.562	-0.028	0.565	-0.034	0.527	-0.014	0.6	0.6
-4.44001	2.28341	14.557	-7.043	-5.639	-0.93	6.957	4.373	4.622	-0.216	8.529	4.231	10.031	-2.174	0.142	-3.088	0.633	-0.018	-0.651	-0.554	0.554	-0.028	0.557	-0.033	0.564	0.026	0.6	0.6
-4.34301	2.21748	15.121	-6.479	-5.075	-0.904	7.521	4.399	4.553	-0.172	9.744	3.677	10.041	-2.12	0.722	-3.029	0.571	-0.105	0.01	0.01	0.602	-0.03	0.605	-0.037	0.565	0.191	0.6	0.6
-3.3919	2.37209	17.878	-3.722	-2.318	-0.3	10.278	5.003	4.2	0.564	10.093	6.203	10.016	-2.148	-1.2	0.154	0.663	-0.018	0.455	-0.112	0.561	-0.034	0.748	-0.116	0.557	0.098	0.6	0.6
-3.22377	2.37929	18.435	-3.165	-1.761	-0.202	10.835	5.101	4.094	0.68	10.012	7.117	10.195	-0.99	-2.016	0.368	0.697	0.022	0.6	-0.08	0.755	-0.08	0.783	-0.161	0.584	0.056	0.6	0.6
-3.09425	2.3401	19.019	-2.581	-1.177	-0.146	11.419	5.157	3.981	0.714	10.024	6.011	9.996	-1.88	-0.854	0.585	0.639	-0.018	0.591	-0.117	0.592	-0.079	0.821	-0.16	0.61	0.015	0.6	0.6
-3.00245	2.25567	19.629	-1.971	-0.567	-0.131	12.029	5.172	3.952	0.747	10.043	5.894	10.014	-1.786	-0.722	0.76	0.629	-0.018	0.533	-0.112	0.531	-0.119	0.711	-0.063	0.567	0.131	0.6	0.6
-2.80006	2.29425	20.196	-1.404	0	0	12.596	5.303	3.89	0.896	10.077	5.782	10.05	-1.536	-0.479	0.954	0.62	0.023	0.527	-0.111	0.522	-0.161	0.642	-0.152	0.01	0.01	0.6	0.6
-4.69528	4.92484	8.452	-13.148	3.075	1.861	0.852	5.538	1.012	1.016	-3.863	4.477	6.132	-0.828	1.061	-1.763	0.567	-0.061	0.548	-0.058	0.536	0.071	0.538	0.066	-0.633	-0.203	0.6	0.6
-5.61458	5.29515	7.819	-13.781	2.442	1.658	0.219	5.335	-0.188	0.874	4.963	6.437	-5.044	0.916	-1.102	-2.032	0.625	0.119	0.529	0.071	0.583	-0.101	0.531	0.065	-0.604	-0.346	0.6	0.6
-6.64407	5.49619	7.215	-14.385	1.838	1.312	-0.385	4.989	-1.417	0.409	3.83	6.508	4.086	-2.443	-1.519	0.671	0.655	-0.018	0.579	0.067	0.524	0.063	0.584	0.069	-0.564	-0.4	0.6	0.6
-7.68229	5.60701	6.651	-14.949	1.274	0.912	-0.949	4.589	-2.636	0.027	2.687	6.575	2.998	-2.906	-1.986	0.202	0.648	0.027	0.562	-0.028	0.565	-0.034	0.527	-0.014	-0.623	-0.358	0.6	0.6
-8.74528	5.81326	6.028	-15.572	0.651	0.554	-1.572	4.231	1.502	-2.316	1.81	7.461	-3.907	-0.358	-3.23	-0.142	0.554	-0.028	0.557	-0.033	0.633	-0.018	0.564	0.026	-0.651	-0.554	0.6	0.6
-10.0359	5.84887	5.377	-16.223	0	0	-2.223	3.677	0.297	-2.842	0.602	7.428	-5.191	-0.894	-3.751	-0.722	0.602	-0.03	0.605	-0.037	0.571	-0.105	0.565	0.191	0.01	0.01	0.6	0.6
-6.85646	4.82541	7.44	-14.16	-12.635	-0.515	-0.16	4.522	-1.012	-1.016	-4.875	4.477	5.12	-1.844	0.045	-2.779	-0.633	-0.203	0.548	-0.058	0.536	0.071	0.538	0.066	0.567	-0.061	0.6	0.6
-6.27584	4.25088	8.007	-13.593	-12.068	-0.576	0.407	4.461	0.188	-0.874	-4.856	4.419	5.151	-1.976	0.042	-2.906	-0.604	-0.346	0.583	-0.101	0.529	0.071	0.531	0.065	0.625	0.119	0.6	0.6
-5.44959	3.80382	8.632	-12.968	-11.443	-0.457	1.032	4.58	1.417	-0.409	-4.814	4.318	5.247	-1.928	0.262	-2.852	-0.564	-0.4	0.584	0.069	0.579	0.067	0.524	0.063	0.655	-0.018	0.6	0.6
-4.91451	3.33142	9.287	-12.313	-10.788	-0.475	1.687	4.562	2.636	-0.027	-4.743	4.387	5.323	-2.013	0.175	-2.933	-0.623	-0.358	0.527	-0.014	0.562	-0.028	0.565	-0.034	0.648	0.027	0.6	0.6
-4.80592	3.2528	9.935	-11.665	-10.14	-0.448	2.335	4.589	3.907	0.358	-4.622	4.373	5.409	-1.958	0.216	-2.872	-0.651	-0.554	0.564	0.026	0.554	-0.028	0.557	-0.033	0.633	-0.018	0.6	0.6
-4.74423	3.13162	10.568	-11.032	-9.507	-0.466	2.968	4.571	-4.553	0.172	5.191	3.677	5.488	-1.948	0.894	-2.857	0.565	0.191	0.01	0.01	0.602	-0.03	0.605	-0.037	0.571	-0.105	0.6	0.6
-4.48468	2.49269	13.678	-7.922	-6.397	-0.598	6.078	4.439	-4.2	-0.564	5.893	6.203	5.816	-2.712	-1.764	-0.41	0.557	0.098	0.455	-0.112	0.561	-0.034	0.748	-0.116	0.663	-0.018	0.6	0.6
-4.41921	2.36662	14.341	-7.259	-5.734	-0.616	6.741	4.421	-4.094	-0.68	6.101	6.091	5.918	-2.696	-1.67	-0.312	0.584	0.056	0.755	-0.08	0.6	-0.08	0.783	-0.161	0.697	0.022	0.6	0.6
-4.30946	2.27501	15.038	-6.562	-5.037	-0.594	7.438	4.443	-3.981	-0.714	6.043	6.011	6.015	-2.594	-1.568	-0.129	0.61	0.015	0.591	-0.117	0.592	-0.079	0.821	-0.16	0.639	-0.018	0.6	0.6
-4.24701	2.15285	15.677	-5.923	-4.398	-0.612	8.077	4.425	-3.952	-0.747	6.091	5.894	6.062	-2.533	-1.469	0.013	0.567	0.131	0.533	-0.112	0.531	-0.119	0.711	-0.063	0.629	-0.018	0.6	0.6
-4.18581	2.03232	16.306	-5.294	-3.769	-0.63	8.706	4.407	-3.89	-0.896	6.187	5.782	6.16	-2.432	-1.375	0.058	0.01	0.01	0.527	-0.111	0.522	-0.161	0.642	-0.152	0.62	0.023	0.6	0.6
-7.434	9.966	2.32	-19.28	-16.494	1.516	-5.28	6.366	0.26	-0.935	-5.12	4.522	-6.132	0.828	1.844	1.889	0.538	0.066	0.567	-0.061	-0.633	-0.203	0.548	-0.058	0.536	0.071	0.6	0.6
-7.363	10.037	2.856	-18.744	-15.958	1.587	-4.744	6.437	0.258	-0.93	-4.963	5.335	-5.151	1.976	1.102	2.018	0.531	0.065	-0.604	-0.346	0.625	0.119	0.583	-0.101	0.529	0.071	0.6	0.6
-7.292	10.108	3.385	-18.215	-15.429	1.658	-4.215	6.508	0.256	-0.924	-3.83	4.989	-5.247	1.928	1.519	2.19	0.524	0.063	-0.564	-0.4	0.655	-0.018	0.584	0.069	0.579	0.067	0.6	0.6
-7.225	10.0266	3.964	-17.636	-14.85	1.725	-3.636	6.575	0.311	-0.92	-2.687	4.589	-5.323	2.013	1.986	2.188	0.565	-0.034	-0.623	-0.358	0.648	0.027	0.527	-0.014	0.562	-0.028	0.6	0.6
-7.253	9.48962	4.526	-17.074	-14.288	1.697	-3.074	6.547	0.308	-0.914	-1.502	4.231	-5.409	1.958	2.316	2.174	0.557	-0.033	-0.651	-0.554	0.633	-0.018	0.564	0.026	0.554	-0.028	0.6	0.6
-7.281	8.95986	5.08	-16.52	-13.734	1.669	-2.52	6.519	0.305	-0.909	-0.297	3.677	-5.488	1.948	2.842	2.12	0.605	-0.037	0.01	0.01	0.571	-0.105	0.565	0.191	0.602	-0.03	0.6	0.6
-4.78505	6.19395	7.785	-13.815	-11.029	1.353	0.185	6.203	-0.077	-0.948	2.03	4.849	-5.893	1.764	1.354	1.2	0.561	-0.034	0.748	-0.116	0.663	-0.018	0.557	0.098	0.455	-0.112	0.6	0.6
-4.38218	5.66985	8.24	-13.36	-10.574	1.241	0.64	6.091	-0.183	-1.026	1.737	4.733	-6.101	1.67	1.358	0.99	0.6	-0.08	0.783	-0.161	0.697	0.022	0.584	0.056	0.755	-0.08	0.6	0.6
-3.60782	4.90605	8.995	-12.605	-9.819	1.161	1.395	6.011	-0.028	-1.026	1.709	4.572	-6.043	1.568	1.439	0.854	0.592	-0.079	0.821	-0.16	0.639	-0.018	0.61	0.015	0.591	-0.117	0.6	0.6
-3.54486	4.61468	9.586	-12.014	-9.228	1.044	1.986	5.894	-0.029	-1.064	1.479	4.412	-6.091	1.469	1.482	0.722	0.531	-0.119	0.711	-0.063	0.629	-0.018	0.567	0.131	0.533	-0.112	0.6	0.6
-3.58976	4.4158	10.119	-11.481	-8.695	0.932	2.519	5.782	-0.027	-1.057	1.301	4.349	-6.187	1.375	1.433	0.479	0.522	-0.161	0.642	-0.152	0.62	0.023	0.01	0.01	0.527	-0.111	0.6	0.6
-6.499	10.901	2.06	-19.54	-17.15	1.136	-5.54	7.301	-0.26	0.935	-5.38	4.522	-6.392	1.763	2.779	2.824	0.536	0.071	0.567	-0.061	-0.633	-0.203	0.548	-0.058	0.538	0.066	0.6	0.6
-6.433	10.967	2.598	-19.002	-16.612	1.202	-5.002	7.367	-0.258	0.93	-5.221	5.335	-5.409	2.906	2.032	2.948	0.529	0.071	-0.604	-0.346	0.625	0.119	0.583	-0.101	0.531	0.065	0.6	0.6
-6.368	11.032	3.129	-18.471	-16.081	1.267	-4.471	7.432	-0.256	0.924	-4.086	4.989	-5.503	2.852	2.443	3.114	0.579	0.067	-0.564	-0.4	0.655	-0.018	0.584	0.069	0.524	0.063	0.6	0.6
-6.305	11.095	3.653	-17.947	-15.557	1.33	-3.947	7.495	-0.311	0.92	-2.998	4.589	-5.634	2.933	2.906	3.108	0.562	-0.028	-0.623	-0.358	0.648	0.027	0.527	-0.014	0.565	-0.034	0.6	0.6
-6.339	10.6826	4.218	-17.382	-14.992	1.296	-3.382	7.461	-0.308	0.914	-1.81	4.231	-5.717	2.872	3.23	3.088	0.554	-0.028	-0.651	-0.554	0.633	-0.018	0.564	0.026	0.557	-0.033	0.6	0.6
-6.372	10.1451	4.775	-16.825	-14.435	1.263	-2.825	7.428	-0.305	0.909	-0.602	3.677	-5.793	2.857	3.751	3.029	0.602	-0.03	0.01	0.01	0.571	-0.105	0.565	0.191	0.605	-0.037	0.6	0.6
-3.74992	7.07221	7.862	-13.738	-11.348	0.986	0.262	7.151	0.077	0.948	2.107	4.849	-5.816	2.712	2.302	2.148	0.455	-0.112	0.748	-0.116	0.663	-0.018	0.557	0.098	0.561	-0.034	0.6	0.6
-3.14909	6.53011	8.423	-13.177	-10.787	0.952	0.823	7.117	0.183	1.026	1.92	4.733	-5.918	2.696	2.384	2.016	0.755	-0.08	0.783	-0.161	0.697	0.022	0.584	0.056	0.6	-0.08	0.6	0.6
-2.55013	5.90669	9.023	-12.577	-10.187	0.872	1.423	7.037	0.028	1.026	1.737	4.572	-6.015	2.594	2.465	1.88	0.591	-0.117	0.821	-0.16	0.639	-0.018	0.61	0.015	0.592	-0.079	0.6	0.6
-2.47721	5.67396	9.615	-11.985	-9.595	0.793	2.015	6.958	0.029	1.064	1.508	4.412	-6.062	2.533	2.546	1.786	0.533	-0.112	0.711	-0.063	0.629	-0.018	0.567	0.131	0.531	-0.119	0.6	0.6
-2.52936	5.4684	10.146	-11.454	-9.064	0.674	2.546	6.839	0.027	1.057	1.328	4.349	-6.16	2.432	2.49	1.536	0.527	-0.111	0.642	-0.152	0.62	0.023	0.01	0.01	0.522	-0.161	0.6	0.6
-8.4362	6.67852	5.755	-15.845	-14.384	0.124	-1.845	4.849	-2.03	-1.354	-2.107	7.151	-7.923	0.41	-2.302	-0.154	0.455	-0.112	0.561	-0.034	0.663	-0.018	0.557	0.098	0.748	-0.116	0.6	0.6
-7.70577	5.88505	6.503	-15.097	-13.636	0.008	-1.097	4.733	-1.737	-1.358	-1.92	7.117	-7.838	0.312	-2.384	-0.368	0.755	-0.08	0.6	-0.08	0.697	0.022	0.584	0.056	0.783	-0.161	0.6	0.6
-6.98072	5.01489	7.286	-14.314	-12.853	-0.153	-0.314	4.572	-1.709	-1.439	-1.737	7.037	-7.752	0.129	-2.465	-0.585	0.591	-0.117	0.592	-0.079	0.639	-0.018	0.61	0.015	0.821	-0.16	0.6	0.6
-6.21168	4.11131	8.107	-13.493	-12.032	-0.313	0.507	4.412	-1.479	-1.482	-1.508	6.958	-7.57	-0.013	-2.546	-0.76	0.533	-0.112	0.531	-0.119	0.629	-0.018	0.567	0.131	0.711	-0.063	0.6	0.6
-5.47011	3.40436	8.818	-12.782	-11.321	-0.376	1.218	4.349	-1.301	-1.433	-1.328	6.839	-7.488	-0.058	-2.49	-0.954	0.527	-0.111	0.522	-0.161	0.62	0.023	0.01	0.01	0.642	-0.152	0.6	0.6
-5.3113	1.26363	15.071	-6.529	11.078	3.836	7.471	3.437	0.212	-0.886	-1.85	6.09	-3.321	-1.587	-2.653	4.453	-0.615	-0.069	-0.695	0.077	-0.789	0.07	0.384	0.503	-0.441	-0.12	0.6	0.6
-5.48682	1.21551	14.63	-6.97	10.637	3.716	7.03	3.317	0.386	-0.937	-1.596	6.167	-2.973	-1.777	-2.85	-2.645	-0.673	-0.11	-0.716	-0.045	-0.816	-0.131	-0.407	0.138	-0.532	-0.078	0.6	0.6
-5.6318	1.22423	14.098	-7.502	10.105	3.638	6.498	3.239	0.527	-0.905	-2.689	4.963	-1.412	-2.883	-1.724	-2.861	-0.635	-0.028	-0.868	0.073	-0.682	0.036	-0.671	0.31	-0.638	-0.208	0.6	0.6
-5.92013	1.12022	13.46	-6.87252	9.467	3.43	5.86	3.031	0.524	-1.085	-2.459	5.036	-1.368	-3.127	-2.005	-3.379	-0.605	-0.116	-0.726	-0.098	-0.697	-0.006	-0.574	0.151	-0.595	-0.081	0.6	0.6
-6.07604	1.13621	12.865	-6.97058	8.872	3.349	5.265	2.95	0.534	-1.05	-2.328	4.938	-1.266	-3.202	-1.988	-3.611	-0.706	-0.072	-0.78	-0.014	-0.711	-0.006	-0.744	0.084	-0.553	0.005	0.6	0.6
-6.14066	1.23134	12.312	-7.55426	8.319	3.354	4.712	2.955	0.687	-0.973	-2.101	4.924	-1.108	-3.191	-1.969	1.743	-0.669	-0.031	-0.716	-0.145	-0.719	0.079	0.599	0.196	-0.662	-0.083	0.6	0.6
-6.30701	1.25625	11.65	-7.70706	7.657	3.271	4.05	2.872	0.694	-1.025	-2.047	4.779	-1.051	-3.353	-1.907	1.464	-0.586	-0.077	-0.724	-0.063	-0.695	-0.051	0.494	0.285	-0.517	0.092	0.6	0.6
-6.2801	1.43252	11.133	-8.78847	7.14	3.363	3.533	2.964	0.763	-0.856	-1.84	4.716	-0.873	-3.21	-1.752	1.271	-0.695	-0.077	-1.015	-0.011	-0.652	0.076	0.476	0.142	-0.667	0.14	0.6	0.6
-6.22407	1.68124	10.466	-10.3144	6.473	3.503	2.866	3.104	0.791	-0.639	-1.492	4.705	1.994	1.269	-1.601	-3.146	-0.757	-0.078	-0.617	-0.069	0.48	0.278	-0.81	0.041	-0.642	-0.039	0.6	0.6
-6.3439	1.74689	9.824	-10.7171	5.831	3.464	2.224	3.065	0.906	-0.6	0.872	2.113	-1.517	-1.571	0.952	-3.226	-0.523	-0.174	0.618	0.184	-0.586	-0.159	-0.732	-0.008	-0.558	-0.131	0.6	0.6
-6.54515	1.70684	9.266	-10.4714	5.273	3.333	1.666	2.934	-0.304	0.637	0.871	3.491	-1.489	-1.543	-0.557	-3.349	0.659	0.225	-0.583	-0.176	-0.643	-0.161	-0.69	0.079	-0.618	-0.133	0.6	0.6
-7.21048	2.01033	8.648	-10.2735	4.655	3.2	1.048	2.801	0.836	-0.514	-1.581	2.522	-1.464	-1.515	0.279	-3.561	-0.64	-0.132	0.5	0.178	-0.702	-0.117	-0.654	0.033	-0.627	-0.135	0.6	0.6
-8.055	2.4432	8.021	-10.0723	4.028	3.065	0.421	2.666	0.849	-0.517	-1.389	4.199	-2.708	-0.034	-1.533	-3.729	-0.502	-0.276	-0.718	-0.165	0.529	-0.003	-0.665	0.034	-0.488	-0.231	0.6	0.6
-8.83822	2.65418	7.533	-9.14307	3.54	2.834	-0.067	2.435	0.863	-0.472	-1.159	4.034	-3.725	-0.262	-1.599	-3.994	-0.564	-0.28	-0.518	-0.081	0.536	0.218	-0.728	0.037	-0.674	-0.469	0.6	0.6
-10.0699	2.79562	6.859	-6.93977	2.866	2.365	-0.741	1.966	0.753	-0.661	-1.315	3.953	-0.216	-4.5	-1.987	-0.949	-0.457	-0.237	-0.641	-0.218	-0.812	-0.145	0.518	0.04	-0.558	-0.239	0.6	0.6
-10.9403	3.062	6.301	-6.03152	2.308	2.126	-1.299	1.727	0.652	-0.663	-1.232	3.735	0.038	-4.594	-2.008	3.915	-0.537	-0.432	-0.705	-0.222	-0.593	0.029	0.22	0.508	-0.575	-0.339	0.6	0.6
-11.93	3.24378	5.726	-4.52676	1.733	1.787	-1.874	1.388	0.614	-0.57	-1.102	3.513	1.622	3.068	-2.125	-4.962	-0.54	-0.389	-0.819	-0.129	0.332	0.509	-0.607	-0.018	-0.485	-0.488	0.6	0.6
-12.9	3.19505	5.241	-3.52771	1.248	1.299	-2.359	0.9	0.669	-0.669	0.805	-1.171	-0.768	-2.484	2.071	-5.432	-0.548	-0.396	0.385	0.505	-0.581	-0.374	-0.649	0.221	-0.535	-0.349	0.6	0.6
-13.249	3.3306	4.706	-3.67737	0.713	0.95	-2.894	0.551	0.682	-0.622	-0.115	-0.666	-0.722	-2.459	1.217	-6.002	-0.329	-0.447	0.381	0.5	-0.637	-0.283	-0.664	0.176	-0.329	-0.496	0.6	0.6
-13.745	3.13257	4.377	-3.45873	0.384	0.454	-3.223	0.055	-0.825	0.221	0.682	0.726	-0.414	-2.672	-0.671	-6.674	0.652	0.501	-0.391	-0.452	-0.653	-0.336	-0.567	0.077	-0.384	-0.454	0.6	0.6
-14.199	3.02636	3.993	-3.34146	0	0	-3.607	-0.399	0.689	-0.673	-1.861	0.335	-0.145	-2.79	-0.734	-7.205	0.01	0.01	0.625	0.301	0.01	0.01	0.01	0.01	0.01	0.01	0.6	0.6
-4.45199	2.18418	14.859	-6.741	11.555	4.049	7.259	4.323	-0.212	0.886	-2.062	6.09	-3.533	-0.701	-1.767	5.339	-0.441	-0.12	-0.695	0.077	-0.789	0.07	0.384	0.503	-0.615	-0.069	0.6	0.6
-4.59842	2.21543	14.244	-7.356	10.94	3.98	6.644	4.254	-0.386	0.937	-1.982	6.167	-3.359	-0.84	-1.913	-1.708	-0.532	-0.078	-0.716	-0.045	-0.816	-0.131	-0.407	0.138	-0.673	-0.11	0.6	0.6
-4.79315	2.21513	13.571	-8.029	10.267	3.87	5.971	4.144	-0.527	0.905	-1.939	6.122	-3.216	-0.819	-1.978	-1.956	-0.638	-0.208	-0.682	0.036	-0.868	0.073	-0.671	0.31	-0.635	-0.028	0.6	0.6
-4.9011	2.29063	12.936	-8.664	9.632	3.842	5.336	4.116	-0.524	1.085	-1.892	6.158	-2.983	-0.92	-2.042	-2.294	-0.595	-0.081	-0.697	-0.006	-0.726	-0.098	-0.574	0.151	-0.605	-0.116	0.6	0.6
-5.09327	2.27325	12.331	-9.269	9.027	3.726	4.731	4	-0.534	1.05	-1.8	6.152	-2.862	-0.938	-2.152	-2.561	-0.553	0.005	-0.711	-0.006	-0.78	-0.014	-0.744	0.084	-0.706	-0.072	0.6	0.6
-5.25415	2.31632	11.625	-9.975	8.321	3.654	4.025	3.928	-0.687	0.973	-1.795	6.146	-2.788	-0.996	-2.218	2.716	-0.662	-0.083	-0.719	0.079	-0.716	-0.145	0.599	0.196	-0.669	-0.031	0.6	0.6
-5.36938	2.39437	10.956	-10.644	7.652	3.623	3.356	3.897	-0.694	1.025	-2.741	4.779	-1.745	-2.328	-0.882	2.489	-0.517	0.092	-0.724	-0.063	-0.695	-0.051	0.494	0.285	-0.586	-0.077	0.6	0.6
-5.52016	2.41289	10.37	-11.23	7.066	3.546	2.77	3.82	-0.763	0.856	-2.603	4.716	-1.636	-2.354	-0.896	2.127	-0.667	0.14	-1.015	-0.011	-0.652	0.076	0.476	0.142	-0.695	-0.077	0.6	0.6
-5.68466	2.44917	9.675	-11.925	6.371	3.469	2.075	3.743	-0.791	0.639	1.203	1.835	-2.283	-0.962	1.908	-2.507	-0.642	-0.039	0.48	0.278	-0.617	-0.069	-0.81	0.041	-0.757	-0.078	0.6	0.6
-6.04095	2.62979	8.918	-12.682	5.614	3.391	1.318	3.665	-0.906	0.6	-0.034	2.113	-2.423	-0.971	1.552	-2.626	-0.558	-0.131	0.618	0.184	-0.586	-0.159	-0.732	-0.008	-0.523	-0.174	0.6	0.6
-6.80678	2.92947	8.395	-13.205	5.091	3.217	0.795	3.491	-0.871	0.557	-1.175	2.297	-2.36	-0.986	1.194	-2.792	-0.618	-0.133	0.659	0.225	-0.643	-0.161	-0.69	0.079	-0.583	-0.176	0.6	0.6
-7.6425	3.28149	7.812	-13.788	4.508	3.041	0.212	3.315	-0.836	0.514	-2.3	4.316	-2.417	0.793	-1.001	-3.047	-0.627	-0.135	-0.702	-0.117	0.5	0.178	-0.654	0.033	-0.64	-0.132	0.6	0.6
-8.49872	3.72914	7.172	-14.093	3.868	2.909	-0.428	3.183	-0.849	0.517	-2.238	4.199	-1.296	-3.212	-1.016	0.483	-0.488	-0.231	-0.718	-0.165	-0.665	0.034	0.529	-0.003	-0.502	-0.276	0.6	0.6
-9.34279	3.9078	6.67	-12.9018	3.366	2.633	-0.93	2.907	-0.863	0.472	-2.022	4.034	-1.133	-3.522	-1.127	0.21	-0.674	-0.469	-0.518	-0.081	-0.728	0.037	0.536	0.218	-0.564	-0.28	0.6	0.6
-10.261	4.13862	6.106	-11.748	2.802	2.353	-1.494	2.627	-0.753	0.661	-2.068	3.953	-0.969	-3.839	-1.326	-0.288	-0.558	-0.239	-0.641	-0.218	-0.812	-0.145	0.518	0.04	-0.457	-0.237	0.6	0.6
-11.0152	4.31552	5.649	-10.751	2.345	2.116	-1.951	2.39	-0.652	0.663	-1.884	3.735	-0.614	-3.931	-1.345	4.578	-0.575	-0.339	-0.705	-0.222	-0.593	0.029	0.22	0.508	-0.537	-0.432	0.6	0.6
-11.842	4.36988	5.112	-8.63769	1.808	1.684	-2.488	1.958	-0.614	0.57	-1.716	3.513	1.008	3.638	-1.555	-4.392	-0.485	-0.488	-0.819	-0.129	0.332	0.509	-0.607	-0.018	-0.54	-0.389	0.6	0.6
-12.231	4.46996	4.572	-6.79119	1.268	1.295	-3.028	1.569	-0.669	0.669	-1.437	3.384	0.136	2.74	-1.815	-4.763	-0.535	-0.349	-0.581	-0.374	0.385	0.505	-0.649	0.221	-0.548	-0.396	0.6	0.6
-12.627	4.57028	4.024	-5.04613	0.72	0.899	-3.576	1.173	-0.682	0.622	-0.797	-0.666	-1.404	-1.837	1.839	-5.38	-0.329	-0.496	0.381	0.5	-0.637	-0.283	-0.664	0.176	-0.329	-0.447	0.6	0.6
-13.074	4.326	3.695	-4.88159	0.391	0.452	-3.905	0.726	-0.682	0.671	-1.507	-0.166	-1.096	-2.001	0.892	-6.003	-0.384	-0.454	0.652	0.501	-0.653	-0.336	-0.567	0.077	-0.391	-0.452	0.6	0.6
-13.526	3.874	3.304	-4.77353	0	0	-4.296	0.274	-0.689	0.673	-0.834	2.391	-2.55	-0.061	-2.117	-6.532	0.01	0.01	0.01	0.01	0.625	0.301	0.01	0.01	0.01	0.01	0.6	0.6
-2.42539	3.61508	16.921	-4.679	13.738	-0.716	9.321	6.09	-1.471	1.066	2.062	4.323	1.85	2.653	1.767	-5.286	-0.789	0.07	-0.615	-0.069	-0.441	-0.12	0.499	-0.461	-0.695	0.077	0.6	0.6
-2.43589	3.80536	16.226	-5.374	13.043	-0.639	8.626	6.167	-1.377	1.073	1.982	4.254	1.596	2.85	1.913	0.205	-0.816	-0.131	-0.673	-0.11	-0.532	-0.078	-0.407	0.138	-0.716	-0.045	0.6	0.6
-2.57103	3.87707	15.51	-6.09	12.327	-0.684	7.91	6.122	-1.277	1.159	1.939	4.144	1.412	2.883	1.978	0.022	-0.868	0.073	-0.635	-0.028	-0.638	-0.208	-0.671	0.31	-0.682	0.036	0.6	0.6
-2.62089	4.02424	14.828	-6.772	11.645	-0.648	7.228	6.158	-1.091	1.122	1.892	4.116	1.368	3.127	2.042	-0.252	-0.726	-0.098	-0.605	-0.116	-0.595	-0.081	-0.574	0.151	-0.697	-0.006	0.6	0.6
-2.71465	4.13185	14.131	-7.469	10.948	-0.654	6.531	6.152	-1.062	1.214	1.8	4	1.266	3.202	2.152	-0.409	-0.78	-0.014	-0.706	-0.072	-0.553	0.005	-0.744	0.084	-0.711	-0.006	0.6	0.6
-2.81016	4.24174	13.42	-8.18	10.237	-0.66	5.82	6.146	-0.993	1.222	1.795	3.928	1.108	3.191	2.218	-0.499	-0.716	-0.145	-0.669	-0.031	-0.662	-0.083	-0.597	0.116	-0.719	0.079	0.6	0.6
-2.82168	4.43794	12.701	-8.899	9.518	-0.581	5.101	6.225	-0.996	1.446	1.745	3.897	1.051	3.353	2.328	-0.536	-0.724	-0.063	-0.586	-0.077	-0.517	0.092	-0.61	0.038	-0.695	-0.051	0.6	0.6
-2.96018	4.50022	12.006	-9.594	8.823	-0.632	4.406	6.174	-0.967	1.458	1.636	3.82	0.873	3.21	2.354	-2.96	-1.015	-0.011	-0.695	-0.077	-0.667	0.14	0.72	-0.105	-0.652	0.076	0.6	0.6
-2.96627	4.6825	11.354	-10.246	8.171	-0.556	3.754	6.25	-0.604	1.545	0.76	9.029	1.679	2.507	-2.779	3.146	-0.617	-0.069	0.788	-0.281	-0.757	-0.078	-0.642	-0.039	-0.81	0.041	0.6	0.6
-3.02725	4.85553	10.544	-11.056	7.361	-0.515	2.944	6.291	-0.797	1.655	-0.838	8.748	1.626	2.626	-2.457	3.226	-0.586	-0.159	0.698	-0.015	-0.523	-0.174	-0.558	-0.131	-0.732	-0.008	0.6	0.6
-3.12741	4.96684	9.812	-11.788	6.629	-0.523	2.212	6.283	-0.943	1.806	1.417	3.491	-2.268	-2.45	2.792	3.349	-0.643	-0.161	-0.583	-0.176	0.67	-0.266	-0.618	-0.133	-0.69	0.079	0.6	0.6
-3.13528	5.15831	9.122	-12.478	5.939	-0.444	1.522	6.362	-0.99	2.046	1.31	3.315	0.474	3.561	3.047	3.84	-0.702	-0.117	-0.64	-0.132	-0.627	-0.135	0.5	0.178	-0.654	0.033	0.6	0.6
-3.82017	5.76735	8.468	-13.132	5.285	-0.411	0.868	6.395	-0.942	2.196	1.296	3.183	0.447	3.729	3.212	3.695	-0.718	-0.165	-0.502	-0.276	-0.488	-0.231	0.529	-0.003	-0.665	0.034	0.6	0.6
-4.53869	6.40364	7.803	-13.797	4.62	-0.377	0.203	6.429	-0.889	2.395	1.133	2.907	0.27	3.994	3.522	-1.077	-0.518	-0.081	-0.564	-0.28	-0.674	-0.469	-0.68	0.175	-0.728	0.037	0.6	0.6
-5.32549	7.09999	7.075	-14.525	3.892	-0.34	-0.525	6.466	-1.099	2.513	0.969	2.627	0.216	4.5	3.839	-1.215	-0.641	-0.218	-0.457	-0.237	-0.558	-0.239	-0.686	0.263	-0.812	-0.145	0.6	0.6
-6.38935	7.69042	6.263	-15.337	3.08	-0.485	-1.337	6.321	-1.27	2.586	0.614	2.39	-0.038	4.594	3.931	-1.623	-0.705	-0.222	-0.537	-0.432	-0.575	-0.339	-0.602	0.26	-0.593	0.029	0.6	0.6
-7.03139	8.2565	5.67	-15.93	2.487	-0.456	-1.93	6.35	-1.158	2.837	0.558	1.958	-0.056	4.962	4.392	-1.854	-0.819	-0.129	-0.54	-0.389	-0.485	-0.488	-0.662	0.224	-0.607	-0.018	0.6	0.6
-7.468	8.78826	5.063	-16.537	1.88	-0.474	-2.537	6.332	-0.946	2.948	0.491	1.569	-4.906	-2.096	4.763	5.432	-0.581	-0.374	-0.548	-0.396	-0.616	0.312	-0.535	-0.349	-0.649	0.221	0.6	0.6
-7.247	9.59706	4.414	-17.186	1.231	-0.253	-3.186	6.553	-1.014	3.543	0.39	1.173	-4.939	-2.187	5.38	6.002	-0.637	-0.283	-0.329	-0.447	-0.436	0.167	-0.329	-0.496	-0.664	0.176	0.6	0.6
-7.071	10.329	3.75	-17.85	0.567	-0.077	-3.85	6.729	-1.041	4.002	-5.167	8.907	0.055	6.003	-2.178	6.674	-0.653	-0.336	-0.582	0.315	-0.391	-0.452	-0.384	-0.454	-0.567	0.077	0.6	0.6
-6.994	10.406	3.183	-18.417	0	0	-4.417	6.806	-0.955	4.415	-5.152	9.222	-0.121	6.532	-2.416	6.471	0.01	0.01	-0.695	0.283	0.01	0.01	0.625	0.301	0.01	0.01	0.6	0.6
-3.30619	2.3093	18.392	-3.208	14.254	2.633	10.792	5.024	1.471	-1.066	3.533	4.323	3.321	1.587	0.701	-6.352	-0.695	0.077	-0.615	-0.069	-0.441	-0.12	0.499	-0.461	-0.789	0.07	0.6	0.6
-3.33552	2.50791	17.603	-3.997	13.465	2.703	10.003	5.094	1.377	-1.073	-2.504	5.962	3.359	0.84	-0.868	1.777	-0.716	-0.045	-0.407	0.138	-0.673	-0.11	-0.532	-0.078	-0.816	-0.131	0.6	0.6
-3.56926	2.50992	16.787	-4.813	12.649	2.572	9.187	4.963	1.277	-1.159	-2.913	6.1	2.689	1.724	-1.137	0.819	-0.682	0.036	-0.671	0.31	-0.638	-0.208	-0.635	-0.028	-0.868	0.073	0.6	0.6
-3.60554	2.7244	15.919	-5.681	11.781	2.645	8.319	5.036	1.091	-1.122	2.983	4.116	2.459	2.005	0.92	-1.374	-0.697	-0.006	-0.605	-0.116	-0.595	-0.081	-0.574	0.151	-0.726	-0.098	0.6	0.6
-3.79494	2.74474	15.193	-6.407	11.055	2.547	7.593	4.938	1.062	-1.214	2.862	4	2.328	1.988	0.938	-1.623	-0.711	-0.006	-0.706	-0.072	-0.553	0.005	-0.744	0.084	-0.78	-0.014	0.6	0.6
-3.90714	2.85788	14.413	-7.187	10.275	2.533	6.813	4.924	0.993	-1.222	2.101	2.955	2.788	0.996	1.969	-1.721	-0.719	0.079	-0.662	-0.083	-0.669	-0.031	-0.597	0.116	-0.716	-0.145	0.6	0.6
-4.14229	2.82959	13.697	-7.903	9.559	2.388	6.097	4.779	0.996	-1.446	2.047	2.872	2.741	0.882	1.907	-1.982	-0.695	-0.051	-0.517	0.092	-0.586	-0.077	-0.61	0.038	-0.724	-0.063	0.6	0.6
-4.29644	2.8846	12.973	-8.627	8.835	2.325	5.373	4.716	0.967	-1.458	1.84	2.964	2.603	0.896	1.752	-2.083	-0.652	0.076	-0.667	0.14	-0.695	-0.077	-0.62	0.038	-1.015	-0.011	0.6	0.6
-4.43523	3.03905	11.958	-9.642	7.82	2.314	4.358	4.705	0.604	-1.545	1.492	3.104	2.283	0.962	1.601	-2.132	-0.81	0.041	-0.642	-0.039	-0.757	-0.078	-0.674	0.042	-0.617	-0.069	0.6	0.6
-4.58191	3.07062	11.341	-10.259	7.203	2.245	3.741	4.636	0.797	-1.655	1.517	3.065	2.423	0.971	1.571	2.523	-0.732	-0.008	-0.558	-0.131	-0.523	-0.174	0.618	0.184	-0.586	-0.159	0.6	0.6
-4.81469	3.00714	10.755	-10.845	6.617	2.086	3.155	4.477	0.943	-1.806	1.489	2.934	1.185	2.18	1.543	0.986	-0.69	0.079	-0.618	-0.133	0.659	0.225	-0.583	-0.176	-0.643	-0.161	0.6	0.6
-5.05664	2.95094	10.112	-11.488	5.974	1.925	2.512	4.316	-0.117	1.794	1.464	2.801	0.99	-2.046	1.515	1.001	0.5	0.178	-0.627	-0.135	-0.654	0.033	-0.64	-0.132	-0.702	-0.117	0.6	0.6
-5.26202	2.94837	9.41	-12.19	5.272	1.808	1.81	4.199	-1.319	1.499	1.389	2.666	0.942	-2.196	1.533	1.016	0.529	-0.003	-0.488	-0.231	-0.665	0.034	-0.502	-0.276	-0.718	-0.165	0.6	0.6
-5.92769	3.20348	8.692	-12.908	4.554	1.643	1.092	4.034	1.159	1.599	2.022	2.907	0.889	-2.395	1.127	1.337	-0.674	-0.469	-0.564	-0.28	-0.728	0.037	0.536	0.218	-0.518	-0.081	0.6	0.6
-6.59486	3.59163	8.174	-13.426	4.036	1.562	0.574	3.953	1.315	1.987	2.068	2.627	1.099	-2.513	1.326	1.038	-0.558	-0.239	-0.457	-0.237	-0.812	-0.145	0.518	0.04	-0.641	-0.218	0.6	0.6
-7.53822	3.95418	7.533	-14.067	3.395	1.344	-0.067	3.735	1.884	1.345	1.232	1.727	1.27	-2.586	2.008	0.78	-0.537	-0.432	-0.575	-0.339	-0.593	0.029	0.418	0.04	-0.705	-0.222	0.6	0.6
-8.558	4.3707	6.828	-14.772	2.69	1.122	-0.772	3.513	1.716	1.555	1.102	1.388	1.158	-2.837	2.125	5.193	-0.54	-0.389	-0.485	-0.488	-0.607	-0.018	0.332	0.509	-0.819	-0.129	0.6	0.6
-9.61378	4.98347	6.009	-15.591	1.871	0.993	-1.591	3.384	1.437	1.815	0.768	0.9	0.946	-2.948	2.484	4.555	-0.548	-0.396	-0.535	-0.349	-0.649	0.221	0.385	0.505	-0.581	-0.374	0.6	0.6
-10.6452	5.13568	5.428	-14.7757	1.29	0.619	-2.172	3.01	1.404	1.837	0.722	0.551	1.014	-3.543	2.459	3.676	-0.329	-0.447	-0.329	-0.496	-0.664	0.176	0.381	0.5	-0.637	-0.283	0.6	0.6
-11.073	5.42961	4.791	-13.6765	0.653	0.336	-2.809	2.727	1.096	2.001	0.414	0.055	-0.411	2.893	2.672	-4.002	-0.391	-0.452	-0.384	-0.454	0.652	0.501	-0.567	0.077	-0.653	-0.336	0.6	0.6
-11.409	5.68503	4.138	-12.2681	0	0	-3.462	2.391	0.834	2.117	-1.716	0.335	0.145	2.79	2.056	-4.415	0.01	0.01	0.625	0.301	0.01	0.01	0.01	0.01	0.01	0.01	0.6	0.6
-2.11063	13.3667	5.577	-1.86517	-14.644	5.343	-2.023	11.376	-9.282	7.053	-9.494	3.437	0.957	12.392	7.939	5.286	-0.615	-0.069	-0.441	-0.12	0.384	0.503	-0.695	0.077	0.499	-0.461	0.6	0.6
-2.00696	12.4538	6.076	-1.77356	-14.145	4.882	-1.524	10.915	-8.168	6.661	-10.15	6.167	-8.554	7.598	4.748	11.428	-0.673	-0.11	-0.716	-0.045	-0.532	-0.078	0.434	0.499	0.602	-0.422	0.6	0.6
-1.74774	11.4866	6.678	-1.54448	-13.543	4.46	-0.922	10.493	-6.893	6.349	-8.832	6.122	-7.42	7.254	4.371	10.507	-0.635	-0.028	-0.682	0.036	-0.638	-0.208	0.425	0.445	0.701	-0.383	0.6	0.6
-1.33748	10.4687	7.379	-1.18194	-12.842	4.077	-0.221	10.11	-5.557	5.994	-7.449	6.158	-6.081	7.079	3.952	9.679	-0.605	-0.116	-0.697	-0.006	-0.595	-0.081	0.528	0.441	0.488	-0.358	0.6	0.6
-1.14326	9.66868	7.867	-1.01031	-12.354	3.719	0.267	9.752	-6.264	3.6	-4.464	4	-4.998	6.802	5.752	4.814	-0.711	-0.006	-0.706	-0.072	-0.553	0.005	-0.78	-0.014	0.687	-0.328	0.6	0.6
-0.693854	8.71846	8.554	-1.15005	-11.667	3.391	0.954	9.424	-4.866	3.278	-3.071	3.928	-5.859	4.5	5.496	6.469	-0.719	0.079	-0.669	-0.031	-0.716	-0.145	-0.662	-0.083	0.687	-0.192	0.6	0.6
-0.250298	8.00892	9.241	-1.98807	-10.98	3.199	1.641	9.232	-3.46	3.007	-1.715	3.897	-4.456	4.453	5.335	6.36	-0.695	-0.051	-0.586	-0.077	-0.724	-0.063	-0.517	0.092	0.633	-0.098	0.6	0.6
-0.268603	7.80774	9.874	-2.13347	-10.347	3.101	2.274	9.134	-2.132	2.96	-0.496	3.82	-3.099	4.418	5.314	6.17	-0.652	0.076	-0.695	-0.077	-1.015	-0.011	-0.667	0.14	0.72	-0.105	0.6	0.6
-0.282955	7.58538	10.594	-2.24746	-9.627	2.996	2.994	9.029	-0.76	2.779	-1.364	4.705	0.919	5.286	4.324	2.192	-0.81	0.041	-0.617	-0.069	-0.757	-0.078	-0.674	0.042	0.788	-0.281	0.6	0.6
-0.464746	7.17593	11.382	-3.69139	-8.839	2.715	3.782	8.748	0.838	2.457	0.041	4.636	-3.828	1.869	4.112	5.083	-0.732	-0.008	-0.586	-0.159	-0.638	0.122	-0.523	-0.174	0.698	-0.015	0.6	0.6
-0.391868	7.04716	12.08	-3.11253	-8.141	2.7	4.48	8.733	-2.492	1.732	2.268	6.283	1.325	4.256	2.45	5.242	-0.696	0.085	-0.69	0.079	-0.643	-0.161	-0.583	-0.176	0.67	-0.266	0.6	0.6
-0.573515	6.67195	12.75	-4.55532	-7.471	2.434	5.15	8.467	-1.126	1.381	3.628	6.362	2.638	4.151	2.105	4.054	-0.653	0.252	-0.654	0.033	-0.702	-0.117	-0.536	-0.188	0.623	-0.134	0.6	0.6
-0.629079	6.4364	13.373	-4.99666	-6.848	2.3	5.773	8.333	0.15	0.995	4.905	6.395	-4.691	2.7	1.938	4.108	-0.624	0.168	-0.665	0.034	-0.757	0.036	-0.539	-0.067	0.7	-0.138	0.6	0.6
-0.678949	6.1843	14.073	-5.39277	-6.148	2.162	6.473	8.195	1.474	0.689	-3.234	5.669	-2.345	4.037	2.526	3.389	-0.68	0.175	-0.693	-0.009	-0.584	0.014	-0.685	-0.016	0.723	-0.262	0.6	0.6
-0.849924	5.80445	14.796	-6.75078	-5.425	1.9	7.196	7.933	2.877	0.252	-1.818	5.66	-2.309	3.143	2.273	3.761	-0.686	0.263	-0.493	0.064	-0.657	-0.019	-0.554	-0.028	0.711	-0.257	0.6	0.6
-1.01741	5.43156	15.507	-6.093	-4.714	1.643	7.907	7.676	-0.614	1.952	-0.941	4.771	0.227	3.532	2.905	-0.268	-0.632	-0.012	-0.705	0.106	-0.604	0.015	-0.602	0.26	0.698	-0.252	0.6	0.6
-1.18153	5.06578	16.205	-5.395	-4.016	1.391	8.605	7.424	0.716	1.712	0.462	4.877	1.529	3.265	2.547	-0.78	-0.645	-0.053	-0.642	-0.061	-0.572	-0.028	-0.662	0.224	0.643	-0.285	0.6	0.6
-1.38558	4.67598	16.848	-4.752	-3.373	1.106	9.248	7.139	2.004	1.48	1.747	4.816	2.744	3.008	2.323	4.15	-0.61	-0.015	-0.606	0.021	-0.491	-0.031	0.639	0.208	0.676	-0.204	0.6	0.6
-1.50447	4.36179	17.524	-4.076	-2.697	0.902	9.924	6.935	3.29	1.291	3.029	4.837	3.911	2.835	2.098	3.738	-0.705	0.074	-0.701	0.066	-0.72	0.06	0.404	0.123	0.7	-0.281	0.6	0.6
-1.69734	3.96669	18.224	-3.376	-1.997	0.621	10.624	6.654	4.43	1.751	4.695	5.718	3.813	3.334	0.936	2.494	-0.675	-0.02	-0.678	-0.013	0.714	0.326	-0.693	-0.027	0.728	-0.24	0.6	0.6
-1.84568	3.60802	18.952	-2.648	-1.269	0.381	11.352	6.414	3.827	2.768	5.833	4.883	6.101	0.709	1.531	2.281	0.442	0.284	-0.633	0.107	-0.595	0.027	-0.428	-0.121	0.677	-0.194	0.6	0.6
-1.95445	3.30367	19.629	-1.971	-0.592	0.187	12.029	6.22	4.062	2.29	7.143	4.99	7.373	0.488	1.23	2.208	0.562	0.276	-0.646	0.066	-0.549	0.154	-0.613	0.057	0.592	-0.187	0.6	0.6
-2.06692	3.02018	20.221	-1.379	0	0	12.621	6.033	4.092	1.827	8.381	5.056	8.514	0.147	0.977	1.964	0.433	0.357	-0.612	0.022	-0.568	-0.018	-0.625	0.014	0.01	0.01	0.6	0.6
-14.816	1.84149	4.62	-2.03322	-15.119	-6.105	-2.98	-1.016	-10.451	-4.453	-10.239	4.323	-0.957	-12.392	-5.339	-7.106	-0.441	-0.12	-0.615	-0.069	0.499	-0.461	-0.695	0.077	0.384	0.503	0.6	0.6
-14.313	1.9967	5.004	-2.20459	-14.735	-5.602	-2.596	-0.513	-9.626	-3.83	-9.24	4.254	-1.072	-11.428	-4.767	-6.68	-0.532	-0.078	-0.673	-0.11	0.602	-0.422	-0.716	-0.045	0.434	0.499	0.6	0.6
-13.6579	2.10262	5.438	-2.32155	-14.301	-5.103	-2.162	-0.014	-8.133	-4.158	-8.66	3.239	-1.24	-10.507	-3.253	-6.136	-0.635	-0.028	-0.638	-0.208	0.701	-0.383	-0.682	0.036	0.425	0.445	0.6	0.6
-12.732	2.1627	5.863	-2.38788	-13.876	-4.658	-1.737	0.431	-7.073	-3.685	-7.597	3.031	-1.516	-9.679	-2.6	-5.727	-0.605	-0.116	-0.595	-0.081	0.488	-0.358	-0.697	-0.006	0.528	0.441	0.6	0.6
-11.6935	2.12549	6.391	-2.34679	-13.348	-4.217	-1.209	0.872	-5.94	-3.128	-6.474	2.95	-1.476	-8.88	-2.078	-5.28	-0.706	-0.072	-0.553	0.005	0.687	-0.328	-0.711	-0.006	0.512	0.34	0.6	0.6
-10.7741	2.00177	6.903	-2.27001	-12.836	-3.877	-0.697	1.212	-4.722	-2.716	-5.409	2.955	-6.517	-4.934	-1.743	-8.212	-0.669	-0.031	-0.662	-0.083	-0.719	0.079	0.687	-0.192	0.599	0.196	0.6	0.6
-9.9003	1.65526	7.502	-2.87346	-12.237	-3.681	-0.098	1.408	-3.454	-2.489	-4.148	2.872	-6.195	-3.371	-1.464	-4.817	-0.586	-0.077	-0.517	0.092	-0.724	-0.063	-0.695	-0.051	0.494	0.285	0.6	0.6
-9.05629	1.49284	7.996	-4.12793	-11.743	-3.396	0.396	1.693	-2.374	-2.127	-3.137	2.964	-4.977	-3.023	-1.271	-4.481	-0.695	-0.077	-0.667	0.14	-1.015	-0.011	-0.652	0.076	0.476	0.142	0.6	0.6
-8.37564	1.20373	8.472	-4.52309	-11.267	-3.254	0.872	1.835	-1.203	-1.908	-1.994	3.104	-3.486	-2.87	-1.269	-4.415	-0.757	-0.078	-0.642	-0.039	-0.617	-0.069	-0.81	0.041	0.48	0.278	0.6	0.6
-7.55448	1.04699	8.952	-5.74861	-10.787	-2.976	1.352	2.113	-0.872	-0.952	0.034	3.665	-2.389	-2.523	-1.552	-4.178	-0.558	-0.131	-0.523	-0.174	-0.586	-0.159	-0.732	-0.008	0.618	0.184	0.6	0.6
-7.14388	1.02029	9.57	-6.25945	-10.169	-2.792	1.97	2.297	0.304	-0.637	1.175	3.491	-1.185	-2.18	-1.194	-3.986	-0.618	-0.133	-0.583	-0.176	-0.643	-0.161	-0.69	0.079	0.659	0.225	0.6	0.6
-6.83591	1.13787	10.229	-6.98082	-9.51	-2.567	2.629	2.522	1.581	-0.279	0.117	4.316	2.417	-0.793	-1.794	-3.84	-0.627	-0.135	-0.702	-0.117	-0.64	-0.132	-0.654	0.033	0.5	0.178	0.6	0.6
-6.59496	1.23437	10.729	-7.57284	-9.01	-2.389	3.129	2.7	1.319	-1.499	2.708	2.666	3.557	-0.483	0.034	-3.695	-0.718	-0.165	-0.488	-0.231	-0.502	-0.276	-0.665	0.034	0.529	-0.003	0.6	0.6
-6.53136	1.14515	11.258	-7.02544	-8.481	-2.392	3.658	2.697	2.566	-1.337	3.725	2.435	4.588	-0.21	0.262	-4.809	-0.518	-0.081	-0.674	-0.469	-0.564	-0.28	-0.68	0.175	0.536	0.218	0.6	0.6
-6.24588	1.27578	11.794	-7.82686	-7.945	-2.174	4.194	2.915	3.62	-1.038	-4.04	4.172	-0.125	-4.766	-1.257	0.949	-0.641	-0.218	-0.554	-0.028	-0.686	0.263	-0.558	-0.239	0.518	0.04	0.6	0.6
-6.14066	1.23134	12.312	-7.55426	-7.427	-2.134	4.712	2.955	-2.968	-1.189	-4.136	4.771	-3.809	-2.769	-1.816	-0.78	-0.604	0.015	-0.705	0.106	-0.632	-0.012	-0.705	-0.222	0.418	0.04	0.6	0.6
-6.04803	1.20321	12.73	-7.38166	-7.009	-2.094	5.13	2.995	-1.946	-1.164	-3.013	4.877	-2.759	-2.717	-1.882	-5.209	-0.572	-0.028	-0.642	-0.061	-0.645	-0.053	-0.662	0.224	0.638	-0.006	0.6	0.6
-5.97371	1.09322	13.368	-6.70685	-6.371	-2.1	5.768	2.989	-0.736	-1.142	-1.733	4.816	-1.476	-2.67	-1.827	-4.15	-0.491	-0.031	-0.606	0.021	-0.61	-0.015	0.676	-0.204	0.639	0.208	0.6	0.6
-5.68526	1.19706	14.007	-7.34392	-5.732	-1.892	6.407	3.197	0.394	-0.903	-0.488	4.837	-0.227	-2.447	-1.64	-3.738	-0.72	0.06	-0.701	0.066	-0.705	0.074	0.7	-0.281	0.404	0.123	0.6	0.6
-5.5114	1.25421	14.411	-7.189	-5.328	-1.769	6.811	3.32	0.617	-1.583	1.518	4.16	0.882	-2.398	-0.84	-3.334	-0.675	-0.02	-0.693	-0.027	-0.678	-0.013	0.728	-0.24	0.714	0.326	0.6	0.6
-5.0955	1.46382	15.125	-6.475	-4.614	-1.443	7.525	3.646	2.006	-1.237	2.925	4.133	2.274	-2.059	-0.487	-2.768	-0.633	0.107	-0.428	-0.121	-0.595	0.027	0.677	-0.194	0.442	0.284	0.6	0.6
-4.75585	1.67578	15.567	-6.033	-4.172	-1.159	7.967	3.93	3.081	-1.06	3.311	5.732	3.795	-0.082	-1.802	-2.29	-0.646	0.066	-0.549	0.154	-0.613	0.057	0.592	-0.187	0.562	0.276	0.6	0.6
-4.4091	1.86017	16.129	-5.471	-3.61	-0.883	8.529	4.206	4.289	-0.85	-4.092	6.033	4.422	-1.68	-1.827	0.137	-0.612	0.022	0.01	0.01	-0.568	-0.018	-0.625	0.014	0.433	0.357	0.6	0.6
-3.99758	2.14659	16.562	-5.038	-3.177	-0.526	8.962	4.563	5.334	-0.515	5.423	5.868	6.028	0.48	-1.305	3.25	-0.616	0.11	-0.62	0.072	-0.497	-0.123	0.643	0.194	0.661	0.142	0.6	0.6
-3.77236	2.18085	17.223	-4.377	-2.516	-0.384	9.623	4.705	6.611	-0.483	6.704	5.94	7.186	0.745	-1.235	3.198	-0.632	0.023	-0.387	0.018	-0.75	-0.075	0.741	0.284	0.481	-0.056	0.6	0.6
-3.76781	2.04645	17.704	-3.896	-2.035	-0.44	10.104	4.649	7.572	-1.309	7.724	5.211	8.417	0.764	-0.562	2.858	-0.589	0.027	-0.593	0.022	-0.352	0.007	0.523	0.232	0.679	0.137	0.6	0.6
-3.54532	2.07277	18.383	-3.217	-1.356	-0.303	10.783	4.786	8.84	-1.199	8.996	5.233	9.034	2.763	-0.447	0.894	-0.438	0.155	-0.598	0.066	0.569	0.274	-0.758	0.107	0.783	0.208	0.6	0.6
-3.23874	2.15314	19.166	-2.434	-0.573	-0.095	11.566	4.994	9.248	2.697	10.061	6.14	10.377	-0.305	-1.146	0.995	0.595	0.09	-0.593	0.163	-0.61	0.023	-0.637	-0.172	0.573	0.095	0.6	0.6
-3.0716	2.15474	19.739	-1.861	0	0	12.139	5.089	9.226	2.702	11.227	6.303	11.56	-0.233	-1.214	1.262	0.65	0.311	-0.554	0.118	-0.56	0.112	-0.591	-0.129	0.01	0.01	0.6	0.6
-2.15227	2.96776	20.107	-1.493	15.546	-5.708	12.507	5.962	2.504	0.868	3.881	6.167	5.477	2.645	-0.205	1.708	-0.816	-0.131	-0.716	-0.045	-0.532	-0.078	-0.673	-0.11	-0.407	0.138	0.6	0.6
-2.06551	3.1721	19.7	-1.9	15.139	-5.57	12.1	6.1	2.913	1.137	4.19	6.122	5.602	2.861	-0.022	1.956	-0.868	0.073	-0.682	0.036	-0.638	-0.208	-0.635	-0.028	-0.671	0.31	0.6	0.6
-1.83999	3.59147	19.029	-2.571	14.468	-5.26	11.429	6.41	3.11	1.374	4.201	6.158	6.093	2.294	0.252	3.379	-0.726	-0.098	-0.697	-0.006	-0.605	-0.116	-0.595	-0.081	-0.574	0.151	0.6	0.6
-1.76126	3.83603	18.455	-3.145	13.894	-5.109	10.855	6.561	3.262	1.623	4.324	6.152	6.124	2.561	0.409	3.611	-0.78	-0.014	-0.711	-0.006	-0.706	-0.072	-0.553	0.005	-0.744	0.084	0.6	0.6
-1.77093	4.04131	17.711	-3.889	13.15	-5.025	10.111	6.645	3.298	1.721	4.291	6.146	5.399	3.69	0.499	2.717	-0.716	-0.145	-0.719	0.079	-0.662	-0.083	-0.669	-0.031	-0.597	0.116	0.6	0.6
-1.73009	4.25462	17.114	-4.486	12.553	-4.909	9.514	6.761	-3.337	1.585	3.417	4.779	4.413	0.536	1.982	3.889	-0.491	-0.212	-0.724	-0.063	-0.695	-0.051	-0.517	0.092	-0.61	0.038	0.6	0.6
-1.76889	4.39205	16.504	-5.096	11.943	-4.871	8.904	6.799	-3.456	1.835	3.531	4.716	4.498	0.625	2.083	3.835	-0.608	-0.094	-1.015	-0.011	-0.652	0.076	-0.667	0.14	-0.62	0.038	0.6	0.6
-1.80894	4.53111	15.884	-5.716	11.323	-4.833	8.284	6.837	-3.468	1.967	3.926	4.705	4.53	0.587	2.132	-2.192	-0.666	-0.293	-0.617	-0.069	-0.81	0.041	0.788	-0.281	-0.674	0.042	0.6	0.6
-1.8518	4.68297	15.21	-6.39	10.649	-4.791	7.61	6.879	-3.476	2.302	3.828	8.748	3.869	2.243	-1.869	0.588	-0.553	-0.102	0.698	-0.015	-0.586	-0.159	-0.732	-0.008	-0.638	0.122	0.6	0.6
-1.81013	4.90896	14.572	-7.028	10.011	-4.669	6.972	7.001	2.492	-1.732	-3.561	4.475	3.817	2.524	2.526	0.718	0.67	-0.266	-0.64	-0.062	-0.643	-0.161	-0.69	0.079	-0.696	0.085	0.6	0.6
-1.81275	5.10741	13.876	-7.724	9.315	-4.584	6.276	7.086	1.126	-1.381	-3.617	4.413	3.764	2.77	2.673	0.724	0.623	-0.134	-0.536	-0.188	-0.702	-0.117	-0.654	0.033	-0.653	0.252	0.6	0.6
-1.64296	5.46585	13.223	-8.377	8.662	-4.332	5.623	7.338	-0.15	-0.995	4.755	6.395	-3.734	3.113	0.943	3.139	0.7	-0.138	-0.665	0.034	-0.539	-0.067	-0.718	-0.165	-0.624	0.168	0.6	0.6
-1.55353	5.73556	12.599	-9.001	8.038	-4.164	4.999	7.506	-1.474	-0.689	4.796	6.429	1.341	4.809	1.077	1.837	0.723	-0.262	-0.728	0.037	0.536	0.218	-0.693	-0.009	-0.68	0.175	0.6	0.6
-1.46414	6.0214	11.919	-9.681	7.358	-3.989	4.319	7.681	-2.877	-0.252	0.125	2.915	4.844	1.215	4.766	2.021	0.711	-0.257	0.518	0.04	-0.812	-0.145	-0.493	0.064	-0.686	0.263	0.6	0.6
-1.28751	6.39622	11.233	-10.2264	6.672	-3.726	3.633	7.944	-4.274	0.268	-1.079	2.955	4.97	1.623	4.989	2.22	0.698	-0.252	0.418	0.04	-0.593	0.029	-0.632	-0.012	-0.602	0.26	0.6	0.6
-1.1033	6.75435	10.631	-8.76328	6.07	-3.466	3.031	8.204	4.961	1.854	-4.858	5.712	-2.099	5.209	2.492	0.78	-0.607	-0.018	-0.645	-0.053	0.638	-0.006	0.643	-0.285	-0.662	0.224	0.6	0.6
-0.962643	7.08625	9.969	-7.64609	5.408	-3.242	2.369	8.428	4.906	2.096	-4.875	5.659	-4.135	4.297	2.769	3.612	-0.649	0.221	-0.61	-0.015	-0.491	-0.031	-0.606	0.021	-0.616	0.312	0.6	0.6
-0.728197	7.49866	9.353	-5.78393	4.792	-2.93	1.753	8.74	4.939	2.187	-4.881	5.644	-4.26	4.64	3.096	3.903	-0.664	0.176	-0.705	0.074	-0.72	0.06	-0.701	0.066	-0.436	0.167	0.6	0.6
-0.800083	7.87269	8.917	-4.89348	4.356	-2.763	1.317	8.907	-4.612	3.189	5.167	6.729	-3.976	4.747	2.178	4.004	-0.678	-0.013	-0.567	0.077	-0.693	-0.027	-0.675	-0.02	-0.582	0.315	0.6	0.6
-1.14367	8.71481	8.335	-2.9735	3.774	-2.448	0.735	9.222	5.152	2.416	-4.516	5.705	-3.865	5.089	3.517	4.339	0.01	0.01	-0.595	0.027	-0.428	-0.121	-0.633	0.107	-0.695	0.283	0.6	0.6
-1.64714	9.62727	7.64	-1.45558	3.079	-2.165	0.04	9.505	-4.616	3.773	-4.846	4.99	-4.132	5.493	4.515	8.869	-0.549	0.154	-0.646	0.066	-0.613	0.057	0.515	0.389	-0.766	0.203	0.6	0.6
-2.31094	10.524	6.874	-2.04219	2.313	-1.962	-0.726	9.708	-4.833	3.822	-4.966	5.056	-4.285	5.639	4.652	8.683	-0.568	-0.018	-0.612	0.022	-0.625	0.014	0.448	0.288	-0.235	0.338	0.6	0.6
-2.23887	11.0749	6.639	-1.9785	2.078	-1.624	-0.961	10.046	2.491	-1.393	-4.5	5.868	-4.589	4.968	4.178	5.963	0.178	-0.482	-0.62	0.072	-0.616	0.11	-0.497	-0.123	-0.395	0.354	0.6	0.6
-2.33185	11.7866	6.244	-2.06067	1.683	-1.27	-1.356	10.4	1.918	-0.557	-4.275	5.94	3.865	5.205	4.46	5.212	0.554	-0.608	-0.387	0.018	0.59	0.029	-0.632	0.023	-0.824	0.446	0.6	0.6
-2.81829	12.9789	5.42	-2.49053	0.859	-0.824	-2.18	10.846	0.54	0.497	2.451	5.224	-4.712	4.888	5.622	6.735	0.724	-0.481	0.582	0.029	-0.589	0.027	0.529	0.037	-0.514	0.374	0.6	0.6
-2.58	13.8185	4.906	-2.67403	0.345	-0.45	-2.694	11.22	-0.698	1.352	1.355	5.253	-4.637	5.235	5.967	7.072	0.671	-0.334	0.621	-0.069	-0.438	0.155	0.465	0.039	-0.345	0.45	0.6	0.6
-2.13	14.5809	4.561	-2.62136	0	0	-3.039	11.67	-1.714	2.136	0.389	5.184	-4.544	5.53	6.486	7.483	0.718	-0.288	0.622	0.026	-0.593	0.163	0.516	0.037	0.01	0.01	0.6	0.6
-2.89496	2.12569	20.451	-1.149	16.574	1.911	12.851	5.176	3.337	-1.585	6.754	4.779	7.75	-1.049	0.397	2.304	-0.61	0.038	-0.724	-0.063	-0.695	-0.051	-0.517	0.092	-0.491	-0.212	0.6	0.6
-3.16878	1.99372	19.96	-1.64	16.083	1.699	12.36	4.964	3.456	-1.835	6.987	4.716	7.954	-1.21	0.248	2	-0.62	0.038	-1.015	-0.011	-0.652	0.076	-0.667	0.14	-0.608	-0.094	0.6	0.6
-3.33932	1.99882	19.352	-2.248	15.475	1.605	11.752	4.87	3.468	-1.967	7.394	4.705	7.998	-1.38	0.165	1.766	-0.674	0.042	-0.617	-0.069	-0.81	0.041	-0.642	-0.039	-0.666	-0.293	0.6	0.6
-3.71617	1.81438	18.686	-2.914	14.809	1.312	11.086	4.577	-1.185	-1.05	-1.795	4.983	3.476	-2.302	-0.406	-0.059	-0.645	-0.048	-0.598	-0.094	-0.638	0.122	-0.586	-0.159	-0.553	-0.102	0.6	0.6
-3.8878	1.80252	18.133	-3.467	14.256	1.21	10.533	4.475	-1.093	-1.104	-1.75	4.889	3.561	-2.526	-0.414	-0.002	-0.657	-0.048	-0.685	-0.053	-0.696	0.085	-0.643	-0.161	-0.64	-0.062	0.6	0.6
-4.03037	1.84484	17.493	-4.107	13.616	1.148	9.893	4.413	-1.076	-1.118	-1.705	4.836	3.617	-2.673	-0.423	-4.054	-0.505	0.102	-0.7	-0.094	-0.653	0.252	0.623	-0.134	-0.536	-0.188	0.6	0.6
-4.28585	1.74421	16.957	-4.643	13.08	0.96	9.357	4.225	-1.541	-0.517	-1.107	5.633	3.734	-3.113	-1.408	-4.108	-0.708	0.064	-0.757	0.036	-0.624	0.168	0.7	-0.138	-0.539	-0.067	0.6	0.6
-4.42071	1.76507	16.418	-5.182	12.541	0.893	8.818	4.158	-1.372	-0.648	-0.889	5.669	2.345	-4.037	-1.511	-3.348	-0.685	-0.016	-0.693	-0.009	0.723	-0.262	-0.68	0.175	-0.584	0.014	0.6	0.6
-4.48024	1.87426	15.834	-5.766	11.957	0.907	8.234	4.172	-1.271	-0.618	-0.78	5.66	1.038	-3.761	-1.488	1.257	-0.657	-0.019	-0.493	0.064	0.711	-0.257	0.518	0.04	-0.554	-0.028	0.6	0.6
-4.57799	1.93656	15.28	-6.32	11.403	0.879	7.68	4.144	-1.168	-0.627	-0.841	5.724	2.968	1.189	-1.58	-3.532	-0.705	0.106	-0.632	-0.012	0.418	0.04	0.698	-0.252	-0.604	0.015	0.6	0.6
-4.63903	2.05001	14.676	-6.924	10.799	0.894	7.076	4.159	-1.067	-0.718	-0.813	5.712	1.946	1.164	-1.553	-3.265	-0.642	-0.061	-0.645	-0.053	0.638	-0.006	0.643	-0.285	-0.572	-0.028	0.6	0.6
-4.73905	2.11525	14.104	-7.496	10.227	0.866	6.504	4.131	-0.997	-0.685	0.736	2.989	-0.74	-1.528	1.142	-3.008	-0.606	0.021	0.639	0.208	-0.61	-0.015	0.676	-0.204	-0.491	-0.031	0.6	0.6
-4.83186	2.16428	13.613	-7.987	9.736	0.835	6.013	4.1	-0.394	0.903	-0.882	4.837	-0.621	-1.544	-0.737	-2.835	0.404	0.123	-0.701	0.066	-0.705	0.074	0.7	-0.281	-0.72	0.06	0.6	0.6
-4.86251	2.34164	12.893	-8.707	9.016	0.895	5.293	4.16	-0.901	-0.743	-0.636	5.718	-1.518	0.84	-1.558	-2.494	-0.675	-0.02	-0.678	-0.013	0.714	0.326	0.728	-0.24	-0.693	-0.027	0.6	0.6
-4.97676	2.4276	12.2	-9.4	8.323	0.868	4.6	4.133	-0.919	-0.75	-0.651	5.705	-2.925	0.487	-1.572	-5.089	-0.633	0.107	-0.595	0.027	0.442	0.284	-0.695	0.283	-0.428	-0.121	0.6	0.6
-5.15165	2.37636	11.772	-9.828	7.895	0.747	4.172	4.012	-0.714	-0.978	-0.484	5.732	-3.795	0.082	-1.72	3.376	-0.646	0.066	-0.549	0.154	0.562	0.276	0.515	0.389	-0.613	0.057	0.6	0.6
-5.17182	2.53328	11.159	-10.441	7.282	0.804	3.559	4.069	-0.681	-0.987	-0.548	5.886	-4.97	-0.137	-1.817	3.044	-0.612	0.022	-0.568	-0.018	0.433	0.357	0.448	0.288	-0.625	0.014	0.6	0.6
-5.23651	2.64916	10.534	-11.066	6.657	0.818	2.934	4.083	-0.694	-0.995	-0.605	5.868	3.092	2.77	-1.785	-0.48	-0.616	0.11	-0.62	0.072	0.643	0.194	0.661	0.142	-0.497	-0.123	0.6	0.6
-5.42208	2.60717	10.037	-11.563	6.16	0.695	2.437	3.96	-0.575	-1.228	-0.482	5.94	1.952	2.453	-1.98	-0.745	-0.632	0.023	-0.387	0.018	0.741	0.284	0.481	-0.056	-0.75	-0.075	0.6	0.6
-5.59151	2.65442	9.287	-12.313	5.41	0.62	1.687	3.885	-0.693	-1.326	0.461	1.791	-0.845	-2.073	2.094	-1.339	-0.593	0.022	0.523	0.232	-0.589	0.027	0.582	0.029	-0.352	0.007	0.6	0.6
-5.79471	2.84139	8.935	-12.665	5.058	0.627	1.335	3.892	-0.452	-1.341	-0.414	2.023	-0.608	-2.093	1.869	-1.361	-0.598	0.066	0.569	0.274	-0.438	0.155	0.621	-0.069	-0.758	0.107	0.6	0.6
-6.54547	3.63491	8.177	-13.423	4.3	0.734	0.577	3.999	-0.612	-1.3	-0.928	6.14	-1.741	1.702	-2.141	-1.185	-0.61	0.023	-0.593	0.163	0.595	0.09	0.622	0.026	-0.637	-0.172	0.6	0.6
-7.4383	4.03984	7.54	-14.06	3.663	0.562	-0.06	3.827	-0.639	-1.495	-0.972	6.303	2.746	-1.383	-2.476	1.44	-0.56	0.112	-0.554	0.118	0.608	-0.021	0.65	0.311	-0.591	-0.129	0.6	0.6
-8.23607	4.44611	6.949	-14.651	3.072	0.433	-0.651	3.698	-0.67	-1.736	1.547	5.189	2.075	-0.559	-1.491	-2.723	-0.768	0.26	0.382	-0.013	0.684	0.221	-0.614	0.122	-0.335	-0.181	0.6	0.6
-8.79616	4.56852	6.614	-14.986	2.737	0.252	-0.986	3.517	1.056	-0.961	0.83	5.176	-0.237	-2.177	-1.659	-3.026	0.482	-0.107	0.479	-0.109	-0.36	0.154	-0.774	0.225	-0.886	-0.224	0.6	0.6
-10.0228	5.14697	5.728	-15.872	1.851	0.028	-1.872	3.293	-0.312	-1.078	-0.535	5.067	-0.763	-2.555	-1.774	-3.475	0.641	-0.062	0.591	0.027	-0.934	-0.148	-0.527	0.12	-0.671	-0.088	0.6	0.6
-10.595	5.6667	5.057	-16.343	1.18	-0.06	-2.543	3.205	-1.624	-1.104	-0.5	5.7	-1.797	-1.889	-2.495	-3.683	0.796	0.027	-0.66	0.027	0.582	0.026	-0.483	0.074	-0.625	-0.09	0.6	0.6
-10.685	6.14276	4.432	-16.4159	0.555	-0.15	-3.168	3.115	-0.465	-2.612	-3.045	4.336	-3.004	-2.005	-1.221	-3.847	-0.624	-0.07	0.571	-0.014	0.571	-0.02	-0.547	0.03	-0.555	0.15	0.6	0.6
-10.535	6.79542	3.877	-17.723	0	0	-3.723	3.265	-0.396	-2.392	-1.136	6.992	-4.171	-1.057	-3.727	-1.835	0.01	0.01	0.01	0.01	0.665	-0.016	0.718	0.021	0.01	0.01	0.6	0.6
-2.51698	2.67123	19.871	-1.729	14.858	-1.365	12.271	5.627	-0.61	0.644	1.185	4.577	4.661	-1.252	1.05	0.991	-0.598	-0.094	-0.553	-0.102	-0.638	0.122	-0.586	-0.159	-0.645	-0.048	0.6	0.6
-2.64619	2.72836	19.226	-2.374	14.213	-1.413	11.626	5.579	-0.657	0.69	1.093	4.475	4.654	-1.422	1.104	-3.154	-0.685	-0.053	-0.64	-0.062	-0.696	0.085	0.67	-0.266	-0.657	-0.048	0.6	0.6
-2.7769	2.78745	18.569	-3.031	13.556	-1.461	10.969	5.531	-0.629	0.695	1.076	4.413	4.693	-1.555	1.118	-2.936	-0.7	-0.094	-0.536	-0.188	-0.653	0.252	0.623	-0.134	-0.505	0.102	0.6	0.6
-2.73848	2.97177	18.064	-3.536	13.051	-1.359	10.464	5.633	-0.434	0.891	1.107	4.225	4.841	-1.705	1.408	-2.7	-0.708	0.064	-0.539	-0.067	-0.624	0.168	0.7	-0.138	-0.757	0.036	0.6	0.6
-2.79779	3.13116	17.307	-4.293	12.294	-1.323	9.707	5.669	-0.483	0.863	0.889	4.158	3.234	-2.526	1.511	-1.837	-0.685	-0.016	-0.584	0.014	0.723	-0.262	-0.68	0.175	-0.693	-0.009	0.6	0.6
-2.89404	3.23512	16.614	-4.986	11.601	-1.332	9.014	5.66	-0.491	0.87	0.78	4.172	1.818	-2.273	1.488	-2.021	-0.657	-0.019	-0.554	-0.028	0.711	-0.257	-0.686	0.263	-0.493	0.064	0.6	0.6
-2.89211	3.37948	16.121	-5.479	11.108	-1.268	8.521	5.724	-0.327	0.953	0.841	4.144	0.614	-1.952	1.58	2.769	-0.705	0.106	-0.604	0.015	0.698	-0.252	0.418	0.04	-0.632	-0.012	0.6	0.6
-2.98367	3.47049	15.489	-6.111	10.476	-1.28	7.889	5.712	-0.254	0.835	0.813	4.159	-0.716	-1.712	1.553	2.717	-0.642	-0.061	-0.572	-0.028	0.643	-0.285	0.638	-0.006	-0.645	-0.053	0.6	0.6
-3.11788	3.52263	14.844	-6.756	9.831	-1.333	7.244	5.659	-0.257	0.843	0.74	4.131	-2.004	-1.48	1.528	2.67	-0.606	0.021	-0.491	-0.031	0.676	-0.204	0.639	0.208	-0.61	-0.015	0.6	0.6
-3.20968	3.60706	14.234	-7.366	9.221	-1.348	6.634	5.644	-0.261	0.807	0.621	4.1	0.227	2.447	1.544	-1.291	-0.701	0.066	-0.72	0.06	0.404	0.123	0.7	-0.281	-0.705	0.074	0.6	0.6
-3.22444	3.79597	13.529	-8.071	8.516	-1.274	5.929	5.718	-0.265	0.815	0.636	4.16	-0.882	2.398	1.558	-0.936	-0.675	-0.02	-0.693	-0.027	0.714	0.326	0.728	-0.24	-0.678	-0.013	0.6	0.6
-3.3228	3.89349	12.851	-8.749	7.838	-1.287	5.251	5.705	-0.268	0.822	0.651	4.133	-2.274	2.059	1.572	-3.517	-0.633	0.107	-0.428	-0.121	0.442	0.284	-0.695	0.283	-0.595	0.027	0.6	0.6
-3.37071	4.01747	12.256	-9.344	7.243	-1.26	4.656	5.732	-0.23	0.742	0.484	4.012	-3.311	1.802	1.72	-3.773	-0.646	0.066	-0.613	0.057	0.562	0.276	-0.766	0.203	-0.549	0.154	0.6	0.6
-3.28583	4.26096	11.707	-9.893	6.694	-1.106	4.107	5.886	-0.133	0.83	0.548	4.069	-4.422	1.68	1.817	-3.822	-0.612	0.022	-0.625	0.014	0.433	0.357	-0.235	0.338	-0.568	-0.018	0.6	0.6
-3.37534	4.33554	11.139	-10.461	6.126	-1.124	3.539	5.868	-0.089	0.79	0.605	4.083	-5.423	1.305	1.785	4.555	-0.616	0.11	-0.497	-0.123	0.661	0.142	0.643	0.194	-0.62	0.072	0.6	0.6
-3.3814	4.5086	10.519	-11.081	5.506	-1.052	2.919	5.94	-0.093	0.752	0.482	3.96	2.434	4.433	1.98	-4.46	-0.632	0.023	-0.75	-0.075	0.741	0.284	-0.824	0.446	-0.387	0.018	0.6	0.6
-3.41212	4.58968	10.132	-11.468	5.119	-1.034	2.532	5.958	0.152	0.747	0.845	3.885	1.306	4.167	2.073	-4.888	-0.593	0.022	-0.352	0.007	0.523	0.232	-0.514	0.374	-0.589	0.027	0.6	0.6
-3.45928	4.71269	9.543	-12.057	4.53	-1.007	1.943	5.985	0.156	0.752	0.608	3.892	0.194	3.962	2.093	-3.883	-0.598	0.066	-0.758	0.107	0.569	0.274	0.671	-0.334	-0.438	0.155	0.6	0.6
-3.35942	4.93908	9.105	-12.495	4.092	-0.852	1.505	6.14	0.316	0.841	0.928	3.999	-0.813	3.843	2.141	-3.394	-0.61	0.023	-0.637	-0.172	0.595	0.09	0.718	-0.288	-0.593	0.163	0.6	0.6
-3.86238	5.6355	8.512	-13.088	3.499	-0.689	0.912	6.303	0.333	0.981	0.972	3.827	1.519	-2.943	2.476	1.093	-0.56	0.112	-0.591	-0.129	0.703	-0.328	0.608	-0.021	-0.554	0.118	0.6	0.6
-4.37129	6.25526	7.958	-13.642	2.945	-0.571	0.358	6.421	0.339	0.987	0.262	8.918	2.556	1.232	-2.497	2.723	-0.768	0.26	0.695	-0.279	0.382	-0.013	-0.335	-0.181	-0.614	0.122	0.6	0.6
-4.94409	6.93336	7.344	-14.256	2.331	-0.449	-0.256	6.543	0.493	0.849	1.56	5.176	-1.047	-2.096	1.367	2.065	-0.36	0.154	0.479	-0.109	0.684	-0.274	0.482	-0.107	-0.774	0.225	0.6	0.6
-5.59495	7.85937	6.57	-15.03	1.557	-0.224	-1.03	6.768	0.079	0.92	0.307	5.067	0.53	2.397	1.701	-1.597	-0.934	-0.148	0.591	0.027	0.641	-0.062	0.722	-0.274	-0.527	0.12	0.6	0.6
-6.0713	8.45667	6.043	-15.557	1.03	-0.104	-1.557	6.888	0.486	1.188	-0.811	5.094	-0.638	2.579	1.794	3.683	-0.66	0.027	0.582	0.026	0.796	0.027	-0.625	-0.09	-0.483	0.074	0.6	0.6
-6.54386	8.96813	5.56	-16.04	0.547	-0.03	-2.04	6.962	0.663	1.235	-1.876	5.12	-1.917	2.626	1.842	3.847	-0.624	-0.07	0.571	-0.02	0.571	-0.014	-0.555	0.15	-0.547	0.03	0.6	0.6
-6.808	9.49355	5.013	-16.587	0	0	-2.587	6.992	0.74	1.335	-2.994	5.1	1.136	3.727	1.892	2.67	0.01	0.01	0.718	0.021	0.01	0.01	0.665	-0.016	0.01	0.01	0.6	0.6
-3.08418	1.9278	20.481	-1.119	16.208	-0.674	12.881	4.983	0.61	-0.644	1.795	4.577	5.271	-1.896	0.406	0.347	-0.645	-0.048	-0.553	-0.102	-0.638	0.122	-0.586	-0.159	-0.598	-0.094	0.6	0.6
-3.25347	1.93127	19.883	-1.717	15.61	-0.768	12.283	4.889	0.657	-0.69	1.75	4.475	5.311	-2.112	0.414	-3.844	-0.657	-0.048	-0.64	-0.062	-0.696	0.085	0.67	-0.266	-0.685	-0.053	0.6	0.6
-3.39271	1.98993	19.198	-2.402	14.925	-0.821	11.598	4.836	0.629	-0.695	1.705	4.413	5.322	-2.25	0.423	-3.631	-0.505	0.102	-0.536	-0.188	-0.653	0.252	0.623	-0.134	-0.7	-0.094	0.6	0.6
-3.57484	2.01003	18.498	-3.102	14.225	-0.915	10.898	4.742	0.434	-0.891	1.541	4.225	5.275	-2.596	0.517	-3.591	-0.757	0.036	-0.539	-0.067	-0.624	0.168	0.7	-0.138	-0.708	0.064	0.6	0.6
-3.59998	2.18943	17.79	-3.81	13.517	-0.851	10.19	4.806	0.483	-0.863	1.372	4.158	3.717	-3.389	0.648	-2.7	-0.693	-0.009	-0.584	0.014	0.723	-0.262	-0.68	0.175	-0.685	-0.016	0.6	0.6
-3.70222	2.28508	17.105	-4.495	12.832	-0.867	9.505	4.79	0.491	-0.87	1.271	4.172	2.309	-3.143	0.618	1.875	-0.493	0.064	-0.554	-0.028	0.711	-0.257	0.518	0.04	-0.657	-0.019	0.6	0.6
-3.80394	2.37318	16.448	-5.152	12.175	-0.886	8.848	4.771	0.327	-0.953	1.168	4.144	0.941	-2.905	0.627	1.816	-0.632	-0.012	-0.604	0.015	0.698	-0.252	0.418	0.04	-0.705	0.106	0.6	0.6
-3.7867	2.59409	15.743	-5.857	11.47	-0.78	8.143	4.877	0.254	-0.835	1.067	4.159	-0.462	-2.547	0.718	1.882	-0.645	-0.053	-0.572	-0.028	0.643	-0.285	0.638	-0.006	-0.642	-0.061	0.6	0.6
-3.92852	2.63774	15.101	-6.499	10.828	-0.841	7.501	4.816	0.257	-0.843	0.997	4.131	1.733	1.827	0.685	-2.323	-0.61	-0.015	-0.491	-0.031	0.639	0.208	0.676	-0.204	-0.606	0.021	0.6	0.6
-3.98382	2.75751	14.495	-7.105	10.222	-0.82	6.895	4.837	0.261	-0.807	0.882	4.1	0.488	1.64	0.737	-2.098	-0.705	0.074	-0.72	0.06	0.404	0.123	0.7	-0.281	-0.701	0.066	0.6	0.6
-4.00608	2.93778	13.794	-7.806	9.521	-0.754	6.194	4.903	0.265	-0.815	0.901	4.16	-0.617	1.583	0.743	-1.751	-0.678	-0.013	-0.693	-0.027	0.714	0.326	0.728	-0.24	-0.675	-0.02	0.6	0.6
-4.11106	3.0278	13.119	-8.481	8.846	-0.774	5.519	4.883	0.268	-0.822	0.919	4.133	-2.006	1.237	0.75	-1.531	-0.595	0.027	-0.428	-0.121	0.442	0.284	0.677	-0.194	-0.633	0.107	0.6	0.6
-4.08375	3.23798	12.486	-9.114	8.213	-0.667	4.886	4.99	0.23	-0.742	0.714	4.012	-3.081	1.06	0.978	-4.515	-0.549	0.154	-0.613	0.057	0.562	0.276	-0.766	0.203	-0.646	0.066	0.6	0.6
-4.09908	3.40928	11.84	-9.76	7.567	-0.601	4.24	5.056	0.133	-0.83	0.681	4.069	-4.289	0.85	0.987	4.031	-0.568	-0.018	-0.625	0.014	0.433	0.357	0.448	0.288	-0.612	0.022	0.6	0.6
-4.15413	3.53104	11.228	-10.372	6.955	-0.579	3.628	5.078	0.089	-0.79	0.694	4.083	3.786	3.765	0.995	0.515	-0.62	0.072	-0.497	-0.123	0.643	0.194	0.661	0.142	-0.616	0.11	0.6	0.6
-4.12169	3.74144	10.612	-10.988	6.339	-0.469	3.012	5.188	0.093	-0.752	0.575	3.96	2.527	3.681	1.228	0.483	-0.387	0.018	-0.75	-0.075	0.741	0.284	0.481	-0.056	-0.632	0.023	0.6	0.6
-4.17826	3.86746	9.98	-11.62	5.707	-0.446	2.38	5.211	-0.152	-0.747	0.693	3.885	1.154	3.42	1.326	-0.013	-0.589	0.027	-0.352	0.007	0.523	0.232	0.582	0.029	-0.593	0.022	0.6	0.6
-4.23092	3.98612	9.387	-12.213	5.114	-0.424	1.787	5.233	-0.156	-0.752	0.452	3.892	0.038	3.21	1.341	-0.02	-0.438	0.155	-0.758	0.107	0.569	0.274	0.621	-0.069	-0.598	0.066	0.6	0.6
-4.55293	4.38062	8.789	-12.811	4.516	-0.358	1.189	5.299	-0.316	-0.841	0.612	3.999	-1.129	3.002	1.3	0.115	-0.593	0.163	-0.637	-0.172	0.595	0.09	0.622	0.026	-0.61	0.023	0.6	0.6
-5.2202	4.9561	8.179	-13.421	3.906	-0.335	0.579	5.322	-0.333	-0.981	0.639	3.827	3.385	0.112	1.495	2.935	-0.554	0.118	-0.591	-0.129	0.608	-0.021	0.65	0.311	-0.56	0.112	0.6	0.6
-5.7419	5.57529	7.619	-13.981	3.346	-0.223	0.019	5.434	-0.339	-0.987	0.67	3.698	2.217	0.245	1.736	1.177	-0.614	0.122	-0.335	-0.181	0.382	-0.013	0.684	0.221	-0.768	0.26	0.6	0.6
-6.35097	6.53087	6.851	-14.749	2.578	0.037	-0.749	5.694	-0.493	-0.849	1.067	5.176	1.293	1.216	0.518	2.177	-0.774	0.225	0.479	-0.109	0.482	-0.107	-0.886	-0.224	-0.36	0.154	0.6	0.6
-6.60434	7.01092	6.491	-15.109	2.218	0.191	-1.109	5.848	0.228	0.781	-0.079	6.768	0.451	1.477	-0.92	2.555	0.591	0.027	-0.527	0.12	0.641	-0.062	-0.671	-0.088	-0.934	-0.148	0.6	0.6
-7.80926	7.70885	5.557	-16.043	1.284	0.043	-2.043	5.7	-0.486	-1.188	-1.297	5.094	-1.124	1.391	0.606	2.495	-0.483	0.074	0.582	0.026	0.796	0.027	-0.625	-0.09	-0.66	0.027	0.6	0.6
-8.073	8.33361	4.897	-16.703	0.624	0.07	-2.703	5.727	-0.663	-1.235	-2.539	5.12	0.465	2.612	0.607	1.391	-0.547	0.03	0.571	-0.02	-0.555	0.15	0.571	-0.014	-0.624	-0.07	0.6	0.6
-8.143	8.82876	4.273	-17.327	0	0	-3.327	5.657	-0.74	-1.335	0.396	3.265	-3.734	0.557	2.392	1.335	0.01	0.01	0.01	0.01	0.718	0.021	0.665	-0.016	0.01	0.01	0.6	0.6
-15.988	1.33608	3.884	-1.47519	-16.334	-7.065	-3.716	-2.188	-2.417	-3.915	-1.765	2.39	-3.649	-5.923	-4.578	-8.509	-0.575	-0.339	-0.537	-0.432	-0.705	-0.222	-0.593	0.029	0.22	0.508	0.6	0.6
-15.48	1.64483	4.104	-1.81608	-16.114	-6.557	-3.496	-1.68	-1.622	-3.068	-1.008	1.958	-2.724	-5.193	-3.638	-8.03	-0.485	-0.488	-0.54	-0.389	-0.819	-0.129	-0.607	-0.018	0.332	0.509	0.6	0.6
-14.971	1.85313	4.436	-2.04608	-15.782	-6.048	-3.164	-1.171	-0.805	-2.071	-0.136	1.569	-1.573	-4.555	-2.74	-7.503	-0.535	-0.349	-0.548	-0.396	-0.581	-0.374	-0.649	0.221	0.385	0.505	0.6	0.6
-14.466	2.00944	4.821	-2.21866	-15.397	-5.543	-2.779	-0.666	0.115	-1.217	0.797	1.173	-0.607	-3.676	-1.839	-7.219	-0.329	-0.496	-0.329	-0.447	-0.637	-0.283	-0.664	0.176	0.381	0.5	0.6	0.6
-13.966	2.16437	5.202	-2.38972	-15.016	-5.043	-2.398	-0.166	0.825	-0.221	1.507	0.726	0.411	-2.893	-0.892	-6.895	-0.384	-0.454	-0.391	-0.452	-0.653	-0.336	-0.567	0.077	0.652	0.501	0.6	0.6
-12.8382	2.07485	5.854	-2.29088	-14.364	-4.542	-1.746	0.335	1.861	0.734	2.55	0.274	1.716	-2.056	0.061	-6.471	0.01	0.01	0.01	0.01	0.01	0.01	0.01	0.01	0.625	0.301	0.6	0.6
-11.8299	1.80979	6.479	-1.99822	-13.739	-4.241	-1.121	0.636	-5.293	-3.376	-6.007	4.99	-5.777	-5.096	-4.354	-8.869	-0.613	0.057	-0.646	0.066	-0.549	0.154	-0.766	0.203	0.515	0.389	0.6	0.6
-10.8581	1.73235	6.994	-1.91272	-13.224	-3.852	-0.606	1.025	-4.165	-3.044	-4.846	5.056	-4.713	-4.861	-4.031	-8.683	-0.625	0.014	-0.612	0.022	-0.568	-0.018	-0.235	0.338	0.448	0.288	0.6	0.6
-10.0632	1.6146	7.442	-2.35064	-12.776	-3.564	-0.158	1.313	-3.092	-2.77	-3.786	5.078	-3.697	-4.555	-3.765	-8.733	-0.497	-0.123	-0.616	0.11	-0.62	0.072	-0.395	0.354	0.643	0.194	0.6	0.6
-9.14157	1.22624	8.085	-2.89782	-12.133	-3.37	0.485	1.507	-1.952	-2.453	-2.527	5.188	-2.434	-4.433	-3.681	-2.616	-0.75	-0.075	-0.632	0.023	-0.387	0.018	0.59	-0.012	0.741	0.284	0.6	0.6
-8.01906	0.839112	8.826	-3.89915	-11.392	-3.086	1.226	1.791	-0.461	-2.094	-1.154	5.211	-1.306	-4.167	-3.42	-2.32	-0.352	0.007	-0.593	0.022	-0.589	0.027	0.529	0.037	0.523	0.232	0.6	0.6
-7.4457	0.782313	9.349	-4.79947	-10.869	-2.854	1.749	2.023	0.414	-1.869	-0.038	5.233	-0.194	-3.962	-3.21	-2.125	-0.758	0.107	-0.598	0.066	-0.438	0.155	0.465	0.039	0.569	0.274	0.6	0.6
-7.10006	0.963566	9.918	-5.91145	-10.3	-2.58	2.318	2.297	1.741	-1.702	1.129	5.299	0.813	-3.843	-3.002	-2.887	-0.637	-0.172	-0.61	0.023	-0.593	0.163	0.622	0.026	0.595	0.09	0.6	0.6
-6.93515	0.956581	10.513	-5.8686	-9.705	-2.49	2.913	2.387	2.973	-1.44	2.334	5.322	2.001	-3.916	-2.935	-2.823	-0.591	-0.129	-0.56	0.112	-0.554	0.118	0.608	-0.021	0.65	0.311	0.6	0.6
-6.54232	1.16163	11.163	-7.12657	-9.055	-2.179	3.563	2.698	4.214	-1	3.544	5.434	3.205	-3.723	-2.736	-2.491	-0.335	-0.181	-0.768	0.26	-0.614	0.122	0.382	-0.013	0.534	0.174	0.6	0.6
-6.30109	1.24859	11.697	-7.66006	-8.521	-2.005	4.097	2.872	5.083	-0.645	4.846	5.694	4.353	-3.671	-2.822	-1.606	-0.886	-0.224	-0.36	0.154	-0.774	0.225	0.482	-0.107	0.666	0.17	0.6	0.6
-6.04724	1.31003	12.363	-8.037	-7.855	-1.835	4.763	3.042	3.288	-5.323	6.1	5.067	6.323	-1.329	-2.025	-2.806	0.722	-0.274	0.591	0.027	0.641	-0.062	-0.934	-0.148	0.748	0.209	0.6	0.6
-5.74407	1.39711	13.111	-8.489	-7.107	-1.626	5.511	3.251	3.314	-4.84	6.43	4.309	6.257	-1.843	-1.058	-2.449	0.726	-0.053	0.796	0.027	0.582	0.026	-0.66	0.027	0.509	0.208	0.6	0.6
-5.47198	1.52214	13.62	-7.98	-6.598	-1.418	6.02	3.459	3.097	-4.579	6.143	4.336	6.184	-1.661	-0.877	-3.503	0.701	-0.223	0.571	-0.014	0.571	-0.02	-0.547	0.03	0.808	0.157	0.6	0.6
-5.21325	1.54744	14.428	-7.172	-5.79	-1.261	6.828	3.616	3.204	-4.199	6.38	4.322	6.421	-1.484	-0.706	-3.376	0.787	-0.141	0.665	-0.016	0.718	0.021	0.01	0.01	0.66	0.156	0.6	0.6
-2.361	14.724	4.148	-3.2385	-16.024	5.749	-3.452	11.439	-2.491	1.393	-6.991	5.868	-7.08	6.361	5.571	7.356	-0.395	0.354	-0.62	0.072	-0.616	0.11	-0.497	-0.123	0.178	-0.482	0.6	0.6
-2.843	14.0808	4.326	-3.48644	-15.846	5.267	-3.274	10.957	-1.918	0.557	1.947	5.195	2.174	6.834	5.762	5.017	-0.824	0.446	0.59	0.029	0.59	-0.012	-0.387	0.018	0.554	-0.608	0.6	0.6
-3.451	12.971	4.88	-3.46973	-15.292	4.659	-2.72	10.349	-0.54	-0.497	1.911	5.224	2.138	6.238	5.125	4.391	-0.514	0.374	0.582	0.029	0.529	0.037	-0.589	0.027	0.724	-0.481	0.6	0.6
-3.58807	11.8343	5.604	-3.1708	-14.568	4.178	-1.996	9.868	0.698	-1.352	2.053	5.253	-3.939	3.883	4.615	4.635	-0.345	0.45	0.621	-0.069	-0.438	0.155	-0.598	0.066	0.671	-0.334	0.6	0.6
-3.16277	10.8926	6.275	-2.79495	-13.897	3.844	-1.325	9.534	1.714	-2.136	-2.83	6.14	2.103	4.35	3.394	4.235	0.01	0.01	-0.593	0.163	0.622	0.026	-0.61	0.023	0.718	-0.288	0.6	0.6
-2.63828	9.95426	6.993	-4.12487	-13.179	3.556	-0.607	9.246	-1.519	2.943	-1.186	5.322	2.199	4.036	3.924	5.419	-0.554	0.118	-0.56	0.112	0.608	-0.021	-0.591	-0.129	0.703	-0.328	0.6	0.6
-2.17077	8.98955	7.696	-6.02711	-12.476	3.228	0.096	8.918	-0.262	2.497	0.077	5.434	2.294	3.729	3.484	5.22	-0.614	0.122	-0.768	0.26	0.382	-0.013	-0.335	-0.181	0.695	-0.279	0.6	0.6
-1.6633	8.08109	8.391	-7.54816	-11.781	2.949	0.791	8.639	1.047	2.096	1.54	5.694	2.607	3.463	2.945	4.161	-0.774	0.225	-0.36	0.154	0.479	-0.109	0.482	-0.107	0.684	-0.274	0.6	0.6
-1.16329	7.18759	9.075	-9.04049	-11.097	2.675	1.475	8.365	2.505	1.597	2.584	5.848	2.812	3.298	2.517	3.994	-0.527	0.12	-0.934	-0.148	0.591	0.027	0.641	-0.062	0.722	-0.274	0.6	0.6
-1.3213	6.77729	9.797	-10.4948	-10.375	2.401	2.197	8.091	3.754	1.203	2.943	5.094	4.24	2.391	2.997	3.782	-0.483	0.074	0.582	0.026	-0.66	0.027	0.796	0.027	0.726	-0.053	0.6	0.6
-1.28289	6.60595	10.523	-10.1898	-9.649	2.348	2.923	8.038	3.087	2.918	3.046	4.336	4.963	1.076	3.702	4.579	0.571	-0.02	0.571	-0.014	-0.547	0.03	0.808	0.157	0.701	-0.223	0.6	0.6
-1.41764	6.26869	11.224	-10.376	-8.948	2.125	3.624	7.815	3.217	2.715	3.176	4.322	-3.204	4.199	3.493	0.823	0.718	0.021	0.665	-0.016	0.66	0.156	0.01	0.01	0.787	-0.141	0.6	0.6
-9.677	7.723	2.152	-19.448	-18.083	-1.255	-5.448	4.123	-0.227	-1.072	-5.933	1.507	-2.174	-6.834	2.616	-6.277	0.59	0.029	0.741	0.284	0.554	-0.608	-0.824	0.446	0.59	-0.012	0.6	0.6
-9.689	7.711	2.742	-18.858	-17.493	-1.267	-4.858	4.111	-0.227	-1.113	-6.084	1.791	-6.545	0.226	2.32	-6.238	0.582	0.029	0.523	0.232	-0.352	0.007	0.724	-0.481	0.529	0.037	0.6	0.6
-9.652	7.748	3.271	-18.329	-16.964	-1.23	-4.329	4.148	-0.28	-1.105	-5.664	3.892	-2.333	-5.72	0.256	-1.085	0.621	-0.069	-0.758	0.107	0.671	-0.334	-0.598	0.066	0.465	0.039	0.6	0.6
-9.613	7.787	3.736	-17.864	-16.499	-1.191	-3.864	4.187	-0.436	-0.997	-4.441	3.999	-5.053	-1.112	0.188	-1.953	0.622	0.026	-0.637	-0.172	-0.61	0.023	-0.593	0.163	0.516	0.037	0.6	0.6
-9.576	7.41478	4.252	-17.348	-15.983	-1.154	-3.348	4.224	-0.542	-0.986	-3.288	3.827	-3.927	-1.098	0.397	-2.079	0.608	-0.021	-0.591	-0.129	-0.56	0.112	-0.554	0.118	0.622	0.033	0.6	0.6
-9.543	6.88444	4.874	-16.726	-15.361	-1.121	-2.726	4.257	-0.528	-0.932	-2.075	3.698	-2.745	-1.177	0.559	-2.164	0.382	-0.013	-0.335	-0.181	-0.768	0.26	-0.614	0.122	0.684	0.221	0.6	0.6
-9.03013	6.48594	5.558	-16.042	-14.677	-0.9	-2.042	4.478	-0.226	-0.698	-1.056	3.517	-1.293	-1.216	0.961	-2.065	0.479	-0.109	-0.886	-0.224	-0.36	0.154	-0.774	0.225	0.482	-0.107	0.6	0.6
-8.5917	5.94239	6.04	-15.56	-14.195	-1.007	-1.56	4.371	-0.223	-0.696	0.312	3.293	-0.451	-1.477	1.078	-2.397	0.591	0.027	-0.671	-0.088	-0.934	-0.148	-0.527	0.12	0.641	-0.062	0.6	0.6
-7.92834	5.29984	6.681	-14.919	-13.554	-1.069	-0.919	4.309	-0.173	-0.785	1.124	5.7	1.624	1.104	-1.391	-2.579	0.582	0.026	-0.66	0.027	-0.625	-0.09	-0.483	0.074	0.796	0.027	0.6	0.6
-7.00059	4.6059	7.477	-14.123	-12.758	-1.042	-0.123	4.336	0.041	-0.784	2.58	5.727	1.917	-2.626	-1.391	1.221	0.571	-0.02	-0.624	-0.07	-0.547	0.03	-0.555	0.15	0.571	-0.014	0.6	0.6
-6.36844	4.07475	8.048	-13.552	-12.187	-1.056	0.448	4.322	0.041	-0.778	3.775	5.657	3.035	-2.67	-1.335	1.057	0.718	0.021	0.01	0.01	0.01	0.01	0.01	0.01	0.665	-0.016	0.6	0.6
-8.605	8.795	2.379	-19.221	-17.262	0.727	-5.221	5.195	0.227	1.072	-1.947	10.957	-3.865	-5.205	-5.762	3.688	0.59	-0.012	0.554	-0.608	-0.824	0.446	0.741	0.284	0.59	0.029	0.6	0.6
-8.576	8.824	2.969	-18.631	-16.672	0.756	-4.631	5.224	0.227	1.113	-1.911	10.349	-2.451	-5.622	-5.125	1.339	0.529	0.037	0.724	-0.481	-0.514	0.374	-0.352	0.007	0.582	0.029	0.6	0.6
-8.547	8.853	3.551	-18.049	-16.09	0.785	-4.049	5.253	0.28	1.105	-2.053	9.868	-5.384	1.361	-4.615	0.02	0.465	0.039	0.671	-0.334	-0.758	0.107	-0.598	0.066	0.621	-0.069	0.6	0.6
-8.616	8.44724	4.172	-17.428	-15.469	0.716	-3.428	5.184	0.436	0.997	-4.005	3.999	-4.617	-0.115	1.185	-4.35	0.516	0.037	-0.637	-0.172	-0.61	0.023	0.718	-0.288	0.622	0.026	0.6	0.6
-8.59	7.90989	4.794	-16.806	-14.847	0.742	-2.806	5.21	0.542	0.986	-2.746	3.827	-3.385	-0.112	1.383	-1.093	0.622	0.033	-0.591	-0.129	-0.56	0.112	-0.554	0.118	0.608	-0.021	0.6	0.6
-8.49566	7.33823	5.402	-16.198	-14.239	0.721	-2.198	5.189	0.528	0.932	-1.547	3.698	-2.217	-0.245	1.491	-1.232	0.684	0.221	-0.335	-0.181	-0.768	0.26	-0.614	0.122	0.382	-0.013	0.6	0.6
-8.07639	6.97925	5.784	-15.816	-13.857	0.708	-1.816	5.176	0.226	0.698	-1.067	5.694	-0.83	1.659	-0.518	-1.367	0.482	-0.107	-0.36	0.154	-0.886	-0.224	-0.774	0.225	0.479	-0.109	0.6	0.6
-7.64335	6.43642	6.263	-15.337	-13.378	0.599	-1.337	5.067	0.223	0.696	-0.228	5.848	-0.307	-1.701	-0.781	1.774	0.641	-0.062	-0.934	-0.148	-0.527	0.12	-0.671	-0.088	0.591	0.027	0.6	0.6
-6.94757	5.92815	6.854	-14.746	-12.787	0.626	-0.746	5.094	0.173	0.785	1.297	5.7	0.811	-1.794	-0.606	1.889	0.796	0.027	-0.66	0.027	-0.483	0.074	-0.625	-0.09	0.582	0.026	0.6	0.6
-6.26298	5.42703	7.436	-14.164	-12.205	0.652	-0.164	5.12	-0.041	0.784	2.539	5.727	1.876	-1.842	-0.607	2.005	0.571	-0.014	-0.624	-0.07	-0.547	0.03	-0.555	0.15	0.571	-0.02	0.6	0.6
-5.63684	4.88988	8.007	-13.593	-11.634	0.632	0.407	5.1	-0.041	0.778	2.994	6.992	3.734	-0.557	-1.892	-2.715	0.665	-0.016	0.01	0.01	0.01	0.01	0.787	-0.141	0.718	0.021	0.6	0.6
-5.12836	1.74501	14.038	-7.562	-6.174	-0.933	6.438	3.75	0.126	-0.895	2.95	6.524	-5.902	-2.76	-2.774	2.365	0.664	0.063	0.56	-0.116	-0.665	0.351	0.431	0.529	0.707	0.071	0.6	0.6
-4.96834	1.70077	14.745	-6.855	-5.467	-0.862	7.145	3.821	0.169	-0.887	3.097	6.408	-4.53	-3.04	-2.587	-2.225	0.649	0.021	0.644	-0.12	-0.57	0.115	-0.364	0.096	0.69	0.028	0.6	0.6
-4.85347	1.6163	15.435	-6.165	-4.777	-0.834	7.835	3.849	0.21	-0.88	3.143	6.288	-3.27	-3.127	-2.439	-2.293	0.688	0.184	0.676	-0.162	-0.658	0.122	-1.04	0.252	0.682	0.11	0.6	0.6
-4.65761	1.61513	16.117	-5.483	-4.095	-0.724	8.517	3.959	0.204	-0.954	-1.93	7.098	3.149	-2.167	-3.139	-2.435	0.668	0.058	-0.541	0.314	0.668	-0.118	-0.811	-0.071	0.708	0.066	0.6	0.6
-4.50247	1.56573	16.825	-4.775	-3.387	-0.658	9.225	4.025	0.244	-0.946	-1.659	6.323	-0.681	-3.387	-2.298	-1.983	0.745	0.214	-0.577	0.271	-0.597	0.162	0.874	-0.126	0.662	0.267	0.6	0.6
-4.15213	1.72482	17.487	-4.113	-2.725	-0.391	9.887	4.292	0.161	-0.893	-0.42	6.594	-2.206	-1.615	-2.302	-3.282	0.645	0.134	-0.721	-0.037	-0.716	0.154	-0.651	0.088	0.604	0.104	0.6	0.6
-3.97208	1.73037	18.091	-3.509	-2.121	-0.287	10.491	4.396	0.12	-0.923	-0.886	6.061	0.905	-2.161	-1.665	-1.373	0.744	-0.031	-0.585	-0.087	-0.897	0.053	0.543	-0.19	0.67	0.099	0.6	0.6
-3.78873	1.72016	18.761	-2.839	-1.451	-0.188	11.161	4.495	0.046	-0.793	0.369	5.974	3.067	-1.084	-1.479	-2.115	0.583	0.171	-0.628	0.072	0.663	-0.11	-0.579	0.115	0.737	0.213	0.6	0.6
-3.48294	1.81303	19.498	-2.102	-0.714	0.025	11.898	4.708	0.2	-0.751	1.734	6.046	3.141	-0.761	-1.338	-2.017	0.494	0.055	-0.642	-0.007	0.733	-0.113	-0.767	-0.036	0.714	-0.025	0.6	0.6
-3.41805	1.67164	20.212	-1.388	0	0	12.612	4.683	0.42	-0.831	3.122	5.356	3.09	-1.356	-0.673	-2.006	0.01	0.01	0.69	0.131	-0.569	0.07	-0.65	-0.004	0.01	0.01	0.6	0.6
-4.24922	2.66054	13.912	-7.688	-5.88	-0.869	6.312	4.645	-0.126	0.895	2.824	6.524	-6.028	-1.865	-1.879	3.26	0.707	0.071	0.56	-0.116	-0.665	0.351	0.431	0.529	0.664	0.063	0.6	0.6
-4.10262	2.61531	14.576	-7.024	-5.216	-0.806	6.976	4.708	-0.169	0.887	2.928	6.408	-4.699	-2.153	-1.7	-1.338	0.69	0.028	0.644	-0.12	-0.57	0.115	-0.364	0.096	0.649	0.021	0.6	0.6
-3.99991	2.53052	15.225	-6.375	-4.567	-0.785	7.625	4.729	-0.21	0.88	2.933	6.288	-3.48	-2.247	-1.559	-1.413	0.682	0.11	0.676	-0.162	-0.658	0.122	-1.04	0.252	0.688	0.184	0.6	0.6
-3.72929	2.60238	15.913	-5.687	-3.879	-0.601	8.313	4.913	-0.204	0.954	-2.134	7.098	2.945	-1.213	-2.185	-1.481	0.708	0.066	-0.541	0.314	0.668	-0.118	-0.811	-0.071	0.668	0.058	0.6	0.6
-3.58719	2.5515	16.581	-5.019	-3.211	-0.543	8.981	4.971	-0.244	0.946	-1.903	6.323	-0.925	-2.441	-1.352	-1.037	0.662	0.267	-0.577	0.271	-0.597	0.162	0.874	-0.126	0.745	0.214	0.6	0.6
-3.2794	2.64406	17.326	-4.274	-2.466	-0.329	9.726	5.185	-0.161	0.893	-0.581	6.594	0.417	-2.389	-1.409	-0.722	0.604	0.104	-0.721	-0.037	-0.651	0.088	-0.716	0.154	0.645	0.134	0.6	0.6
-3.06419	2.67293	17.971	-3.629	-1.821	-0.195	10.371	5.319	-0.12	0.923	-1.006	6.061	0.785	-1.238	-0.742	-0.45	0.67	0.099	-0.585	-0.087	-0.897	0.053	0.543	-0.19	0.744	-0.031	0.6	0.6
-3.00152	2.52066	18.715	-2.885	-1.077	-0.226	11.115	5.288	0.323	-0.686	-0.046	4.495	2.426	-1.322	0.793	-0.291	-0.628	0.072	0.737	0.213	-0.579	0.115	0.663	-0.11	0.583	0.171	0.6	0.6
-2.75712	2.59663	19.298	-2.302	-0.494	-0.055	11.698	5.459	-0.2	0.751	1.534	6.046	2.941	-0.01	-0.587	-1.266	0.714	-0.025	-0.642	-0.007	0.733	-0.113	-0.767	-0.036	0.494	0.055	0.6	0.6
-2.63993	2.5711	19.792	-1.808	0	0	12.192	5.514	-0.42	0.831	2.702	5.356	2.67	-0.525	0.158	-1.175	0.01	0.01	0.69	0.131	-0.569	0.07	-0.65	-0.004	0.01	0.01	0.6	0.6
-2.72576	4.99986	11.088	-10.512	-8.665	1.047	3.488	6.524	-2.824	1.879	-2.95	3.75	5.583	5.139	2.774	0.014	0.664	0.063	0.707	0.071	0.431	0.529	-0.665	0.351	0.56	-0.116	0.6	0.6
-2.77126	4.79258	11.648	-9.952	-8.105	0.931	4.048	6.408	-2.928	1.7	-3.097	3.821	5.712	4.494	2.587	-0.453	0.649	0.021	0.69	0.028	0.471	0.428	-0.57	0.115	0.644	-0.12	0.6	0.6
-2.81018	4.5676	12.292	-9.308	-7.461	0.811	4.692	6.288	-2.933	1.559	-3.143	3.849	-6.413	-0.688	2.439	3.946	0.688	0.184	0.682	0.11	-0.658	0.122	0.506	0.282	0.676	-0.162	0.6	0.6
-2.88707	4.29542	12.968	-8.632	-6.785	0.649	5.368	6.126	-2.945	1.213	-3.149	3.959	-5.079	-0.972	2.167	-0.268	0.668	0.058	0.708	0.066	-0.541	0.314	-0.811	-0.071	0.668	-0.118	0.6	0.6
-2.92097	4.06853	13.636	-7.964	-6.117	0.531	6.036	6.008	-2.945	1.037	-3.189	4.025	-3.87	-1.404	1.983	-0.315	0.745	0.214	0.662	0.267	-0.597	0.162	-0.577	0.271	0.874	-0.126	0.6	0.6
-2.93693	3.80007	14.51	-7.09	-5.243	0.405	6.91	5.882	-2.816	0.697	-2.399	7.574	-2.977	1.59	-1.692	-0.712	0.645	0.134	-0.651	0.088	0.604	0.104	-0.721	-0.037	0.641	-0.113	0.6	0.6
-2.96923	3.58259	15.151	-6.449	-4.602	0.292	7.551	5.769	-2.035	-0.788	-1.107	7.662	-2.82	0.45	-1.893	1.373	-0.897	0.053	-0.667	0.008	0.744	-0.031	0.67	0.099	0.543	-0.19	0.6	0.6
-3.09087	3.30408	15.694	-5.906	-4.059	0.102	8.094	5.579	-0.595	-1.031	0.103	7.67	-2.698	-0.395	-2.091	0.291	-0.579	0.115	-0.727	-0.07	-0.628	0.072	0.583	0.171	0.663	-0.11	0.6	0.6
-3.11739	3.08601	16.357	-5.243	-3.396	-0.008	8.757	5.469	0.647	-1.256	-1.407	6.046	1.493	-2.131	-0.577	0.01	-0.767	-0.036	-0.642	-0.007	-0.65	0.004	0.494	0.055	0.733	-0.113	0.6	0.6
-3.13811	2.85353	17.09	-4.51	-2.663	-0.121	9.49	5.356	-0.032	-0.683	2.147	6.689	-2.702	-0.158	-1.333	0.673	-0.569	0.07	-0.65	-0.004	0.01	0.01	0.01	0.01	0.69	0.131	0.6	0.6
-2.92024	2.87206	17.78	-3.82	-1.973	0.01	10.18	5.487	1.227	-0.622	3.487	6.685	4.129	-2.282	-1.198	1.509	-0.616	0.114	-0.581	-0.134	-0.572	0.168	0.669	0.117	0.672	0.049	0.6	0.6
-2.78663	2.81152	18.452	-3.148	-1.301	0.059	10.852	5.536	2.515	-0.687	4.74	6.551	5.373	-2.401	-1.015	1.441	-0.589	0.031	-0.713	0.083	-0.646	-0.165	0.697	0.027	0.696	0.008	0.6	0.6
-2.69101	2.70608	19.148	-2.452	-0.605	0.067	11.548	5.544	3.8	-0.71	6.149	6.634	6.486	1.422	-1.09	-2.228	-0.599	0.032	-0.68	0.081	0.687	0.07	-0.648	0.004	0.605	-0.067	0.6	0.6
-2.68184	2.54046	19.753	-1.847	0	0	12.153	5.477	5.004	-0.809	6.404	4.192	7.434	-1.238	1.285	-2.299	-0.645	0.16	0.669	-0.017	-0.736	0.128	-0.658	0.003	0.01	0.01	0.6	0.6
-12.1831	3.44094	5.505	-4.72936	-14.448	-3.385	-2.095	1.385	-5.583	-5.139	-8.533	3.75	-8.407	-3.26	-2.365	-5.125	0.56	-0.116	0.707	0.071	0.664	0.063	-0.665	0.351	0.431	0.529	0.6	0.6
-11.1664	3.57958	5.936	-7.54375	-14.017	-2.856	-1.664	1.914	-5.712	-4.494	-8.809	3.821	-8.64	-2.794	-1.907	-4.947	0.644	-0.12	0.69	0.028	0.649	0.021	-0.57	0.115	0.471	0.428	0.6	0.6
-10.2054	3.581	6.407	-9.69852	-13.546	-2.428	-1.193	2.342	-5.885	-3.946	-8.818	4.729	-9.028	-1.507	-2.387	-4.634	0.676	-0.162	0.688	0.184	0.682	0.11	-0.658	0.122	0.506	0.282	0.6	0.6
-9.35081	3.40472	6.913	-10.9226	-13.04	-2.146	-0.687	2.624	-6.055	-3.502	-9	4.913	-9.204	-1.335	-2.289	-4.474	0.668	-0.118	0.668	0.058	0.708	0.066	-0.541	0.314	0.665	0.369	0.6	0.6
-8.2293	3.17143	7.578	-12.5214	-12.375	-1.777	-0.022	2.993	-6.058	-3.015	-9.003	4.971	-9.247	-1.032	-1.978	-4.419	0.874	-0.126	0.745	0.214	0.662	0.267	-0.597	0.162	0.641	0.225	0.6	0.6
-7.27894	2.81587	8.219	-13.2608	-11.734	-1.552	0.619	3.218	-6.291	-2.664	-9.107	5.185	-9.268	-1.074	-1.967	-4.356	0.641	-0.113	0.645	0.134	0.604	0.104	-0.651	0.088	0.631	0.221	0.6	0.6
-6.3439	2.46538	8.85	-12.75	-11.103	-1.331	1.25	3.439	-6.301	-2.33	-7.408	7.662	-8.336	-3.118	-4.223	-0.957	0.543	-0.19	-0.667	0.008	-0.897	0.053	0.67	0.099	0.716	0.171	0.6	0.6
-5.83138	2.33394	9.566	-12.034	-10.387	-1.16	1.966	3.61	-6.128	-1.969	-6.025	7.67	-6.723	-3	-4.06	-2.364	0.663	-0.11	-0.727	-0.07	-0.579	0.115	-0.628	0.072	0.657	0.212	0.6	0.6
-5.53666	2.43885	10.223	-11.377	-9.73	-0.948	2.623	3.822	-4.641	-3.778	-5.487	6.725	-6.134	-1.647	-2.903	-1.585	-0.65	0.004	-0.767	-0.036	0.733	-0.113	0.578	0.027	0.444	0.081	0.6	0.6
-5.39976	2.44748	10.667	-10.933	-9.286	-0.867	3.067	3.903	-4.276	-2.786	-3.547	7.604	-6.423	-1.453	-3.701	-2.136	-0.65	-0.004	-0.563	0.165	0.69	0.131	-0.569	0.07	0.629	0.075	0.6	0.6
-5.24557	2.41995	11.296	-10.304	-8.657	-0.792	3.696	3.978	-2.997	-2.707	-2.355	7.769	-5.257	-2.131	-3.791	-1.509	-0.581	-0.134	-0.572	0.168	-0.616	0.114	0.672	0.049	0.669	0.117	0.6	0.6
-5.04435	2.4279	11.965	-9.635	-7.988	-0.675	4.365	4.095	-1.747	-2.456	-1.114	7.937	-3.972	-2.128	-3.842	-1.441	-0.713	0.083	-0.646	-0.165	-0.589	0.031	0.696	0.008	0.697	0.027	0.6	0.6
-4.92959	2.34129	12.662	-8.938	-7.291	-0.648	5.062	4.122	-0.337	-2.512	-2.686	6.254	0.229	-3.65	-2.132	-1.422	-0.68	0.081	-0.599	0.032	-0.648	0.004	0.605	-0.067	0.687	0.07	0.6	0.6
-4.7731	2.29931	13.349	-8.251	-6.604	-0.578	5.749	4.192	-1.4	-2.094	1.03	6.715	1.564	-3.584	-2.523	-1.285	-0.645	0.16	-0.736	0.128	-0.658	0.003	0.01	0.01	0.669	-0.017	0.6	0.6
-4.70587	2.17327	14.018	-7.582	-5.935	-0.595	6.418	4.175	-0.086	-2.271	2.435	6.843	2.891	-3.604	-2.668	-1.313	-0.616	0.076	-0.649	0.212	-0.673	-0.04	0.724	-0.028	0.66	0.026	0.6	0.6
[truncated: 5,000 more rows]
